# Supplementary material for: Crystal structure of tris­[4-(3,4-di­meth­oxy­thio­phen-2-yl)phen­yl]amine
Source: Acta Crystallogr E Crystallogr Commun. 2026 Jan 8;82(Pt 2):148–51. doi: 10.1107/S2056989026000058 (PMC12874259; doi:10.1107/S2056989026000058)
Supplement: Supplementary file 1 [file e-82-00148-sup1.cif]

##############################################################################
#                                                                            #
# This CIF contains the data in a paper accepted for publication in          #
# Acta Crystallographica Section E. It conforms to the requirements of       #
# Notes for Authors for Acta Crystallographica Section E, and has been       #
# peer reviewed under the auspices of the IUCr Commission on Journals.       #
#                                                                            #
# Full details of the Crystallographic Information File format               #
# are given in the paper "The Crystallographic Information File (CIF):       #
# a New Standard Archive File for Crystallography" by S. R. Hall, F. H.      #
# Allen and I. D. Brown [Acta Cryst. (1991), A47, 655-685].                  #
#                                                                            #
# The current version of the core CIF dictionary is obtainable from          #
# ftp://ftp.iucr.org/pub/cif_core.dic.                                       #
#                                                                            #
# Software is freely available for graphical display of the structure(s)     #
# in this CIF. For information consult the CIF software page                 #
# http://www.iucr.org/resources/cif/software.                                #
#                                                                            #
# This file may be used for bona fide research purposes within the           #
# scientific community so long as proper attribution is given to the journal # 
# article from which it was obtained.                                        #
#                                                                            #
##############################################################################
data_I
_audit_creation_method
;
Olex2 1.5-ac5-024
(compiled 2022.04.12 svn.rca3783a0 for Rigaku Oxford Diffraction, GUI svn.r6498)
;
_journal_date_recd_electronic     2025-11-25
_journal_date_accepted     2026-01-04
_journal_name_full     'Acta Crystallographica, Section E'
_journal_year     2026
_journal_volume     82
_journal_issue      1
_journal_page_first     0
_journal_page_last     0
_journal_paper_category     GO
_journal_paper_doi     10.1107/S2056989026000058
_journal_coeditor_code     OX2019
_publ_contact_author_name     'Masafumi Yano'
_publ_contact_author_address
;
Kansai University, 3-3-35 Yamate-cho, Suita, Osaka 564-8680,
Japan
;
_publ_contact_author_email     'myano@kansai-u.ac.jp'
_publ_contact_author_fax     ?
_publ_contact_author_phone     '+81-6-6963-8025'
_publ_section_title
;
Crystal structure of tris[4-(3,4-dimethoxythiophen-2-yl)phenyl]amine
;
_publ_section_title_footnote     .
loop_
    _publ_author_name
    _publ_author_footnote
    _publ_author_address
    'Yano, Masafumi' .
;
Kansai University, 3-3-35 Yamate-cho, Suita, Osaka 564-8680,
Japan
;
    'Kashiwagi, Yukiyasu' .
;
Osaka Research Institute of Industrial Science and Technology, 1-6-50
Morinomiya, Joto-ku, Osaka 536-8553,
Japan
;
    'Oishi, Koki' .
;
Kansai University, 3-3-35 Yamate-cho, Suita, Osaka 564-8680,
Japan
;
    'Yano, Minori' .
;
Kansai University, 3-3-35 Yamate-cho, Suita, Osaka 564-8680,
Japan
;
    'Mitsudo, Koichi' .
;
Okayama University, 3-1-1 Tsushima-naka, Kita-ku, Okayama 700-8530,
Japan
;
_publ_section_synopsis
;
The crystal structure of tris[4-(3,4-dimethoxythiophen-2-yl)phenyl]amine
(DMOT-TPA) was determined by X-ray diffraction. The central nitrogen atom is
non-pyramidal, with the three <i>para</i>-phenylene rings in a propeller
arrangement. The thiophene rings are twisted by <i>ca</i>. 25--29\% relative to
the phenylene rings, forming a distorted \p-conjugated framework. In the
crystal, C---H...\p interactions link molecules into two-dimensional sheets
and a three-dimensional network.
;
_chemical_name_systematic
;
Tris[4-(3,4-dimethoxythiophen-2-yl)phenyl]amine
;
_chemical_name_common     ?
_chemical_formula_moiety     'C36 H33 N O6 S3'
_chemical_formula_sum     'C36 H33 N O6 S3'
_chemical_formula_iupac     'C36 H33 N O6 S3'
_chemical_formula_weight     671.81
_chemical_melting_point     ?
_space_group_crystal_system     monoclinic
_space_group_name_H-M_alt     'P 1 21/n 1'
_space_group_name_Hall     '-P 2yn'
loop_
    _space_group_symop_operation_xyz
    'x, y, z'
    '-x+1/2, y+1/2, -z+1/2'
    '-x, -y, -z'
    'x-1/2, -y-1/2, z-1/2'
_cell_length_a     15.5226(2)
_cell_length_b     7.70100(10)
_cell_length_c     26.7200(3)
_cell_angle_alpha     90
_cell_angle_beta     91.2040(10)
_cell_angle_gamma     90
_cell_volume     3193.39(7)
_cell_formula_units_Z     4
_cell_measurement_reflns_used     14178
_cell_measurement_theta_min     3.3040
_cell_measurement_theta_max     76.6120
_cell_measurement_temperature     100.00(10)
_exptl_crystal_description     block
_exptl_crystal_colour     colourless
_exptl_crystal_size_max     0.21
_exptl_crystal_size_mid     0.16
_exptl_crystal_size_min     0.06
_exptl_crystal_density_diffrn     1.397
_exptl_crystal_density_meas     ?
_exptl_crystal_density_method     ?
_exptl_crystal_F_000     1408
loop_
    _exptl_crystal_face_index_h
    _exptl_crystal_face_index_k
    _exptl_crystal_face_index_l
    _exptl_crystal_face_perp_dist
    -1 0 1 0.0657
    0 0 -1 0.0236
    0 0 1 0.0316
    0 -1 0 0.1189
    1 2 0 0.0772
    -1 1 0 0.0970
    1 -1 0 0.1084
    2 -1 2 0.0979
    2 0 -1 0.0561
    0 -1 2 0.0982
    1 -1 1 0.1005
    -2 1 0 0.0929
_exptl_absorpt_coefficient_mu     2.526
_exptl_absorpt_correction_type     multi-scan
_exptl_absorpt_process_details
;
(CrysAlisPro; Rigaku OD, 2023)
;
_exptl_absorpt_correction_T_min     0.74247
_exptl_absorpt_correction_T_max     1.00000
_diffrn_ambient_temperature     100.00(10)
_diffrn_source     'micro-focus sealed X-ray tube'
_diffrn_radiation_type     'Cu K\a'
_diffrn_radiation_wavelength     1.54184
_diffrn_radiation_monochromator     mirror
_diffrn_measurement_device_type     'XtaLAB Synergy, Dualflex, HyPix'
_diffrn_measurement_device     'four-circle diffractometer'
_diffrn_measurement_method     '\w scans'
_diffrn_detector     'Hybrid Pixel Array Detector'
_diffrn_detector_area_resol_mean     10.0000
_diffrn_reflns_number     22361
_diffrn_reflns_av_R_equivalents     0.0325
_diffrn_reflns_av_unetI/netI     0.0303
_diffrn_reflns_theta_min     3.263
_diffrn_reflns_theta_max     77.200
_diffrn_reflns_theta_full     67.684
_diffrn_measured_fraction_theta_max     0.940
_diffrn_measured_fraction_theta_full     0.999
_diffrn_reflns_limit_h_min     -18
_diffrn_reflns_limit_h_max     13
_diffrn_reflns_limit_k_min     -8
_diffrn_reflns_limit_k_max     9
_diffrn_reflns_limit_l_min     -33
_diffrn_reflns_limit_l_max     33
_diffrn_radiation_probe     x-ray
_refine_special_details
;
1. Fixed Uiso
 At 1.2 times of:
  All C(H) groups
 At 1.5 times of:
  All C(H,H,H) groups
2. Rigid body (RIGU) restrains
 C25, O7
 with sigma for 1-2 distances of 0.004 and sigma for 1-3 distances of 0.004
3.a Aromatic/amide H refined with riding coordinates:
 C11(H11), C16(H16), C17(H17), C19(H19), C20(H20), C23(H23), C28(H28),
 C29(H29), C31(H31), C32(H32), C35(H35), C40(H40), C41(H41), C43(H43), C44(H44)
3.b Idealised Me refined as rotating group:
 C21(H21A,H21B,H21C), C22(H22A,H22B,H22C), C33(H33A,H33B,H33C), C34(H34A,H34B,
 H34C), C45(H45A,H45B,H45C), C46(H46A,H46B,H46C)
;
_reflns_number_total     6361
_reflns_number_gt     5681
_reflns_threshold_expression     'I > 2\s(I)'
_refine_ls_structure_factor_coef     Fsqd
_refine_ls_matrix_type     full
_refine_ls_R_factor_all     0.0460
_refine_ls_R_factor_gt     0.0413
_refine_ls_wR_factor_gt     0.1065
_refine_ls_wR_factor_ref     0.1106
_refine_ls_goodness_of_fit_ref     1.018
_refine_ls_restrained_S_all     1.018
_refine_ls_number_reflns     6361
_refine_ls_number_parameters     421
_refine_ls_number_restraints     3
_refine_ls_hydrogen_treatment     constr
_refine_ls_weighting_scheme     calc
_refine_ls_weighting_details
              'w=1/[\s^2^(Fo^2^)+(0.0509P)^2^+3.2582P] where P=(Fo^2^+2Fc^2^)/3'
_atom_sites_solution_hydrogens     geom
_atom_sites_solution_primary     dual
_atom_sites_solution_secondary     ?
_refine_ls_shift/su_max     0.001
_refine_ls_shift/su_mean     0.000
_refine_diff_density_max     0.944
_refine_diff_density_min     -0.424
_refine_ls_extinction_method     none
_refine_ls_extinction_coef     .
loop_
    _atom_type_symbol
    _atom_type_description
    _atom_type_scat_dispersion_real
    _atom_type_scat_dispersion_imag
    _atom_type_scat_source
    'C' 'C' 0.0181 0.0091
                         'International Tables Vol C Tables 4.2.6.8 and 6.1.1.4'
    'H' 'H' 0.0000 0.0000
                         'International Tables Vol C Tables 4.2.6.8 and 6.1.1.4'
    'N' 'N' 0.0311 0.0180
                         'International Tables Vol C Tables 4.2.6.8 and 6.1.1.4'
    'O' 'O' 0.0492 0.0322
                         'International Tables Vol C Tables 4.2.6.8 and 6.1.1.4'
    'S' 'S' 0.3331 0.5567
                         'International Tables Vol C Tables 4.2.6.8 and 6.1.1.4'
_computing_data_collection
;
CrysAlisPro 1.171.42.90a (Rigaku OD, 2023)
;
_computing_cell_refinement
;
CrysAlisPro 1.171.42.90a (Rigaku OD, 2023)
;
_computing_data_reduction
;
CrysAlisPro 1.171.42.90a (Rigaku OD, 2023)
;
_computing_structure_solution
;
<i>SHELXT2018/2</i> (Sheldrick, 2015a)
;
_computing_structure_refinement
;
<i>SHELXL2018/3</i> (Sheldrick, 2015b)
;
_computing_molecular_graphics
;
Olex2 1.5-ac5-024 (Dolomanov <i>et al.</i>,  2009)
;
_computing_publication_material
;
Olex2 1.5-ac5-024 (Dolomanov <i>et al.</i>,  2009)
;
loop_
    _atom_site_type_symbol
    _atom_site_label
    _atom_site_fract_x
    _atom_site_fract_y
    _atom_site_fract_z
    _atom_site_U_iso_or_equiv
    _atom_site_adp_type
    _atom_site_calc_flag
    _atom_site_occupancy
    _atom_site_disorder_assembly
    _atom_site_disorder_group
    S S1 0.15454(3) 0.61897(6) 0.74361(2) 0.02413(12) Uani d 1 . .
    S S2 0.88651(3) 0.67913(7) 0.84372(2) 0.02604(13) Uani d 1 . .
    S S3 0.65454(3) 0.69538(7) 0.42247(2) 0.02619(13) Uani d 1 . .
    O O4 -0.01202(9) 0.8147(2) 0.64844(6) 0.0328(4) Uani d 1 . .
    O O5 0.15437(8) 0.84512(19) 0.61326(5) 0.0249(3) Uani d 1 . .
    O O6 0.80763(10) 0.6858(2) 0.98068(5) 0.0340(4) Uani d 1 . .
    O O7 0.66877(9) 0.7054(2) 0.91195(5) 0.0268(3) Uani d 1 . .
    O O8 0.89878(9) 0.7417(2) 0.39631(6) 0.0321(3) Uani d 1 . .
    O O9 0.86873(8) 0.70643(19) 0.49969(5) 0.0267(3) Uani d 1 . .
    N N10 0.56623(9) 0.6838(2) 0.66955(6) 0.0187(3) Uani d 1 . .
    C C11 0.05196(12) 0.6737(3) 0.72270(8) 0.0272(4) Uani d 1 . .
    H H11 0.000890 0.652459 0.740695 0.033 Uiso calc 1 . .
    C C12 0.05418(12) 0.7512(3) 0.67704(8) 0.0253(4) Uani d 1 . .
    C C13 0.13939(12) 0.7672(3) 0.65852(7) 0.0225(4) Uani d 1 . .
    C C14 0.20158(12) 0.7025(2) 0.69029(7) 0.0204(4) Uani d 1 . .
    C C15 0.29556(11) 0.6979(2) 0.68452(7) 0.0190(4) Uani d 1 . .
    C C16 0.33683(12) 0.8166(2) 0.65342(7) 0.0198(4) Uani d 1 . .
    H H16 0.303730 0.900860 0.635563 0.024 Uiso calc 1 . .
    C C17 0.42564(11) 0.8124(2) 0.64839(7) 0.0196(4) Uani d 1 . .
    H H17 0.452921 0.894621 0.627473 0.024 Uiso calc 1 . .
    C C18 0.47490(11) 0.6885(2) 0.67382(7) 0.0179(4) Uani d 1 . .
    C C19 0.43444(12) 0.5700(3) 0.70489(7) 0.0219(4) Uani d 1 . .
    H H19 0.467624 0.484914 0.722364 0.026 Uiso calc 1 . .
    C C20 0.34577(12) 0.5757(3) 0.71040(7) 0.0221(4) Uani d 1 . .
    H H20 0.318898 0.495381 0.732090 0.027 Uiso calc 1 . .
    C C21 -0.09498(13) 0.8072(3) 0.67058(10) 0.0395(6) Uani d 1 . .
    H H21A -0.137225 0.866666 0.648867 0.059 Uiso calc 1 . .
    H H21B -0.092517 0.864110 0.703379 0.059 Uiso calc 1 . .
    H H21C -0.112074 0.685583 0.674668 0.059 Uiso calc 1 . .
    C C22 0.15958(17) 0.7259(3) 0.57280(9) 0.0398(5) Uani d 1 . .
    H H22A 0.171514 0.789302 0.541908 0.060 Uiso calc 1 . .
    H H22B 0.104772 0.663664 0.568901 0.060 Uiso calc 1 . .
    H H22C 0.206030 0.642531 0.579691 0.060 Uiso calc 1 . .
    C C23 0.90087(14) 0.6775(3) 0.90789(8) 0.0299(4) Uani d 1 . .
    H H23 0.955181 0.669282 0.924775 0.036 Uiso calc 1 . .
    C C24 0.82440(13) 0.6896(3) 0.93090(7) 0.0244(4) Uani d 1 . .
    C C25 0.75199(12) 0.7020(2) 0.89652(7) 0.0233(4) Uani d 1 . .
    C C26 0.77498(12) 0.6958(2) 0.84772(7) 0.0228(4) Uani d 1 . .
    C C27 0.71990(12) 0.6918(2) 0.80234(7) 0.0200(4) Uani d 1 . .
    C C28 0.63873(12) 0.7722(3) 0.80027(7) 0.0215(4) Uani d 1 . .
    H H28 0.617920 0.829520 0.829087 0.026 Uiso calc 1 . .
    C C29 0.58852(11) 0.7691(2) 0.75675(7) 0.0203(4) Uani d 1 . .
    H H29 0.533869 0.824701 0.756097 0.024 Uiso calc 1 . .
    C C30 0.61729(11) 0.6852(2) 0.71385(7) 0.0176(4) Uani d 1 . .
    C C31 0.69720(11) 0.6013(2) 0.71623(7) 0.0201(4) Uani d 1 . .
    H H31 0.717290 0.540505 0.687819 0.024 Uiso calc 1 . .
    C C32 0.74708(11) 0.6062(3) 0.75967(7) 0.0214(4) Uani d 1 . .
    H H32 0.801441 0.549442 0.760393 0.026 Uiso calc 1 . .
    C C33 0.88133(17) 0.6453(4) 1.01196(9) 0.0425(6) Uani d 1 . .
    H H33A 0.904878 0.532511 1.002132 0.064 Uiso calc 1 . .
    H H33B 0.864043 0.640395 1.046997 0.064 Uiso calc 1 . .
    H H33C 0.925342 0.735222 1.008088 0.064 Uiso calc 1 . .
    C C34 0.64284(15) 0.8624(3) 0.93519(8) 0.0350(5) Uani d 1 . .
    H H34A 0.648322 0.958819 0.911527 0.053 Uiso calc 1 . .
    H H34B 0.679611 0.884297 0.964782 0.053 Uiso calc 1 . .
    H H34C 0.582716 0.852390 0.945285 0.053 Uiso calc 1 . .
    C C35 0.74226(14) 0.7185(3) 0.38445(7) 0.0276(4) Uani d 1 . .
    H H35 0.739170 0.723729 0.348938 0.033 Uiso calc 1 . .
    C C36 0.81654(13) 0.7282(3) 0.41233(8) 0.0246(4) Uani d 1 . .
    C C37 0.80256(12) 0.7177(2) 0.46504(7) 0.0217(4) Uani d 1 . .
    C C38 0.71760(12) 0.7016(2) 0.47683(7) 0.0203(4) Uani d 1 . .
    C C39 0.67883(11) 0.6946(2) 0.52628(7) 0.0191(4) Uani d 1 . .
    C C40 0.71954(11) 0.7724(2) 0.56792(7) 0.0205(4) Uani d 1 . .
    H H40 0.773563 0.828183 0.564031 0.025 Uiso calc 1 . .
    C C41 0.68258(11) 0.7693(2) 0.61449(7) 0.0190(4) Uani d 1 . .
    H H41 0.711357 0.823785 0.642015 0.023 Uiso calc 1 . .
    C C42 0.60348(11) 0.6873(2) 0.62174(7) 0.0175(4) Uani d 1 . .
    C C43 0.56175(11) 0.6112(3) 0.58047(7) 0.0209(4) Uani d 1 . .
    H H43 0.507540 0.556146 0.584383 0.025 Uiso calc 1 . .
    C C44 0.59910(12) 0.6156(3) 0.53377(7) 0.0213(4) Uani d 1 . .
    H H44 0.569634 0.563537 0.506108 0.026 Uiso calc 1 . .
    C C45 0.90692(16) 0.7684(3) 0.34378(8) 0.0382(5) Uani d 1 . .
    H H45A 0.890781 0.661829 0.325859 0.057 Uiso calc 1 . .
    H H45B 0.966713 0.798344 0.336488 0.057 Uiso calc 1 . .
    H H45C 0.868842 0.863281 0.332921 0.057 Uiso calc 1 . .
    C C46 0.91999(14) 0.8600(3) 0.50474(9) 0.0358(5) Uani d 1 . .
    H H46A 0.943976 0.890115 0.472241 0.054 Uiso calc 1 . .
    H H46B 0.967067 0.839203 0.529020 0.054 Uiso calc 1 . .
    H H46C 0.884058 0.955773 0.516431 0.054 Uiso calc 1 . .
loop_
    _atom_site_aniso_label
    _atom_site_aniso_U_11
    _atom_site_aniso_U_22
    _atom_site_aniso_U_33
    _atom_site_aniso_U_12
    _atom_site_aniso_U_13
    _atom_site_aniso_U_23
    S1 0.0224(2) 0.0272(2) 0.0230(2) -0.00434(18) 0.00633(17) -0.00136(18)
    S2 0.0185(2) 0.0349(3) 0.0245(2) -0.00048(18) -0.00314(17) 0.00117(19)
    S3 0.0242(2) 0.0361(3) 0.0182(2) -0.00494(19) -0.00025(18) -0.00181(19)
    O4 0.0132(6) 0.0371(8) 0.0480(9) 0.0029(6) 0.0003(6) -0.0004(7)
    O5 0.0197(6) 0.0288(7) 0.0264(7) 0.0023(5) 0.0011(5) 0.0050(6)
    O6 0.0402(9) 0.0420(9) 0.0196(7) 0.0003(7) -0.0071(6) 0.0000(6)
    O7 0.0210(7) 0.0417(8) 0.0178(6) 0.0034(6) 0.0034(5) 0.0005(6)
    O8 0.0291(7) 0.0366(8) 0.0312(8) -0.0035(6) 0.0155(6) -0.0029(6)
    O9 0.0185(6) 0.0320(8) 0.0295(7) -0.0016(5) -0.0001(5) -0.0009(6)
    N10 0.0128(7) 0.0260(8) 0.0172(7) -0.0002(6) -0.0005(6) 0.0001(6)
    C11 0.0190(9) 0.0273(10) 0.0359(11) -0.0046(8) 0.0102(8) -0.0074(9)
    C12 0.0152(9) 0.0239(10) 0.0369(11) -0.0006(7) 0.0026(8) -0.0059(8)
    C13 0.0172(9) 0.0222(9) 0.0282(10) -0.0004(7) 0.0029(7) -0.0021(8)
    C14 0.0182(9) 0.0208(9) 0.0223(9) -0.0025(7) 0.0034(7) -0.0015(7)
    C15 0.0172(9) 0.0218(9) 0.0179(8) -0.0010(7) 0.0010(7) -0.0023(7)
    C16 0.0178(9) 0.0219(9) 0.0197(9) 0.0015(7) -0.0018(7) 0.0016(7)
    C17 0.0174(8) 0.0222(9) 0.0191(8) -0.0022(7) -0.0002(7) 0.0021(7)
    C18 0.0130(8) 0.0231(9) 0.0176(8) -0.0004(7) -0.0013(6) -0.0023(7)
    C19 0.0194(9) 0.0233(9) 0.0228(9) 0.0008(7) -0.0019(7) 0.0034(7)
    C20 0.0202(9) 0.0241(9) 0.0220(9) -0.0028(7) 0.0013(7) 0.0025(7)
    C21 0.0132(9) 0.0449(14) 0.0606(16) -0.0004(9) 0.0051(9) -0.0135(12)
    C22 0.0530(14) 0.0392(13) 0.0273(11) -0.0008(11) -0.0006(10) 0.0005(10)
    C23 0.0282(10) 0.0326(11) 0.0283(10) -0.0029(8) -0.0100(8) 0.0008(9)
    C24 0.0306(10) 0.0229(9) 0.0196(9) -0.0015(8) -0.0054(8) -0.0003(7)
    C25 0.0229(9) 0.0217(9) 0.0253(9) -0.0017(7) -0.0010(7) -0.0007(7)
    C26 0.0233(9) 0.0205(9) 0.0242(9) -0.0013(7) -0.0044(7) 0.0012(7)
    C27 0.0199(9) 0.0205(9) 0.0195(9) -0.0037(7) -0.0040(7) 0.0041(7)
    C28 0.0226(9) 0.0236(9) 0.0182(8) -0.0025(7) 0.0001(7) -0.0014(7)
    C29 0.0166(8) 0.0232(9) 0.0211(9) 0.0013(7) 0.0002(7) 0.0014(7)
    C30 0.0146(8) 0.0201(9) 0.0181(8) -0.0018(7) -0.0021(6) 0.0023(7)
    C31 0.0174(8) 0.0219(9) 0.0209(9) 0.0011(7) -0.0004(7) -0.0007(7)
    C32 0.0163(8) 0.0229(9) 0.0249(9) 0.0010(7) -0.0032(7) 0.0030(7)
    C33 0.0535(15) 0.0492(15) 0.0240(11) -0.0042(12) -0.0190(10) 0.0024(10)
    C34 0.0400(12) 0.0367(12) 0.0286(11) 0.0050(10) 0.0034(9) -0.0030(9)
    C35 0.0344(11) 0.0284(10) 0.0202(9) -0.0049(8) 0.0058(8) -0.0013(8)
    C36 0.0266(10) 0.0207(9) 0.0267(10) -0.0023(8) 0.0089(8) -0.0023(8)
    C37 0.0205(9) 0.0204(9) 0.0243(9) -0.0005(7) 0.0029(7) -0.0008(7)
    C38 0.0206(9) 0.0217(9) 0.0185(9) -0.0021(7) 0.0000(7) -0.0012(7)
    C39 0.0176(8) 0.0210(9) 0.0189(9) 0.0014(7) 0.0005(7) -0.0001(7)
    C40 0.0142(8) 0.0238(9) 0.0234(9) -0.0018(7) -0.0005(7) -0.0001(7)
    C41 0.0160(8) 0.0213(9) 0.0195(9) -0.0011(7) -0.0017(7) -0.0012(7)
    C42 0.0150(8) 0.0210(9) 0.0166(8) 0.0026(7) -0.0008(6) 0.0012(7)
    C43 0.0154(8) 0.0263(10) 0.0211(9) -0.0038(7) -0.0008(7) -0.0001(7)
    C44 0.0191(8) 0.0260(10) 0.0188(9) -0.0036(7) -0.0027(7) -0.0012(7)
    C45 0.0472(13) 0.0383(13) 0.0300(11) -0.0083(11) 0.0221(10) -0.0078(10)
    C46 0.0248(10) 0.0436(13) 0.0391(12) -0.0110(9) 0.0030(9) -0.0059(10)
_geom_special_details
;
 All esds (except the esd in the dihedral angle between two l.s. planes)
 are estimated using the full covariance matrix.  The cell esds are taken
 into account individually in the estimation of esds in distances, angles
 and torsion angles; correlations between esds in cell parameters are only
 used when they are defined by crystal symmetry.  An approximate (isotropic)
 treatment of cell esds is used for estimating esds involving l.s. planes.
;
loop_
    _geom_bond_atom_site_label_1
    _geom_bond_atom_site_label_2
    _geom_bond_site_symmetry_2
    _geom_bond_distance
    _geom_bond_publ_flag
    S1 C11 . 1.729(2) ?
    S1 C14 . 1.7381(19) ?
    S2 C23 . 1.724(2) ?
    S2 C26 . 1.742(2) ?
    S3 C35 . 1.725(2) ?
    S3 C38 . 1.7351(19) ?
    O4 C12 . 1.359(2) ?
    O4 C21 . 1.430(3) ?
    O5 C13 . 1.374(2) ?
    O5 C22 . 1.422(3) ?
    O6 C24 . 1.361(2) ?
    O6 C33 . 1.437(3) ?
    O7 C25 . 1.364(2) ?
    O7 C34 . 1.421(3) ?
    O8 C36 . 1.359(2) ?
    O8 C45 . 1.427(3) ?
    O9 C37 . 1.371(2) ?
    O9 C46 . 1.430(3) ?
    N10 C18 . 1.425(2) ?
    N10 C30 . 1.411(2) ?
    N10 C42 . 1.414(2) ?
    C11 C12 . 1.359(3) ?
    C12 C13 . 1.427(3) ?
    C13 C14 . 1.366(3) ?
    C14 C15 . 1.471(2) ?
    C15 C16 . 1.400(3) ?
    C15 C20 . 1.396(3) ?
    C16 C17 . 1.388(3) ?
    C17 C18 . 1.391(3) ?
    C18 C19 . 1.392(3) ?
    C19 C20 . 1.388(3) ?
    C23 C24 . 1.351(3) ?
    C24 C25 . 1.440(3) ?
    C25 C26 . 1.360(3) ?
    C26 C27 . 1.469(3) ?
    C27 C28 . 1.404(3) ?
    C27 C32 . 1.390(3) ?
    C28 C29 . 1.386(3) ?
    C29 C30 . 1.397(3) ?
    C30 C31 . 1.399(2) ?
    C31 C32 . 1.382(3) ?
    C35 C36 . 1.362(3) ?
    C36 C37 . 1.432(3) ?
    C37 C38 . 1.368(3) ?
    C38 C39 . 1.464(3) ?
    C39 C40 . 1.402(3) ?
    C39 C44 . 1.397(3) ?
    C40 C41 . 1.381(3) ?
    C41 C42 . 1.398(3) ?
    C42 C43 . 1.396(3) ?
    C43 C44 . 1.387(3) ?
loop_
    _geom_contact_atom_site_label_1
    _geom_contact_atom_site_label_2
    _geom_contact_distance
    _geom_contact_site_symmetry_1
    _geom_contact_site_symmetry_2
    _geom_contact_publ_flag
    S1 H45A 2.93 3_666 ? no
    O5 H45C 2.69 3_676 . no
    O6 H22A 2.71 4_565 . no
    O9 C34 3.177(3) 2_646 . no
    C11 H19 2.83 2_556 . no
    C13 H45C 2.86 3_676 . no
    C17 H33B 2.88 4_464 . no
    C24 C40 3.285(3) 2_646 . no
    C26 H31 2.82 2_656 . .
    C26 H41 2.89 2_646 . .
    C27 H31 2.87 2_656 . .
    C28 H32 2.85 2_656 . .
    C29 H32 2.80 2_656 . .
    C36 H22C 2.88 3_666 . .
    C46 C46 3.303(3) 3_776 . no
    H21A H41 2.38 1_455 . .
    H44 H44 2.39 3_666 . .
loop_
    _geom_angle_atom_site_label_1
    _geom_angle_atom_site_label_2
    _geom_angle_atom_site_label_3
    _geom_angle_site_symmetry_1
    _geom_angle_site_symmetry_3
    _geom_angle
    _geom_angle_publ_flag
    C11 S1 C14 . . 92.56(9) ?
    C23 S2 C26 . . 92.71(10) ?
    C35 S3 C38 . . 92.97(10) ?
    C12 O4 C21 . . 115.45(18) ?
    C13 O5 C22 . . 113.62(16) ?
    C24 O6 C33 . . 114.01(18) ?
    C25 O7 C34 . . 115.28(16) ?
    C36 O8 C45 . . 115.09(18) ?
    C37 O9 C46 . . 114.76(16) ?
    C30 N10 C18 . . 118.36(14) ?
    C30 N10 C42 . . 121.67(14) ?
    C42 N10 C18 . . 119.88(14) ?
    C12 C11 S1 . . 110.90(14) ?
    O4 C12 C11 . . 129.03(18) ?
    O4 C12 C13 . . 117.98(19) ?
    C11 C12 C13 . . 112.98(18) ?
    O5 C13 C12 . . 121.20(17) ?
    C14 C13 O5 . . 125.14(17) ?
    C14 C13 C12 . . 113.64(18) ?
    C13 C14 S1 . . 109.92(14) ?
    C13 C14 C15 . . 129.30(17) ?
    C15 C14 S1 . . 120.78(14) ?
    C16 C15 C14 . . 120.92(16) ?
    C20 C15 C14 . . 120.61(17) ?
    C20 C15 C16 . . 118.47(17) ?
    C17 C16 C15 . . 120.67(17) ?
    C16 C17 C18 . . 120.36(17) ?
    C17 C18 N10 . . 121.06(16) ?
    C17 C18 C19 . . 119.38(16) ?
    C19 C18 N10 . . 119.54(16) ?
    C20 C19 C18 . . 120.22(17) ?
    C19 C20 C15 . . 120.89(17) ?
    C24 C23 S2 . . 110.83(15) ?
    O6 C24 C25 . . 117.53(18) ?
    C23 C24 O6 . . 129.13(18) ?
    C23 C24 C25 . . 113.30(18) ?
    O7 C25 C24 . . 122.67(18) ?
    C26 C25 O7 . . 124.03(17) ?
    C26 C25 C24 . . 113.10(18) ?
    C25 C26 S2 . . 110.04(14) ?
    C25 C26 C27 . . 129.21(18) ?
    C27 C26 S2 . . 120.65(15) ?
    C28 C27 C26 . . 121.98(17) ?
    C32 C27 C26 . . 120.36(17) ?
    C32 C27 C28 . . 117.67(16) ?
    C29 C28 C27 . . 120.92(17) ?
    C28 C29 C30 . . 120.82(17) ?
    C29 C30 N10 . . 120.56(16) ?
    C29 C30 C31 . . 118.34(16) ?
    C31 C30 N10 . . 121.10(16) ?
    C32 C31 C30 . . 120.40(17) ?
    C31 C32 C27 . . 121.82(17) ?
    C36 C35 S3 . . 110.69(15) ?
    O8 C36 C35 . . 128.47(19) ?
    O8 C36 C37 . . 118.49(18) ?
    C35 C36 C37 . . 113.01(17) ?
    O9 C37 C36 . . 122.75(17) ?
    C38 C37 O9 . . 123.42(17) ?
    C38 C37 C36 . . 113.49(17) ?
    C37 C38 S3 . . 109.83(14) ?
    C37 C38 C39 . . 128.88(17) ?
    C39 C38 S3 . . 121.27(14) ?
    C40 C39 C38 . . 120.88(16) ?
    C44 C39 C38 . . 121.83(17) ?
    C44 C39 C40 . . 117.26(16) ?
    C41 C40 C39 . . 121.25(17) ?
    C40 C41 C42 . . 121.01(17) ?
    C41 C42 N10 . . 120.73(16) ?
    C43 C42 N10 . . 120.93(16) ?
    C43 C42 C41 . . 118.33(16) ?
    C44 C43 C42 . . 120.28(17) ?
    C43 C44 C39 . . 121.86(17) ?
loop_
    _geom_hbond_atom_site_label_d
    _geom_hbond_atom_site_label_h
    _geom_hbond_atom_site_label_a
    _geom_hbond_site_symmetry_d
    _geom_hbond_site_symmetry_h
    _geom_hbond_site_symmetry_a
    _geom_hbond_distance_dh
    _geom_hbond_distance_ha
    _geom_hbond_distance_da
    _geom_hbond_angle_dha
    _geom_hbond_publ_flag
    C21 H21B Cg5 ? ? 2_556 0.98 2.95 3.686(3) 133 yes
    C22 H22C Cg3 . . 3_666 0.98 2.85 3.678(2) 143 yes
    C32 H32 Cg5 . . 2_646 0.95 2.87 3.518(2) 126 yes
    C41 H41 Cg2 . . 2_656 0.95 2.96 3.2346(17) 98 no
    C45 H45A Cg1 . . 3_666 0.98 2.89 3.820(2) 160 yes
    S1 H20 C20 . . 2_556 . . . . .
    O5 H45C C45 . . 3_676 0.98 2.69 3.336(3) 123 yes
    O9 H34B C34 . . 2_646 0.98 2.77 3.177(3) 106 yes
_shelx_space_group_comment
;
The symmetry employed for this shelxl refinement is uniquely defined
by the following loop, which should always be used as a source of
symmetry information in preference to the above space-group names.
They are only intended as comments.
;
_shelx_estimated_absorpt_T_min     0.619
_shelx_estimated_absorpt_T_max     0.863
_shelx_hkl_file
;
   0   0   2   41.46    1.45
   0   0   3    0.04    0.10
   0   0   4  101.91    3.47
   0   0   4   97.76    3.45
   0   0   5    0.23    0.21
   0   0   5   -0.10    0.20
   0   0   6   21.03    1.01
   0   0   6   21.14    1.01
   0   0   7   -0.15    0.24
   0   0   7   -0.08    0.25
   0   0   8    0.17    0.24
   0   0   8   -0.03    0.24
   0   0   9    0.11    0.23
   0   0   9   -0.11    0.25
   0   0  10    7.09    0.62
   0   0  11    0.23    0.26
   0   0  12 1038.09   34.24
   0   0  13    0.11    0.27
   0   0  14   13.68    1.05
   0   0  15   -0.07    0.31
   0   0  16   69.52    3.14
   0   0  17    0.08    0.28
   0   0  18   28.78    1.80
   0   0  19   -0.09    0.33
   0   0  20    3.60    0.64
   0   0  20    3.39    0.89
   0   0  21    0.10    0.26
   0   0  22  320.21   12.75
   0   0  23   -0.38    0.74
   0   0  24   19.36    2.09
   0   0  25   -0.19    0.53
   0   0 -26   70.39    2.91
   0   0  26   74.55    2.97
   0   0 -27   -0.26    0.33
   0   0  27   -0.04    0.27
   0   0 -28   16.52    1.00
   0   0  28   16.93    1.01
   0   0  28   16.75    0.98
   0   0  29   -0.08    0.30
   0   0 -29   -0.07    0.31
   0   0  29    0.03    0.20
   0   0 -30   30.57    1.45
   0   0  30   33.75    1.47
   0   0  30   31.68    1.40
   0   0  31   -0.37    0.24
   0   0  31   -0.02    0.15
   0   0 -31   -0.20    0.24
   0   0 -32    7.39    0.51
   0   0  32    6.80    0.49
   0   0 -33   -0.07    0.15
   0  -1   0    0.03    0.09
   0  -1   1    0.47    0.13
   0  -1  -1    0.66    0.11
   0  -1   2    0.79    0.18
   0   1   2    0.74    0.17
   0  -1   3    0.29    0.19
   0   1   3    0.38    0.17
   0  -1   4 1344.46   43.94
   0   1   4 1353.70   43.85
   0   1   5  107.47    3.80
   0   1   6   55.79    2.16
   0   1   7  768.58   25.24
   0   1   8  148.63    5.26
   0   1   8  147.43    5.12
   0   1   9   22.87    1.22
   0  -1   9   25.10    1.38
   0   1   9   24.00    1.13
   0   1  10   73.89    3.01
   0   1  10   76.61    2.88
   0  -1  10   75.81    3.17
   0   1  11    2.18    0.45
   0   1  11    3.05    0.41
   0  -1  11    3.01    0.56
   0   1  12   11.71    0.91
   0   1  12   11.43    0.79
   0  -1  12    9.74    0.91
   0   1  13    9.30    0.84
   0   1  13    9.24    0.73
   0  -1  13    8.85    0.89
   0   1  14  124.87    4.94
   0   1  14  128.05    4.76
   0  -1  14  128.22    5.12
   0   1  15    1.53    0.44
   0  -1  15    1.16    0.44
   0   1  15    1.61    0.37
   0   1  16   97.47    3.95
   0  -1  16  103.70    4.38
   0   1  17    0.72    0.30
   0  -1  17    0.67    0.41
   0   1  18   80.40    3.48
   0  -1  18   87.32    3.97
   0  -1  19   51.35    2.86
   0  -1  19   54.49    3.27
   0   1  19   49.17    3.16
   0  -1  20   13.73    1.34
   0  -1  20   12.18    1.55
   0   1  20   10.47    1.46
   0  -1  21   12.98    1.32
   0  -1  21    9.64    1.49
   0   1  21   11.46    1.58
   0  -1  22   12.93    1.34
   0   1  22   12.57    1.64
   0  -1  22   10.12    1.51
   0  -1  23   16.91    1.56
   0  -1  23   16.45    2.02
   0   1  23   17.51    2.08
   0   1  24   39.51    3.09
   0  -1  24   39.21    3.07
   0  -1 -25    1.90    0.40
   0   1 -25    2.16    0.42
   0   1  25    1.33    0.73
   0  -1  25    0.76    0.71
   0  -1  26   16.48    1.07
   0   1  26   19.37    1.12
   0  -1 -26   17.81    1.07
   0   1 -26   18.92    1.09
   0   1  27    0.38    0.29
   0  -1  27    0.46    0.29
   0  -1 -27    0.25    0.31
   0   1 -27    0.25    0.33
   0  -1  27    0.87    0.27
   0  -1  28    1.73    0.36
   0   1  28    1.91    0.39
   0  -1 -28    1.56    0.37
   0   1 -28    0.90    0.31
   0   1  28    1.20    0.34
   0  -1  28    1.23    0.27
   0   1  29   29.69    1.42
   0   1 -29   29.75    1.42
   0  -1 -29   31.83    1.45
   0   1  29   28.43    1.40
   0  -1  29   30.12    1.42
   0   1  30   22.74    1.15
   0   1 -30   25.43    1.19
   0  -1 -30   24.30    1.18
   0   1  30   23.24    1.16
   0  -1  30   22.81    1.15
   0   1  31    8.91    0.57
   0  -1 -31    8.42    0.57
   0   1 -31    8.10    0.57
   0   1  31    7.95    0.55
   0  -1  31    7.53    0.54
   0  -1 -32    8.72    0.55
   0   1 -32    8.45    0.55
   0  -1  32    8.47    0.52
   0   1  32    8.20    0.52
   0  -1 -33    1.28    0.19
   0   1 -33    1.43    0.21
   0  -2   0 9999.00  322.98
   0  -2   1  899.53   29.56
   0  -2  -1  907.21   29.47
   0  -2   2   75.57    2.54
   0   2   2   73.13    2.53
   0  -2   2   80.89    2.87
   0  -2   3  582.58   19.30
   0  -2   4  744.45   24.60
   0  -2   5  152.06    5.53
   0  -2   6  116.87    4.55
   0   2   6  123.32    4.43
   0   2   7    1.43    0.40
   0  -2   7    1.53    0.44
   0   2   8   37.22    1.74
   0  -2   8   36.03    1.90
   0   2   9    4.26    0.54
   0  -2   9    3.60    0.59
   0   2   9    3.36    0.32
   0   2  10    3.03    0.50
   0   2  10    3.48    0.33
   0   2  11    4.73    0.62
   0   2  11    3.93    0.36
   0   2  12  373.51   13.00
   0   2  12  376.64   12.49
   0   2  13   65.38    2.97
   0  -2  13   67.73    3.22
   0   2  13   65.13    2.50
   0   2  14    0.37    0.41
   0  -2  14   -0.10    0.35
   0   2  15    0.48    0.41
   0  -2  15    0.41    0.39
   0   2  16   43.42    2.32
   0  -2  16   37.05    2.40
   0  -2  17    5.53    0.89
   0   2  17    6.56    0.88
   0  -2  17    5.05    0.91
   0   2  17    5.66    0.96
   0  -2  18    1.09    0.52
   0   2  18    0.39    0.43
   0  -2  18    0.14    0.59
   0   2  18    0.14    0.51
   0  -2  19   28.97    2.14
   0   2  19   27.61    2.29
   0  -2  19   29.72    2.33
   0  -2  20    1.59    0.59
   0   2  20    0.80    0.75
   0  -2  20    0.81    0.72
   0  -2  21    0.95    0.49
   0   2  21    0.34    0.67
   0  -2  21    0.17    0.74
   0  -2  22   68.52    3.71
   0  -2  22   63.28    3.93
   0   2  22   63.87    3.97
   0  -2  23   18.76    1.75
   0   2  23   18.93    1.98
   0  -2  23   18.46    1.93
   0  -2  24    1.77    0.37
   0   2  24    1.38    0.35
   0  -2  24    1.37    0.57
   0  -2 -24    1.49    0.37
   0   2 -24    1.48    0.35
   0  -2  24    1.25    0.64
   0   2  24    1.79    0.73
   0   2  25   20.98    1.16
   0  -2  25   21.33    1.16
   0  -2 -25   20.72    1.16
   0   2 -25   19.50    1.14
   0   2  26   72.94    2.88
   0   2  26   66.68    2.75
   0  -2  26   68.79    2.75
   0  -2 -26   68.38    2.76
   0   2 -26   68.02    2.75
   0   2  27    8.51    0.69
   0  -2  27    6.34    0.58
   0   2  27    7.23    0.62
   0  -2 -27    6.94    0.60
   0   2 -27    5.91    0.58
   0   2  28    0.37    0.25
   0  -2 -28   -0.17    0.26
   0   2 -28   -0.24    0.26
   0  -2  28   -0.17    0.25
   0   2  28   -0.21    0.25
   0   2  29    6.78    0.55
   0  -2  29    5.87    0.51
   0   2 -29    6.77    0.55
   0  -2 -29    5.79    0.53
   0   2  29    7.04    0.57
   0   2  30    5.66    0.48
   0  -2  30    6.18    0.49
   0   2 -30    6.62    0.52
   0  -2 -30    7.19    0.53
   0   2  30    7.40    0.55
   0  -2  31   18.37    0.88
   0   2  31   17.83    0.88
   0   2 -31   20.57    0.92
   0  -2 -31   18.63    0.89
   0   2  31   21.49    0.96
   0  -2 -32    1.96    0.23
   0  -3   0   -0.11    0.21
   0  -3   1   25.45    1.31
   0  -3   2  145.50    5.33
   0   3   3  154.10    5.76
   0  -3   3  160.64    5.79
   0   3  -4   72.53    2.59
   0  -3  -4   74.02    2.60
   0  -3   4   76.13    2.62
   0   3   4   74.78    2.58
   0   3   5   55.36    2.13
   0  -3   5   55.59    2.16
   0   3   6   21.98    1.10
   0  -3   6   22.22    1.13
   0  -3   6   24.10    1.46
   0   3   7  448.93   15.38
   0  -3   7  463.71   15.44
   0  -3   7  472.32   15.88
   0   3   8  204.85    7.27
   0  -3   8  203.41    7.31
   0  -3   8  204.37    7.69
   0   3   9   16.69    1.14
   0  -3   9   16.26    1.17
   0   3   9   19.81    1.29
   0  -3   9   18.74    1.42
   0  -3  10   69.32    3.23
   0   3  10   79.97    3.33
   0   3  10   74.54    3.24
   0  -3  10   73.29    3.52
   0  -3  11    3.30    0.63
   0   3  11    3.02    0.60
   0  -3  11    4.72    0.76
   0   3  11    2.99    0.62
   0   3  12   15.20    1.28
   0  -3  12   16.41    1.33
   0  -3  12   17.63    1.49
   0   3  12   15.42    1.28
   0   3  13   41.43    2.45
   0  -3  13   45.02    2.53
   0  -3  13   49.86    2.75
   0   3  13   43.55    2.39
   0  -3  14   51.96    2.88
   0   3  14   48.16    2.65
   0   3  15    3.52    0.78
   0  -3  15    4.97    0.88
   0   3  15    3.91    0.73
   0  -3  16   44.21    2.78
   0   3  16   49.11    2.88
   0   3  16   45.59    2.61
   0   3  17   69.74    3.88
   0  -3  17   74.19    3.93
   0  -3  17   70.90    3.87
   0   3  17   76.38    3.66
   0  -3  18   41.04    2.83
   0   3  18   42.68    2.87
   0  -3  18   48.10    2.98
   0   3  18   47.43    2.72
   0   3  19  237.31    9.77
   0  -3  19  231.31    9.70
   0   3  19  254.39    9.47
   0  -3  19  248.59    9.80
   0  -3  20    7.05    1.23
   0   3  20    8.19    1.33
   0  -3 -20    8.24    0.66
   0  -3  20    6.76    1.12
   0   3  20    9.70    1.19
   0  -3  21   20.40    1.92
   0   3  21   22.77    1.17
   0  -3  21   21.66    1.14
   0  -3 -21   21.32    1.14
   0   3 -21   21.05    1.13
   0  -3  21   18.22    1.88
   0   3  21   19.08    1.96
   0   3 -22    1.02    0.26
   0  -3  22    0.95    0.57
   0   3  22    0.65    0.51
   0  -3 -22    0.42    0.27
   0   3 -22    0.26    0.27
   0   3  22    0.70    0.28
   0  -3  22    0.41    0.25
   0  -3  22    0.76    0.50
   0   3  23   74.62    2.83
   0  -3  23   70.19    2.78
   0  -3  23   69.37    3.94
   0   3  23   67.89    4.03
   0  -3 -23   72.01    2.81
   0   3 -23   71.40    2.81
   0   3 -23   61.56    3.84
   0   3  24   17.82    1.05
   0  -3  24   19.11    1.05
   0   3 -24   21.66    1.12
   0  -3 -24   19.75    1.08
   0   3  25    0.32    0.28
   0  -3  25    0.44    0.26
   0  -3 -25    0.39    0.28
   0   3 -25    0.18    0.29
   0   3  26   34.02    1.53
   0  -3  26   32.00    1.50
   0   3 -26   35.47    1.55
   0  -3 -26   36.85    1.56
   0   3  27    0.66    0.25
   0  -3  27    0.20    0.22
   0  -3 -27    0.09    0.25
   0   3 -27    0.09    0.24
   0  -3  28    0.32    0.19
   0  -3 -28    0.28    0.22
   0   3  29   46.74    1.81
   0   3 -29   43.90    1.65
   0   3  30    7.50    0.51
   0   3  30    5.86    0.37
   0   4   0   10.13    0.59
   0   4  -1    3.14    0.33
   0   4   1    3.45    0.33
   0   4   2   30.43    1.73
   0  -4   2   30.16    1.69
   0   4  -2   30.35    1.28
   0  -4   3    6.02    0.72
   0   4   3    5.18    0.71
   0   4  -3    5.39    0.42
   0  -4   4  206.74    7.57
   0   4   4  207.03    7.55
   0   4  -4  200.37    6.88
   0  -4   5   69.09    3.21
   0   4   5   66.65    3.12
   0   4  -5   68.96    2.55
   0  -4   6   22.58    1.55
   0   4   6   19.29    1.40
   0   4  -6   19.22    0.95
   0  -4   7   60.51    3.15
   0   4  -7   66.09    2.46
   0  -4   8   61.55    3.14
   0   4   8   58.01    2.28
   0   4  -8   63.00    2.34
   0  -4   9    8.36    1.04
   0   4   9    7.42    0.54
   0   4  -9    9.09    0.60
   0  -4  10   63.15    3.31
   0   4  10   61.22    2.38
   0   4 -10   60.33    2.37
   0  -4  11    1.36    0.55
   0  -4  12    0.91    0.54
   0   4  12    0.49    0.44
   0  -4  13   23.49    2.01
   0   4  13   27.31    1.88
   0  -4  14    1.15    0.60
   0   4  14    0.44    0.52
   0  -4  15    1.20    0.61
   0   4  15    0.80    0.56
   0  -4  16    8.35    1.25
   0   4  16    5.38    0.94
   0  -4  17   22.69    2.11
   0   4  17   23.79    1.92
   0   4  18    1.78    0.64
   0   4  18    0.89    0.33
   0   4  19    5.27    0.97
   0   4  19    4.79    0.59
   0  -4  20    2.28    0.73
   0   4  20    1.80    0.63
   0   4  20    1.88    0.44
   0  -4  21    0.16    0.46
   0   4  21    0.13    0.49
   0   4  21    0.25    0.32
   0   4  22    1.19    0.35
   0   4 -23   20.72    1.02
   0   4  23   23.99    1.28
   0   4 -24    5.98    0.45
   0   4  24    6.29    0.63
   0   4 -24    7.39    0.58
   0   4  25    0.25    0.26
   0   4 -25    0.28    0.20
   0   4  25    0.38    0.21
   0   4  26    9.26    0.69
   0   4 -26    9.25    0.61
   0   4 -27    0.43    0.17
   0   4  27    0.49    0.22
   0   4  28    1.51    0.26
   0   4  29   34.05    1.40
   0   5   0    0.12    0.18
   0   5   0    0.06    0.18
   0   5  -1    2.34    0.31
   0   5   1    1.43    0.51
   0   5   1    1.74    0.30
   0   5  -1    2.21    0.32
   0   5  -2    3.69    0.42
   0   5   2    4.78    0.76
   0   5  -2    4.39    0.42
   0   5   2    5.08    0.45
   0   5  -3   89.77    3.29
   0   5   3   88.22    4.02
   0   5  -3   88.21    3.27
   0   5  -4    0.14    0.19
   0   5   4    0.09    0.39
   0   5  -4    0.31    0.21
   0   5  -5   14.91    0.85
   0  -5   5   13.77    1.31
   0   5  -5   13.56    0.77
   0   5   5   15.52    1.35
   0   5  -6    8.50    0.62
   0  -5   6    9.22    1.09
   0   5  -6    7.79    0.56
   0   5   6    7.31    0.99
   0   5  -7   21.91    1.09
   0  -5   7   18.28    1.65
   0   5  -7   20.29    1.02
   0   5   7   20.38    1.61
   0   5  -8    7.74    0.61
   0   5  -8    8.53    0.59
   0  -5   8    8.21    1.10
   0   5   8    7.80    1.00
   0   5  -9   28.76    1.35
   0  -5   9   29.28    2.19
   0   5  -9   27.06    1.25
   0   5   9   25.00    1.90
   0   5  10   79.36    3.87
   0  -5  10   71.02    4.01
   0   5  10   74.35    2.92
   0   5 -10   78.39    2.91
   0   5 -10   82.11    3.03
   0  -5  11   39.77    2.80
   0   5  11   41.69    1.81
   0   5 -11   43.98    1.78
   0   5 -11   43.22    1.87
   0  -5  12   11.88    1.46
   0   5 -12    9.76    0.73
   0   5  12   11.57    0.75
   0  -5  13   54.81    3.42
   0   5 -13   54.83    2.25
   0   5  13   51.34    2.21
   0  -5  14    6.34    1.16
   0   5  14    5.83    0.57
   0   5 -14    6.99    0.61
   0  -5  15   17.22    1.84
   0   5  15   15.42    0.99
   0   5 -15   18.57    1.04
   0   5  16   15.03    0.98
   0  -5  16   17.75    1.91
   0   5  16   17.18    1.68
   0   5 -16   16.08    0.98
   0   5  17   50.20    2.21
   0  -5  17   53.04    3.43
   0   5  17   56.39    3.22
   0   5 -17   49.03    2.16
   0   5  18   -0.05    0.25
   0   5  18    0.27    0.51
   0   5 -18    0.08    0.23
   0  -5  18    0.17    0.49
   0   5 -19   93.79    3.51
   0   5  19   88.96    3.55
   0   5 -20   13.86    0.89
   0   5  20   15.85    0.98
   0   5 -21    9.11    0.68
   0   5  21    9.78    0.74
   0   5  22    3.72    0.45
   0   5 -22    3.58    0.42
   0   5  23   61.90    2.43
   0   5 -23   59.61    2.34
   0   5 -23   58.55    2.24
   0   5 -24    0.11    0.17
   0   5  24    0.07    0.21
   0   5 -24   -0.34    0.21
   0   5 -25   -0.07    0.15
   0   5  25   -0.09    0.18
   0   5  26    2.50    0.30
   0   5  28    0.08    0.15
   0   5  29    1.18    0.15
   0   6   0   58.81    3.21
   0   6   0   59.09    2.38
   0   6  -1    5.27    0.52
   0   6   1    5.93    0.94
   0   6  -1    5.56    0.90
   0   6   1    5.08    0.52
   0   6  -2    9.28    0.68
   0   6   2   10.54    0.72
   0   6   2    7.74    1.10
   0   6  -2    7.46    1.08
   0   6  -3    1.33    0.64
   0   6   3    2.04    0.68
   0   6   3    2.17    0.37
   0   6  -3    2.66    0.40
   0   6  -4   28.17    1.34
   0   6   4   28.15    1.39
   0   6   4   27.38    2.04
   0   6  -4   29.78    1.41
   0   6   5   85.48    4.29
   0   6  -5   91.07    3.40
   0   6  -5   93.28    3.47
   0   6   5   90.00    3.45
   0   6   6   65.09    2.67
   0   6   6   67.79    3.60
   0   6  -6   71.18    2.70
   0   6  -6   71.38    2.77
   0   6   6   70.77    2.77
   0   6  -7   68.59    2.62
   0   6   7   65.01    3.53
   0   6   7   63.86    2.62
   0   6  -7   69.52    2.70
   0   6  -8    0.23    0.25
   0   6   8    0.55    0.25
   0   6  -8    0.04    0.26
   0   6   8   -0.12    0.44
   0   6  -9   36.75    1.60
   0   6   9   34.14    1.63
   0   6  -9   37.21    1.68
   0   6   9   37.17    2.46
   0   6 -10    8.52    0.63
   0   6 -10    9.14    0.70
   0   6  10    7.25    1.08
   0   6  10    6.49    0.61
   0   6  11   43.95    2.78
   0   6 -11   42.55    1.91
   0   6  12   17.41    1.65
   0   6 -12   13.94    0.92
   0   6  13    6.51    1.06
   0   6 -13    6.46    0.60
   0   6  14   16.86    1.65
   0   6 -14   14.85    0.94
   0   6  15    0.13    0.51
   0   6 -15    0.96    0.29
   0   6 -16   11.81    0.80
   0   6 -17    9.65    0.71
   0   6 -18    3.39    0.42
   0   6 -19   18.56    0.99
   0   6 -20    2.55    0.35
   0   6 -21    4.21    0.39
   0   6  22    1.08    0.27
   0   6 -22    0.63    0.19
   0   6 -22    0.85    0.23
   0   6  23   29.68    1.27
   0   6 -23   27.67    1.14
   0   6  24    6.71    0.47
   0   6 -24    6.41    0.38
   0   6  25    0.16    0.16
   0   6  26    4.91    0.33
   0   6  26    6.06    0.35
   0   7   0    0.24    0.49
   0   7   1   22.14    1.85
   0   7  -1   19.31    1.76
   0   7   1   24.74    1.24
   0   7  -1   22.88    1.21
   0   7  -2    5.50    0.56
   0   7  -2    4.09    0.95
   0   7   2    3.53    0.80
   0   7  -3    6.25    0.60
   0   7  -3    5.99    0.96
   0   7   3    5.25    0.94
   0   7   3    6.85    0.63
   0   7  -4   39.09    1.68
   0   7   4   34.65    2.40
   0   7   4   36.90    1.70
   0   7  -5   19.47    1.05
   0   7  -5   16.72    1.58
   0   7   5   17.50    1.64
   0   7   5   17.81    1.06
   0   7   6    4.46    0.51
   0   7  -6    4.48    0.50
   0   7   6    4.54    0.86
   0   7  -6    3.72    0.77
   0   7   7    4.56    0.52
   0   7  -7    3.84    0.46
   0   7   7    5.05    0.87
   0   7   8    1.44    0.37
   0   7  -8    2.33    0.37
   0   7   8    2.47    0.69
   0   7  -9   29.10    1.38
   0   7   9   27.48    1.38
   0   7  -9   28.53    1.30
   0   7  10   14.15    0.93
   0   7 -10   15.50    0.93
   0   7  10   15.03    0.88
   0   7  11   17.20    1.01
   0   7 -11   16.36    0.96
   0   7  11   16.02    0.92
   0   7  12    7.25    0.63
   0   7 -12    6.64    0.58
   0   7  12    7.12    0.57
   0   7  13   10.97    0.78
   0   7 -13   11.79    0.77
   0   7  13   11.04    0.73
   0   7  14   19.02    1.05
   0   7 -14   18.82    1.00
   0   7  14   17.99    0.99
   0   7  15   10.21    0.70
   0   7 -15    9.81    0.65
   0   7  15    8.89    0.64
   0   7  16   13.26    0.80
   0   7 -16   12.95    0.75
   0   7  16   11.31    0.73
   0   7 -17    0.51    0.20
   0   7  17    0.65    0.24
   0   7  17    0.66    0.25
   0   7 -18    0.83    0.20
   0   7  18    0.42    0.21
   0   7  18    0.49    0.23
   0   7  19    2.59    0.31
   0   7  19    2.94    0.35
   0   7  20   -0.33    0.20
   0   7  20    0.02    0.18
   0   7  21    4.57    0.34
   0   7  21    5.49    0.40
   0   7 -21    4.53    0.34
   0   7  22    0.64    0.18
   0   7  22    0.47    0.13
   0   7 -22    0.40    0.14
   0   7  23   10.38    0.50
   0   8   0   98.61    3.66
   0   8   1    1.07    0.35
   0   8  -1    0.67    0.32
   0   8   2    0.52    0.29
   0   8  -2    0.72    0.30
   0   8  -3    7.10    0.59
   0   8   3    6.86    0.59
   0   8  -4   42.32    1.79
   0   8  -5    0.97    0.31
   0   8   6   70.09    2.67
   0   8  -6   66.51    2.59
   0   8  -7    0.59    0.26
   0   8   7    0.76    0.29
   0   8   8   31.35    1.43
   0   8   9    0.03    0.22
   0   8  10    6.79    0.53
   0   8 -10    5.15    0.44
   0   8  11    0.06    0.21
   0   8 -11    0.18    0.20
   0   8  12   -0.05    0.18
   0   8  13    0.21    0.20
   0   8  14   31.55    1.34
   0   8  15    0.76    0.21
   0   8  16   35.52    1.41
   0   8  17    1.24    0.20
   0   8  18    0.10    0.11
   0   8 -18    0.20    0.14
   0   8 -19    0.05    0.10
   0   9   0    0.04    0.19
   0   9  -1   19.09    0.87
   0   9   1   17.33    0.86
   0   9   2    1.74    0.28
   0   9  -2    2.01    0.27
   0   9   3    0.41    0.21
   0   9   4   31.82    1.31
   0   9   5   -0.08    0.19
   0   9  -5    0.16    0.21
   0   9   6    1.38    0.24
   0   9  -6    1.39    0.25
   0   9   7    0.19    0.18
   0   9  -7    0.28    0.18
   0   9   8    0.33    0.18
   0   9  -8   -0.01    0.15
   0   9   9    0.05    0.15
   1   0 -33    0.34    0.16
   1   0 -32   -0.33    0.24
  -1   0  32   -0.42    0.23
   1   0 -31    8.55    0.60
  -1   0  31    8.92    0.60
   1   0 -30   -0.26    0.28
  -1   0  30   -0.20    0.27
  -1   0  29  131.50    4.87
  -1   0  29  139.14    4.98
   1   0 -29  143.50    4.97
  -1   0  28   -0.29    0.30
  -1   0  28    0.11    0.21
   1   0 -28   -0.12    0.28
  -1   0  27    1.19    0.35
  -1   0  27    1.07    0.30
   1   0 -27    1.17    0.37
  -1   0  26   -0.30    0.27
  -1   0  26    0.05    0.30
  -1   0  25    3.92    1.00
  -1   0  25    3.70    0.53
  -1   0  24   -0.19    0.67
  -1   0  24    0.19    0.28
  -1   0  23   24.98    2.36
  -1   0  22    0.18    0.84
  -1   0  21   68.82    4.10
  -1   0  20    0.18    0.28
  -1   0  20   -0.16    0.63
  -1   0  19    1.60    0.44
  -1   0  19    0.77    0.61
  -1   0  18    0.16    0.28
  -1   0  18    0.29    0.53
  -1   0  17  236.06    9.37
  -1   0  17  234.57    8.62
  -1   0  16   -0.21    0.28
  -1   0  15   94.49    3.90
  -1   0  14   -0.06    0.29
  -1   0  13   11.18    0.90
  -1   0  12    0.10    0.26
  -1   0  11    1.75    0.39
  -1   0  10    0.08    0.22
  -1   0   9   48.58    2.04
  -1   0   8    0.06    0.19
  -1   0   7   25.05    1.15
  -1   0   6   -0.08    0.28
  -1   0   6    0.14    0.21
  -1   0   5    1.83    0.31
  -1   0   5    0.78    0.21
  -1   0   4   -0.02    0.17
  -1   0   4    0.48    0.14
  -1   0   3    0.84    0.19
  -1   0   3    0.90    0.16
  -1   0   3    0.84    0.13
  -1   0   2    0.10    0.09
  -1   0   1   64.83    2.25
  -1   0   0    0.03    0.06
  -1   0  -1   48.65    1.73
   1   0   2    0.01    0.05
   1   0   3   24.65    0.93
   1   0   4    0.07    0.14
   1   0   5    9.13    0.53
   1   0   6   -0.13    0.22
   1   0   7   59.48    2.28
   1   0   8    0.19    0.23
   1   0   8    0.09    0.23
   1   0   9   60.59    2.57
   1   0   9   65.61    2.53
   1   0  10    1.28    0.32
   1   0  10    0.16    0.24
   1   0  11   14.26    0.99
   1   0  12    0.77    0.37
   1   0  13   43.20    2.13
   1   0  14    0.20    0.33
   1   0  15   17.46    1.26
   1   0  16   -0.08    0.30
   1   0  17   27.05    1.72
   1   0  18    0.17    0.31
   1   0  19    7.30    0.90
   1   0  20    0.10    0.36
   1   0  21  225.46    8.64
   1   0  22   -0.72    0.94
   1   0  22    0.21    0.38
   1   0  23    0.56    0.59
   1   0  24   -0.58    0.71
  -1   0 -24    0.27    0.30
   1   0  25    0.19    0.45
  -1   0 -25   -0.04    0.28
  -1   0 -26    0.13    0.30
  -1   0 -27    8.61    0.72
  -1   0 -28   -0.04    0.32
   1   0  28   -0.37    0.33
   1   0  29   11.91    0.79
   1   0  29   11.36    0.75
  -1   0 -29   11.87    0.80
  -1   0 -30   -0.27    0.30
   1   0  30   -0.03    0.17
   1   0  30   -0.43    0.29
  -1   0 -31    1.22    0.27
   1   0  31    1.61    0.24
   1   0  31    1.16    0.28
  -1   0 -32   -0.36    0.24
   1   0  32   -0.35    0.20
  -1   0 -33    5.27    0.37
   1  -1 -33   -0.03    0.14
   1   1 -33   -0.08    0.14
   1  -1 -32    0.24    0.22
   1   1 -32    0.52    0.23
  -1  -1  32    0.15    0.19
  -1   1  32    0.13    0.19
   1  -1 -31    1.20    0.28
   1   1 -31    1.45    0.28
  -1   1  31    1.22    0.24
  -1  -1  31    0.95    0.25
  -1   1  31    1.29    0.27
   1   1 -30    2.22    0.37
   1  -1 -30    1.69    0.34
  -1   1  30    2.33    0.37
  -1  -1  30    1.61    0.33
  -1   1  30    2.01    0.32
  -1   1  29   19.08    1.06
  -1  -1  29   19.44    1.07
  -1   1  29   19.70    1.07
   1   1 -29   20.82    1.09
   1  -1 -29   21.37    1.10
  -1   1  28   12.03    0.82
  -1  -1  28   10.96    0.80
  -1   1  28   11.77    0.81
   1  -1 -28   12.52    0.82
   1   1 -28   11.40    0.79
  -1  -1  27   80.00    3.13
  -1   1  27   81.11    3.14
  -1  -1  27   73.52    2.98
  -1   1  27   83.17    3.17
   1   1 -27   77.82    3.10
   1  -1 -27   81.90    3.12
  -1  -1  26   10.91    0.83
  -1   1  26   11.96    0.86
  -1   1  26   12.95    0.88
  -1  -1  26   10.03    0.73
  -1   1  25   18.20    1.11
  -1  -1  25   17.71    1.09
  -1  -1  25   16.53    1.95
  -1   1  25   15.90    1.90
  -1   1  24   61.32    2.55
  -1  -1  24   62.21    2.56
  -1   1  24   53.19    3.77
  -1  -1  24   51.54    3.73
  -1  -1  23   91.20    4.46
  -1   1  23   98.69    5.27
  -1  -1  23   99.17    5.28
  -1  -1  22    9.00    1.11
  -1  -1  22    7.71    1.39
  -1   1  22    8.01    1.38
  -1  -1  21   85.78    4.20
  -1  -1  21   88.90    4.87
  -1   1  21   93.26    4.91
  -1  -1  20    0.55    0.45
  -1  -1  20    0.17    0.82
  -1   1  20   -0.16    0.81
  -1   1  19    0.15    0.61
  -1  -1  19    0.62    0.60
  -1  -1  18    5.03    0.79
  -1   1  18    3.86    0.90
  -1  -1  18    3.77    0.86
  -1   1  17   15.08    1.05
  -1  -1  17   15.24    1.32
  -1  -1  17   16.37    1.61
  -1   1  17   15.74    1.55
  -1   1  16   18.77    1.16
  -1  -1  16   17.58    1.41
  -1   1  16   17.76    1.64
  -1  -1  16   22.10    1.80
  -1  -1  15   35.64    2.03
  -1   1  15   33.43    1.66
  -1   1  14   17.37    1.22
  -1   1  14   14.96    0.97
  -1  -1  14   15.87    1.24
  -1   1  13   22.69    1.41
  -1  -1  13   24.07    1.52
  -1   1  13   23.75    1.23
  -1   1  12   11.17    0.91
  -1   1  12   11.53    0.75
  -1  -1  12   10.43    0.95
  -1   1  11  188.17    6.81
  -1   1  11  187.41    6.55
  -1  -1  11  195.22    6.97
  -1   1  10  145.14    5.29
  -1   1  10  141.63    5.03
  -1  -1  10  148.95    5.44
  -1   1   9  104.57    3.96
  -1  -1   9  105.02    4.08
  -1   1   9  106.47    3.73
  -1   1   8    3.86    0.46
  -1  -1   8    3.31    0.46
  -1   1   8    3.84    0.32
  -1   1   7    2.98    0.39
  -1   1   7    2.72    0.24
  -1   1   6    0.51    0.26
  -1   1   6    0.44    0.12
  -1   1   5  152.23    5.00
  -1   1   4    0.05    0.21
  -1  -1   4    0.03    0.19
  -1  -1   3  643.70   21.19
  -1   1   3  641.74   21.13
  -1  -1   3  653.58   21.15
  -1  -1   2   42.78    1.69
  -1   1   2   44.11    1.62
  -1  -1   2   44.80    1.63
  -1   1   1    1.57    0.16
  -1  -1   1    1.52    0.16
   1  -1  -1    1.54    0.14
  -1   1   1    1.40    0.18
  -1  -1   1    1.60    0.22
  -1   1   0   50.79    1.77
  -1  -1   0   49.75    1.77
  -1   1   0   50.59    1.76
  -1  -1   0   50.79    1.76
   1  -1   0   50.36    1.80
  -1  -1  -1   27.79    1.03
  -1   1  -1   26.22    1.02
   1  -1   1   26.52    1.09
  -1   1  -2   76.89    2.68
   1  -1   2   76.78    2.77
   1  -1   3  712.02   23.06
   1   1   3  696.84   22.98
   1  -1   4   35.08    1.53
   1   1   4   34.32    1.41
   1  -1   5   80.36    3.11
   1   1   5   82.97    2.98
   1  -1   6   88.73    3.36
   1   1   6   87.48    3.20
   1   1   7   12.14    0.73
   1   1   8  178.10    6.22
   1   1   9   29.80    1.43
   1  -1  10   39.26    1.93
   1   1  10   38.28    1.78
   1  -1  11  171.26    6.32
   1   1  11  170.88    6.06
   1   1  11  165.22    6.10
   1  -1  12   72.18    3.10
   1   1  12   66.03    2.80
   1   1  12   68.67    2.90
   1  -1  13   25.11    1.57
   1   1  13   24.61    1.36
   1   1  13   23.09    1.41
   1  -1  14   58.04    2.79
   1   1  14   57.59    2.52
   1   1  14   53.37    2.58
   1   1  15    7.50    0.74
   1  -1  15    6.75    0.84
   1   1  15    8.61    0.88
   1   1  16    2.52    0.46
   1  -1  16    1.99    0.54
   1   1  16    2.17    0.54
   1   1  17    2.27    0.44
   1  -1  17    1.74    0.55
   1  -1  18    7.44    0.96
   1   1  18    7.04    0.78
   1   1  19   10.39    0.96
   1  -1  19   10.30    1.17
   1  -1  20   61.18    3.28
   1  -1  21  122.40    5.59
   1  -1  21  131.18    6.23
   1   1  21  137.28    6.30
   1  -1  22   16.01    1.52
   1   1  22   16.25    1.84
   1  -1  22   14.12    1.78
  -1  -1 -23  131.51    4.83
  -1   1 -23  130.86    4.84
   1  -1  23  131.39    6.45
   1   1  23  130.81    6.45
   1  -1  23  127.58    5.76
   1  -1  24    1.48    0.53
  -1   1 -24    1.10    0.35
  -1  -1 -24    1.06    0.34
   1  -1  24   -0.75    1.15
   1   1  24   -0.19    1.00
  -1   1 -25   10.51    0.80
  -1  -1 -25   11.10    0.83
   1  -1  25   11.52    1.65
   1   1  25    8.33    1.42
  -1   1 -26   11.85    0.85
  -1  -1 -26   11.49    0.83
  -1  -1 -27    5.28    0.57
  -1   1 -27    4.31    0.54
   1  -1  27    4.29    0.52
   1   1  27    4.51    0.52
  -1  -1 -28   -0.43    0.33
  -1   1 -28   -0.59    0.34
   1   1  28   -0.31    0.34
   1  -1  28   -0.23    0.32
   1   1  29    1.08    0.30
  -1  -1 -29    0.61    0.30
  -1   1 -29    0.11    0.28
   1   1  29    0.60    0.27
   1  -1  29    0.39    0.25
  -1  -1 -30    6.53    0.54
  -1   1 -30    6.09    0.53
   1  -1  30    5.39    0.50
   1   1  30    5.75    0.50
   1   1  31   -0.26    0.20
   1  -1  31   -0.10    0.19
  -1  -1 -31   -0.11    0.22
  -1   1 -31   -0.03    0.22
   1   1  31    0.16    0.18
  -1   1 -32   17.87    0.84
  -1  -1 -32   19.18    0.85
   1   1  32   15.31    0.80
   1  -1  32   15.88    0.80
  -1  -1 -33   16.25    0.71
  -1   1 -33   15.62    0.71
   1  -2 -32   -0.24    0.17
   1   2 -31    2.18    0.30
   1  -2 -31    1.96    0.28
  -1   2  31    2.71    0.31
  -1   2  30    0.03    0.26
  -1  -2  30   -0.30    0.26
  -1   2  30    0.57    0.22
   1   2 -30   -0.05    0.27
   1  -2 -30    0.26    0.27
  -1   2  29   49.84    2.04
  -1  -2  29   47.23    2.01
   1   2 -29   51.71    2.06
   1  -2 -29   55.12    2.07
  -1   2  29   49.84    2.10
  -1  -2  28    0.92    0.29
  -1   2  28    1.65    0.33
   1  -2 -28    1.05    0.29
   1   2 -28    1.53    0.31
  -1   2  28    1.86    0.35
  -1  -2  27    0.45    0.26
  -1   2  27    0.23    0.27
  -1   2  27    0.71    0.33
   1  -2 -27    0.04    0.30
   1   2 -27    0.11    0.31
  -1  -2  26   33.87    1.59
  -1   2  26   33.12    1.60
  -1   2  26   35.40    1.69
   1   2 -26   32.49    1.56
   1  -2 -26   33.46    1.57
  -1  -2  25    8.89    0.71
  -1   2  25    8.97    0.72
  -1   2  25    9.05    0.78
   1  -2 -25    9.58    0.72
  -1  -2  24    0.18    0.52
  -1   2  24   -0.18    0.46
  -1  -2  24   -0.09    0.26
  -1  -2  24   -0.14    0.36
  -1   2  24    0.09    0.25
  -1   2  23   -0.18    0.57
  -1  -2  23    0.72    0.57
  -1  -2  23    0.56    0.30
  -1  -2  23    1.24    0.59
  -1   2  23    0.92    0.33
  -1   2  22   -0.36    1.08
  -1  -2  22    0.69    0.53
  -1   2  22    0.69    0.33
  -1  -2  22    0.93    0.32
  -1  -2  21    2.72    0.70
  -1   2  21    0.86    0.72
  -1  -2  21    0.52    0.64
  -1  -2  20   97.45    4.63
  -1  -2  20   87.95    4.83
  -1   2  20   92.67    4.88
  -1  -2  19   13.16    1.40
  -1  -2  19    9.12    1.39
  -1   2  19    9.18    1.35
  -1  -2  18   35.04    2.37
  -1   2  18   36.33    2.21
  -1   2  18   35.03    2.52
  -1  -2  18   35.51    2.59
  -1  -2  17    2.67    0.64
  -1   2  17    3.59    0.69
  -1   2  17    2.17    0.67
  -1  -2  17    3.17    0.80
  -1   2  16  152.94    6.47
  -1  -2  16  155.41    6.50
  -1   2  16  147.14    5.95
  -1  -2  16  146.10    6.23
  -1  -2  15    1.53    0.55
  -1   2  15    1.15    0.51
  -1   2  15    1.20    0.49
  -1  -2  15    2.07    0.56
  -1  -2  14   15.64    1.40
  -1   2  14   15.09    1.37
  -1   2  14   13.14    1.14
  -1  -2  14   14.25    1.28
  -1  -2  13    6.58    0.89
  -1   2  13    5.08    0.82
  -1   2  13    5.59    0.75
  -1  -2  13    6.07    0.83
  -1  -2  12    6.13    0.85
  -1   2  12    7.37    0.89
  -1   2  12    7.55    0.81
  -1  -2  12    7.85    0.90
  -1  -2  11   -0.24    0.36
  -1   2  11    0.54    0.44
  -1   2  11    0.17    0.35
  -1   2  10   47.81    2.39
  -1  -2  10   49.28    2.45
  -1   2  10   50.02    2.26
  -1   2   9   24.13    1.45
  -1  -2   9   25.33    1.49
  -1   2   9   23.26    1.33
  -1  -2   8    3.32    0.53
  -1   2   8    3.90    0.53
  -1  -2   7   12.70    0.89
  -1   2   7   13.05    0.89
  -1  -2   7   13.42    0.98
  -1  -2   6    9.55    0.71
  -1   2   6    8.15    0.65
  -1  -2   6    8.91    0.78
  -1   2   5   37.38    1.59
  -1  -2   5   36.70    1.60
  -1  -2   5   37.00    1.75
  -1   2   4   32.49    1.37
  -1  -2   4   33.37    1.40
  -1  -2   4   34.03    1.58
  -1   2   4   32.14    1.47
  -1   2   3    3.07    0.28
  -1  -2   3    2.27    0.25
  -1   2   3    3.16    0.39
  -1  -2   3    2.95    0.39
   1  -2  -2    9.12    0.47
  -1  -2   2    9.73    0.66
  -1   2   2    9.66    0.63
  -1   2   2    8.64    0.45
  -1  -2   2    9.16    0.47
  -1  -2   1    2.05    0.33
   1  -2  -1    1.98    0.23
  -1  -2   1    1.85    0.16
  -1   2   1    1.61    0.15
   1  -2   0  806.51   26.34
   1  -2   1   39.38    1.62
   1  -2   2 1390.38   43.99
  -1   2  -2 1324.79   43.72
  -1  -2  -2 1356.79   43.72
  -1   2  -3  109.12    3.87
  -1  -2  -3  112.92    3.88
   1  -2   3  116.85    4.13
   1  -2   4  283.23    9.75
   1   2   4  285.33    9.70
   1  -2   5   54.51    2.35
   1   2   5   55.18    2.28
   1  -2   6   66.50    2.84
   1   2   6   68.48    2.72
   1  -2   7   39.32    1.97
   1   2   7   40.72    1.83
   1  -2   8  140.35    5.43
   1   2   8  145.09    5.25
   1  -2   9   79.60    3.44
   1   2   9   80.70    3.24
   1  -2  10    6.36    0.77
   1   2  10    5.12    0.64
   1   2  11   29.11    1.60
   1   2  12   20.51    1.14
   1   2  12   23.46    1.42
   1   2  13   27.37    1.37
   1   2  13   26.96    1.62
   1   2  14   25.46    1.33
   1  -2  14   25.34    1.77
   1   2  14   26.49    1.64
   1  -2  15    1.01    0.49
   1   2  15    1.41    0.31
   1   2  15    0.95    0.47
   1  -2  16  179.50    7.26
   1   2  16  182.01    6.98
   1  -2  17   -0.11    0.40
   1   2  17    0.36    0.41
   1  -2  18   22.33    1.83
   1   2  18   23.55    1.71
   1  -2  19    8.03    1.12
   1   2  19    7.37    0.99
  -1   2 -20    4.17    0.40
   1   2  20    4.29    0.99
   1  -2  20    4.11    1.00
   1  -2  20    3.32    0.77
   1  -2  21  143.10    6.70
   1   2  21  148.64    6.76
   1  -2  21  148.51    6.41
  -1  -2 -21  142.80    5.21
   1  -2  22   45.64    3.22
   1   2  22   50.06    3.38
   1  -2  22   45.46    2.97
  -1  -2 -22   49.93    2.14
  -1   2 -22   50.34    2.14
   1  -2  23   -0.70    0.73
   1   2  23   -0.18    0.65
  -1  -2 -23    0.17    0.31
  -1   2 -23    0.21    0.31
   1  -2  23    1.12    0.55
   1   2  24    0.18    0.45
   1  -2  24   -0.18    0.56
  -1  -2 -24   -0.25    0.32
  -1   2 -24   -0.04    0.31
   1  -2  24    0.41    0.42
  -1  -2 -25    9.36    0.74
  -1   2 -25    9.67    0.76
  -1   2 -26   24.48    1.28
  -1  -2 -26   24.05    1.28
   1   2  26   25.34    1.29
   1  -2  26   23.81    1.25
  -1   2 -27    7.02    0.63
  -1  -2 -27    7.16    0.62
   1  -2  27    6.88    0.60
   1   2  27    7.10    0.61
   1   2  28   11.50    0.79
  -1   2 -28    9.96    0.71
  -1  -2 -28   11.62    0.75
   1  -2  28    9.54    0.69
   1   2  28   10.87    0.73
  -1   2 -29    2.75    0.38
  -1  -2 -29    2.67    0.38
   1   2  29    3.53    0.41
   1   2  29    2.90    0.38
   1  -2  29    2.61    0.35
   1   2  30   17.68    0.90
   1   2  30   14.31    0.81
   1  -2  30   14.43    0.80
  -1   2 -30   16.54    0.85
  -1  -2 -30   15.99    0.85
   1   2  31    0.74    0.21
   1  -2  31    0.92    0.20
  -1   2 -31    0.70    0.19
  -1  -2 -31    0.81    0.20
   1   2  31    1.12    0.23
  -1  -2 -32    0.17    0.13
  -1   3  30    0.28    0.18
  -1   3  30   -0.02    0.13
   1  -3 -29   24.38    1.08
  -1   3  29   26.26    1.21
   1  -3 -28    0.05    0.22
  -1  -3  28   -0.15    0.22
  -1   3  28    0.07    0.23
   1  -3 -27    0.12    0.24
   1   3 -27   -0.12    0.25
  -1   3  27    0.29    0.23
  -1  -3  27    0.08    0.23
  -1   3  27   -0.03    0.26
  -1   3  26    4.67    0.54
  -1   3  26    4.32    0.46
  -1  -3  26    4.56    0.45
   1  -3 -26    4.09    0.44
   1   3 -26    4.39    0.46
  -1   3  25    5.81    0.55
  -1  -3  25    4.90    0.50
   1  -3 -25    5.66    0.53
   1   3 -25    4.85    0.51
  -1  -3  24   84.26    3.23
  -1   3  24   89.93    3.28
   1  -3 -24   81.37    3.21
   1   3 -24   84.03    3.23
  -1   3  23    7.16    1.31
  -1   3  23    9.15    0.70
  -1  -3  23    7.37    1.13
  -1  -3  23    8.21    0.65
   1   3 -23    7.73    0.65
   1  -3 -23    7.93    0.64
  -1  -3  22   -0.16    0.41
  -1   3  22   -0.16    0.44
   1  -3 -22    0.15    0.26
  -1  -3  22    0.15    0.44
  -1   3  22   -0.16    0.28
  -1  -3  22   -0.11    0.25
  -1   3  21   35.95    1.63
  -1  -3  21   36.41    1.62
  -1   3  21   31.61    2.59
  -1  -3  21   31.47    2.48
  -1  -3  20    9.31    1.45
  -1   3  20    9.78    1.47
  -1  -3  20   14.62    1.61
  -1  -3  20   13.17    0.86
  -1   3  20   14.18    0.87
  -1  -3  19    0.45    0.55
  -1   3  19    0.22    0.24
  -1  -3  19    0.15    0.23
  -1   3  19    0.12    0.50
  -1   3  19   -0.15    0.71
  -1  -3  19   -0.15    0.74
  -1   3  18   10.20    0.71
  -1  -3  18   10.35    0.70
  -1  -3  18   11.31    1.39
  -1   3  18   10.77    1.25
  -1  -3  18    8.59    1.34
  -1   3  18    8.06    1.28
  -1   3  17   37.84    1.61
  -1  -3  17   35.97    1.59
  -1   3  17   34.24    2.54
  -1  -3  17   33.16    2.49
  -1   3  17   33.58    2.24
  -1  -3  17   35.47    2.50
  -1  -3  16   17.27    1.73
  -1   3  16   17.78    1.70
  -1   3  16   21.11    1.63
  -1  -3  16   20.19    1.80
  -1   3  15   26.55    1.98
  -1  -3  15   28.00    2.04
  -1   3  15   26.73    1.87
  -1   3  14  125.87    5.62
  -1  -3  14  135.77    5.74
  -1   3  14  139.45    5.54
  -1   3  13   23.20    1.72
  -1  -3  13   23.59    1.74
  -1   3  13   26.51    1.71
  -1  -3  12    9.97    1.04
  -1   3  12    8.77    0.98
  -1  -3  12   10.39    1.17
  -1   3  11   17.73    1.33
  -1  -3  11   18.03    1.37
  -1  -3  11   20.75    1.58
  -1   3  10  229.77    8.50
  -1  -3  10  236.66    8.57
  -1  -3  10  239.65    8.88
  -1  -3   9    2.68    0.60
  -1  -3   9    3.40    0.54
  -1   3   9    3.50    0.54
  -1  -3   8    2.72    0.60
  -1  -3   8    2.74    0.45
  -1   3   8    2.92    0.47
  -1   3   7   88.84    3.62
  -1  -3   7   86.86    3.46
  -1   3   7   90.47    3.44
  -1  -3   7   92.23    3.87
  -1  -3   6    0.34    0.34
  -1   3   6    0.27    0.30
  -1  -3   6    0.32    0.18
  -1   3   6    0.49    0.19
  -1   3   5   53.14    2.33
  -1   3   5   48.90    1.97
  -1  -3   5   51.55    2.02
  -1  -3   5   54.24    2.45
  -1   3   4  210.03    6.83
  -1   3   4  181.84    6.26
  -1  -3   4  183.24    6.31
  -1  -3   4  205.71    6.93
  -1   3   3  130.37    4.92
  -1  -3   3  134.63    5.01
  -1   3   2  183.29    6.54
  -1  -3   2  181.90    6.58
   1  -3  -1   32.03    1.44
   1  -3   0    1.63    0.30
   1  -3   1   71.06    2.82
   1  -3   2  366.70   12.47
   1  -3   3    6.92    0.67
  -1   3  -4    6.67    0.41
  -1  -3  -4    6.37    0.41
  -1  -3  -5   43.28    1.76
  -1   3  -5   42.92    1.76
   1   3   5   49.83    2.19
   1  -3   5   46.57    2.21
  -1  -3  -6   53.74    2.23
  -1   3  -6   56.47    2.25
   1   3   6   61.95    2.61
   1  -3   6   55.06    2.62
  -1  -3  -7  129.71    4.90
  -1   3  -7  135.27    4.92
   1  -3   7  139.63    5.35
   1   3   7  139.76    5.21
   1  -3   8   94.55    4.14
   1   3   8  100.60    4.01
   1  -3   9  231.27    8.73
   1   3   9  238.28    8.52
   1  -3  10   24.40    1.72
   1   3  10   24.85    1.55
   1  -3  11    5.46    0.85
   1   3  11    7.94    0.86
   1  -3  12    3.32    0.73
   1   3  12    3.45    0.64
   1  -3  13   31.45    2.20
   1   3  13   38.59    2.12
   1  -3  14   25.11    1.96
   1   3  14   27.69    1.80
   1   3  15   81.71    3.80
   1   3  16   28.13    1.96
   1  -3  16   29.80    2.15
   1   3  16   29.19    2.12
   1  -3  17   16.59    1.67
   1   3  17   16.28    1.69
   1   3  17   20.66    1.66
  -1  -3 -17   19.05    0.99
  -1   3 -17   18.57    0.99
   1  -3  18   14.16    1.56
   1   3  18   17.34    1.67
   1  -3  18   17.71    1.67
   1   3  18   16.01    1.48
  -1   3 -18   15.35    0.90
  -1  -3 -18   15.90    0.92
   1   3  19   27.06    2.23
   1  -3  19   26.44    2.19
   1  -3  19   24.71    2.12
   1   3  19   29.41    2.07
  -1   3 -19   27.17    1.34
  -1  -3 -19   27.25    1.33
  -1  -3 -20  166.95    5.86
  -1   3 -20  165.65    5.86
   1   3  20  173.69    6.93
   1  -3  20  162.27    7.16
  -1   3 -20  165.46    7.21
  -1  -3 -20  156.26    7.14
   1   3  20  156.70    7.18
   1  -3  20  163.51    7.21
   1  -3  21    0.45    0.56
  -1  -3 -21    0.58    0.30
  -1   3 -21    0.65    0.29
  -1   3 -21    1.22    0.58
  -1  -3 -21    0.62    0.52
   1   3  21    0.47    0.69
   1  -3  21    0.62    0.66
   1  -3  22   22.67    2.01
  -1  -3 -22   23.82    1.22
  -1   3 -22   24.93    1.23
  -1  -3 -22   20.52    2.00
  -1   3 -22   17.74    1.88
   1  -3  22   21.49    2.01
   1   3  22   23.86    2.11
  -1   3 -22   22.31    1.09
  -1   3 -23   -0.10    0.20
   1  -3  23   -0.15    0.45
   1  -3  23   -0.47    0.32
   1   3  23   -0.27    0.33
  -1   3 -23   -0.43    0.36
  -1  -3 -23   -0.55    0.36
   1  -3  24    0.81    0.30
   1   3  24    1.63    0.33
  -1  -3 -24    0.99    0.32
  -1   3 -24    1.14    0.34
   1   3  25   20.62    1.08
   1  -3  25   19.38    1.05
  -1  -3 -25   20.00    1.09
  -1   3 -25   20.58    1.10
   1  -3  26   -0.09    0.22
   1   3  26   -0.23    0.26
  -1  -3 -26   -0.20    0.27
  -1   3 -26   -0.37    0.29
   1   3  27    3.24    0.39
   1  -3  27    3.66    0.39
  -1  -3 -27    2.98    0.39
  -1   3 -27    3.63    0.42
   1  -3  28   17.20    0.85
  -1  -3 -28   16.79    0.87
  -1   3 -29    8.26    0.51
  -1  -3 -29    6.98    0.49
   1   3  30    0.20    0.17
  -1   4  30    0.18    0.14
  -1   4  29    1.57    0.24
  -1   4  28    1.79    0.28
  -1   4  27    1.22    0.28
  -1   4  27    1.61    0.24
  -1   4  26    3.33    0.42
  -1   4  26    3.03    0.34
  -1   4  25    3.25    0.44
   1   4 -25    2.73    0.35
  -1   4  25    3.19    0.37
  -1   4  24    5.07    0.56
   1   4 -24    5.41    0.49
   1   4 -23    4.65    0.41
   1   4 -23    4.27    0.47
   1   4 -22   74.28    2.89
  -1   4  22   73.55    3.05
  -1   4  21   23.40    1.31
  -1  -4  21   19.35    1.97
  -1   4  20    6.71    1.04
  -1  -4  20    6.13    1.12
  -1   4  20    6.55    0.68
  -1   4  19   10.27    1.30
  -1  -4  19   10.32    1.44
  -1   4  19   12.49    0.91
  -1   4  18    6.08    1.02
  -1   4  18    5.46    0.61
  -1   4  17   90.97    4.51
  -1   4  17   96.00    3.72
  -1   4  16    7.89    1.12
  -1   4  16    7.28    0.66
  -1  -4  16    7.76    1.23
  -1   4  15   13.96    0.94
  -1  -4  15   15.17    1.63
  -1  -4  14    1.91    0.66
  -1   4  14    1.35    0.32
  -1  -4  13    0.14    0.45
  -1   4  13    0.83    0.28
  -1  -4  12    8.95    1.20
  -1   4  12   10.04    0.72
   1   4 -11   16.63    0.88
  -1  -4  11   16.02    1.56
  -1   4  11   15.42    0.90
   1   4 -10    8.06    0.57
  -1  -4  10    6.87    1.02
  -1   4  10    8.92    1.00
  -1   4  10    8.28    0.59
  -1   4   9   36.07    2.06
   1   4  -9   34.55    1.47
  -1  -4   9   38.09    2.31
  -1   4   9   32.54    1.47
   1   4  -8   37.50    1.59
  -1   4   8   37.64    2.15
  -1  -4   8   41.65    2.44
  -1   4   8   39.74    1.61
   1   4  -7   56.34    2.19
  -1   4   7   63.77    2.85
  -1  -4   7   61.13    3.01
  -1   4   7   55.17    2.16
   1   4  -6   37.26    1.55
  -1  -4   6   38.70    2.21
  -1   4   6   40.43    2.11
  -1  -4   5    0.25    0.37
   1   4  -5    0.32    0.17
  -1   4   5    0.28    0.38
  -1  -4   4    0.08    0.31
   1   4  -4    0.33    0.16
  -1   4   4    0.20    0.30
  -1   4   3    7.49    0.79
   1   4  -3    6.62    0.47
  -1   4   2   11.60    0.98
  -1   4   2   11.39    0.64
   1   4  -2   10.88    0.62
  -1   4   1   36.25    1.95
  -1   4   1   38.45    1.53
   1   4  -1   37.67    1.51
   1   4   0  740.47   24.26
  -1   4   0  744.27   24.28
   1  -4   1   38.91    1.94
   1   4   1   41.18    1.59
  -1   4  -1   38.72    1.59
  -1   4  -2  371.60   12.43
   1  -4   2  383.91   12.97
  -1   4  -3  132.51    4.62
   1  -4   3  133.03    5.17
  -1   4  -4  167.71    5.78
   1  -4   4  169.26    6.42
  -1   4  -5   12.08    0.70
   1  -4   5   12.14    1.10
  -1   4  -6    9.81    0.62
   1  -4   6    9.62    1.02
  -1   4  -7   58.13    2.26
   1  -4   7   58.17    2.96
  -1   4  -8  233.33    7.96
   1  -4   8  229.31    8.89
   1   4   8  239.58    8.74
   1  -4   9   -0.22    0.40
   1   4   9    0.26    0.35
  -1   4  -9    0.03    0.18
   1   4  10    4.43    0.73
   1  -4  10    2.64    0.67
   1   4  11   22.86    1.66
  -1   4 -11   21.35    1.02
   1  -4  11   19.76    1.73
   1  -4  12   40.95    2.65
   1   4  12   41.41    2.43
   1  -4  13    0.95    0.53
   1   4  13    1.04    0.51
   1  -4  14   60.76    3.49
   1   4  14   61.20    3.23
   1  -4  15   61.66    3.62
   1   4  15   63.98    3.36
   1  -4  16  291.83   11.65
   1   4  16  306.38   11.32
   1  -4  17    1.56    0.74
   1   4  17    0.62    0.57
   1  -4  18   10.47    1.38
   1   4  18   10.15    1.27
   1   4  19    0.26    0.49
   1   4  20   17.40    1.67
   1  -4  21   12.81    1.55
   1   4  21   16.75    1.06
   1   4  21   14.41    1.52
   1   4  22   43.71    2.01
  -1   4 -23    2.36    0.34
   1   4  23    2.39    0.43
  -1   4 -24    5.49    0.45
   1   4  24    7.02    0.63
   1   4  25    6.03    0.56
  -1   4 -25    4.57    0.38
  -1   4 -25    5.08    0.48
  -1   4 -26   15.90    0.87
   1   4  26   16.58    0.95
   1   4  27    0.61    0.23
  -1   4 -27    0.46    0.20
  -1   4 -28   15.93    0.78
   1   4  28   17.06    0.87
   1   4  29    0.15    0.15
  -1   5  28   24.29    1.01
  -1   5  27    0.67    0.20
  -1   5  26    1.48    0.25
  -1   5  25    1.80    0.29
   1   5 -24   12.40    0.63
  -1   5  24   12.86    0.79
   1   5 -23    9.04    0.57
  -1   5  23   10.79    0.73
   1   5 -23    9.75    0.63
  -1   5  22    9.36    0.72
   1   5 -22    9.79    0.66
  -1   5  21   13.75    0.92
   1   5 -21   14.63    0.86
  -1   5  20   31.89    1.51
   1   5 -20   32.10    1.43
  -1   5  19   20.84    1.18
   1   5 -19   21.07    1.11
  -1   5  19   18.27    1.02
  -1   5  18    2.43    0.42
   1   5 -18    2.03    0.35
  -1   5  18    1.52    0.30
   1   5 -17   15.36    0.92
  -1  -5  17   12.26    1.63
  -1   5  17   14.35    0.97
  -1   5  17   13.64    0.85
   1   5 -16    8.12    0.66
  -1   5  16    7.34    0.60
  -1  -5  16    8.06    1.28
  -1   5  16    8.33    0.70
   1   5 -15   21.41    1.14
  -1   5  15   20.09    1.16
  -1  -5  15   17.52    1.90
   1   5 -14   51.94    2.19
  -1  -5  14   53.27    3.47
  -1   5  14   52.26    2.23
  -1   5  14   50.17    3.02
  -1   5  13    0.24    0.50
  -1   5  13    0.08    0.23
  -1  -5  13   -0.66    0.52
   1   5 -13    0.04    0.21
  -1   5  12    3.62    0.76
   1   5 -12    2.31    0.38
  -1   5  12    2.92    0.40
  -1  -5  12    3.03    0.82
  -1   5  11    2.47    0.69
   1   5 -11    2.49    0.34
   1   5 -11    2.50    0.38
  -1   5  11    1.88    0.33
   1   5 -10   34.43    1.45
   1   5 -10   32.98    1.52
  -1  -5  10   30.56    2.37
  -1   5  10   35.93    2.26
  -1   5  10   32.04    1.48
  -1   5   9    0.21    0.19
  -1   5   9    0.41    0.46
   1   5  -9    0.52    0.22
   1   5  -9    0.41    0.23
  -1  -5   9    0.68    0.54
  -1   5   8    1.18    0.24
   1   5  -8    1.19    0.26
   1   5  -8    1.84    0.31
  -1   5   8    1.80    0.61
  -1  -5   8    0.77    0.55
   1   5  -7   86.62    3.14
  -1   5   7   81.51    3.93
   1   5  -7   85.57    3.20
   1   5  -6   19.04    0.96
  -1   5   6   21.35    1.59
   1   5  -6   19.77    1.01
  -1   5   5   50.49    2.05
  -1   5   5   50.16    2.71
   1   5  -5   51.41    2.05
  -1   5   4  134.07    5.66
   1   5  -4  141.91    4.94
  -1   5   3    0.17    0.37
   1   5  -3   -0.03    0.22
  -1   5   3   -0.03    0.26
  -1   5   2  341.11   11.66
  -1   5   2  341.25   12.43
   1   5  -2  357.61   11.66
  -1   5   1    0.59    0.46
   1   5  -1    0.20    0.20
  -1   5   1    0.09    0.25
  -1   5   0   -0.06    0.27
  -1   5   0    0.39    0.22
  -1   5  -1  192.83    6.38
  -1   5  -1  178.81    6.34
  -1   5  -1  175.49    7.02
  -1   5  -2  135.34    4.73
   1   5   2  131.10    4.68
  -1   5  -2  133.03    4.70
   1   5   2  128.32    5.51
   1   5   3    0.96    0.45
  -1   5  -3    0.75    0.23
  -1   5  -3    1.22    0.29
  -1   5  -4   45.68    1.85
   1   5   4   44.44    2.55
  -1   5  -4   44.51    1.87
   1  -5   4   43.18    2.46
  -1   5  -5   12.64    0.75
   1   5   5   12.29    1.24
  -1   5  -5   13.62    0.81
   1  -5   5   12.07    1.21
  -1   5  -6    1.10    0.26
  -1   5  -6    1.05    0.28
   1  -5   6    0.65    0.40
   1   5   6    1.01    0.51
  -1   5  -7   16.10    0.94
   1  -5   7   16.92    1.54
  -1   5  -7   17.50    0.91
  -1   5  -8    8.81    0.66
   1  -5   8    8.81    1.15
  -1   5  -8    9.67    0.65
  -1   5  -9   13.04    0.77
   1  -5   9   12.15    1.38
  -1   5  -9   12.21    0.81
  -1   5 -10  112.36    4.04
   1  -5  10  107.81    5.26
  -1   5 -10  112.17    4.13
  -1   5 -11    0.63    0.30
  -1   5 -11    0.71    0.28
   1   5  11    0.46    0.21
   1  -5  11    0.44    0.44
   1   5  12   47.25    2.03
  -1   5 -12   51.52    2.13
   1   5  12   51.57    2.93
   1  -5  12   44.97    3.06
   1  -5  13    3.82    0.92
   1   5  13    3.32    0.41
  -1   5 -13    2.92    0.42
   1   5  13    4.19    0.88
   1  -5  14    5.40    1.02
   1   5  14    3.46    0.45
  -1   5 -14    4.08    0.50
   1   5  14    4.69    0.91
   1  -5  15    3.51    0.85
   1   5  15    3.50    0.87
   1   5  15    4.04    0.48
  -1   5 -15    3.11    0.45
   1   5  16   98.95    3.80
  -1   5 -16   99.06    3.81
   1   5  16  107.55    4.93
   1  -5  16   98.89    5.19
   1   5  17    2.42   13.60
  -1   5 -17    2.52    0.42
   1   5  17    3.07    0.82
   1  -5  17    3.39    0.85
   1   5  18    0.62    0.29
  -1   5 -18    0.47    0.27
   1  -5  18    0.34    0.48
   1   5  18    0.66    0.59
   1   5  19    6.43    0.61
  -1   5 -19    6.03    0.59
   1   5  20   17.89    1.05
  -1   5 -20   16.67    1.00
   1   5  21   26.69    1.35
  -1   5 -21   25.67    1.30
   1   5  22    8.32    0.66
  -1   5 -22    7.68    0.62
   1   5  23   34.32    1.56
  -1   5 -23   33.46    1.51
  -1   5 -23   34.24    1.42
  -1   5 -24    0.20    0.18
   1   5  24    0.65    0.23
  -1   5 -24    0.08    0.22
  -1   5 -25   -0.13    0.16
   1   5  25    0.17    0.19
  -1   5 -25   -0.17    0.16
   1   5  26   47.54    1.89
  -1   5 -26   46.56    1.89
  -1   5 -26   51.13    1.84
   1   5  28   34.14    1.33
  -1   6  26    2.76    0.25
  -1   6  25    9.32    0.53
   1   6 -24    1.83    0.19
  -1   6  24    1.83    0.27
   1   6 -23    7.95    0.46
  -1   6  23    8.68    0.58
  -1   6  22   33.60    1.49
  -1   6  21    4.21    0.46
   1   6 -20    0.19    0.21
  -1   6  20    0.11    0.27
   1   6 -19    1.43    0.28
   1   6 -18   10.18    0.68
   1   6 -17   11.44    0.75
   1   6 -16    0.73    0.25
  -1   6  16    0.28    0.20
   1   6 -15    0.90    0.27
  -1   6  15    1.17    0.27
   1   6 -14    1.12    0.30
  -1   6  14    1.15    0.27
  -1   6  14    0.26    0.48
   1   6 -13   27.08    1.36
  -1   6  13   29.98    2.19
   1   6 -12   37.83    1.68
  -1   6  12   35.82    2.49
  -1   6  12   34.56    1.70
  -1   6  11    4.11    0.83
   1   6 -11    3.44    0.44
  -1   6  11    3.35    0.46
   1   6 -10   23.48    1.24
  -1   6  10   24.61    1.94
  -1   6  10   25.04    1.29
   1   6 -10   23.90    1.17
   1   6  -9   16.49    0.98
  -1   6   9   16.16    0.99
   1   6  -9   17.28    0.94
  -1   6   9   19.40    1.69
  -1   6   8    3.04    0.76
   1   6  -8    1.82    0.35
   1   6  -8    2.56    0.36
  -1   6   8    2.88    0.41
  -1   6   7   42.52    1.83
  -1   6   7   38.72    1.75
   1   6  -7   38.53    1.74
  -1   6   7   39.41    2.49
   1   6  -7   38.08    1.68
  -1   6   6    9.46    0.71
   1   6  -6    9.61    0.67
  -1   6   6    8.77    1.12
   1   6  -6    9.40    0.69
  -1   6   6    8.24    0.65
  -1   6   5   10.14    0.75
   1   6  -5   10.92    0.72
  -1   6   5    9.72    1.16
   1   6  -5   10.83    0.74
  -1   6   5    9.77    0.70
  -1   6   4   42.11    2.65
   1   6  -4   47.68    1.93
  -1   6   4   45.68    1.99
   1   6  -4   48.15    1.98
  -1   6   4   44.08    1.91
  -1   6   3   10.39    0.74
  -1   6   3    9.91    0.67
  -1   6   3    9.47    1.14
  -1   6   2   15.77    0.94
   1   6  -2   15.07    0.90
  -1   6   2   14.12    1.41
  -1   6   1   67.95    2.67
   1   6  -1   69.43    2.65
   1   6  -1   62.38    3.47
  -1   6   1   61.34    3.34
  -1   6   0  183.19    6.33
   1   6   0  180.52    6.30
  -1   6   0  172.92    7.16
   1   6   0  174.68    7.31
  -1   6  -1    2.09    0.63
   1   6   1    2.71    0.71
   1   6   1    1.92    0.37
  -1   6  -1    1.51    0.36
   1   6   2   43.57    1.89
  -1   6  -2   45.58    1.95
  -1   6  -2   45.43    1.92
  -1   6  -2   43.79    2.59
   1   6   2   41.81    2.65
   1   6   3   43.01    1.88
  -1   6  -3   43.93    1.92
   1   6   3   42.99    2.68
  -1   6  -3   41.96    2.55
  -1   6  -3   45.84    1.88
   1   6   4   48.02    2.93
  -1   6  -4   48.31    2.84
  -1   6  -4   54.56    2.21
  -1   6  -4   53.55    2.15
   1   6   4   50.86    2.16
  -1   6  -5    7.04    0.60
  -1   6  -5    6.05    0.90
   1   6   5    4.70    0.89
  -1   6  -5    5.52    0.53
   1   6   5    4.98    0.52
  -1   6  -6    5.34    0.54
   1   6   6    4.73    0.50
  -1   6  -6    5.08    0.50
   1   6   6    5.21    0.90
   1   6   7   -0.12    0.44
  -1   6  -7    0.16    0.25
  -1   6  -7    0.03    0.24
   1   6   8   53.14    2.26
  -1   6  -8   56.38    2.37
  -1   6  -8   60.12    2.32
   1   6   8   57.34    3.23
  -1   6  -9   40.04    1.72
   1   6   9   40.28    2.61
  -1   6  -9   38.75    1.79
   1   6   9   37.64    1.71
  -1   6 -10   -0.17    0.25
  -1   6 -10    0.27    0.25
   1   6  10    0.51    0.57
   1  -6  11   12.98    1.59
  -1   6 -11   13.46    0.90
   1  -6  12   56.58    3.56
  -1   6 -12   55.49    2.36
   1  -6  13    2.18    0.76
  -1   6 -13    3.52    0.47
  -1   6 -14    5.99    0.58
   1  -6  14    5.59    1.09
  -1   6 -15   44.77    1.97
  -1   6 -16   50.92    2.17
  -1   6 -17    5.94    0.56
  -1   6 -18   10.81    0.75
  -1   6 -19    1.40    0.31
  -1   6 -20    3.75    0.40
  -1   6 -21    7.86    0.56
  -1   6 -22    1.06    0.24
  -1   6 -22    1.20    0.23
  -1   6 -23    0.82    0.20
   1   6  23    0.45    0.22
  -1   6 -23    0.59    0.18
  -1   6 -24    2.55    0.24
   1   6  24    2.50    0.30
   1   6  25    0.21    0.16
   1   6  26   11.36    0.50
   1   6  26    8.55    0.46
  -1   7  23    0.67    0.13
   1   7 -22    0.16    0.11
  -1   7  22   -0.07    0.14
  -1   7  22    0.12    0.14
   1   7 -21    0.18    0.15
  -1   7  21    0.18    0.16
  -1   7  21    0.15    0.15
  -1   7  20    8.17    0.52
  -1   7  20    6.64    0.47
  -1   7  19   37.54    1.54
  -1   7  19   35.87    1.51
  -1   7  18    2.73    0.36
  -1   7  18    2.55    0.33
  -1   7  17    4.17    0.43
  -1   7  17    4.25    0.44
  -1   7  16   14.26    0.83
  -1   7  16   14.18    0.85
  -1   7  15   28.62    1.40
  -1   7  15   34.38    1.50
  -1   7  14    2.22    0.35
  -1   7  14    1.63    0.35
   1   7 -14    1.69    0.30
  -1   7  13   -0.18    0.22
  -1   7  13   -0.04    0.27
   1   7 -13    0.16    0.20
  -1   7  12    8.03    0.63
  -1   7  12    7.65    0.66
  -1   7  11    3.92    0.48
  -1   7  11    3.25    0.42
  -1   7  10    1.97    0.39
  -1   7  10    2.30    0.37
  -1   7   9   -0.08    0.29
  -1   7   9   -0.14    0.23
   1   7  -9    0.22    0.22
  -1   7   8    0.84    0.33
  -1   7   8    0.35    0.22
   1   7  -8    0.68    0.27
  -1   7   7   10.06    0.70
   1   7  -7   10.77    0.72
   1   7  -7   11.21    1.28
  -1   7   7    8.45    1.14
  -1   7   7   10.84    0.79
   1   7  -6    2.75    0.71
  -1   7   6    2.24    0.67
  -1   7   6    2.85    0.38
   1   7  -6    2.61    0.40
  -1   7   6    2.60    0.44
  -1   7   5    5.74    0.97
  -1   7   5    7.28    0.64
   1   7  -5    6.96    0.58
   1   7  -4   29.05    1.34
   1   7  -4   23.56    1.98
  -1   7   4   24.67    1.95
  -1   7   4   27.36    1.39
  -1   7   3   93.93    3.57
   1   7  -3   97.02    3.52
   1   7  -3   86.39    4.48
  -1   7   3   85.10    4.35
   1   7  -2  136.86    4.86
  -1   7   2  136.95    4.92
  -1   7   2  128.95    5.78
   1   7  -2  126.18    5.92
   1   7  -1    5.86    1.03
  -1   7   1    6.39    1.00
  -1   7   1    7.11    0.65
   1   7   0    5.50    1.00
  -1   7   0    5.33    0.90
  -1   7  -1   25.39    1.29
   1   7   1   25.51    1.29
  -1   7  -1   26.52    1.94
   1   7   1   23.55    1.98
   1   7   2   33.94    1.56
  -1   7  -2   33.34    1.56
  -1   7  -2   30.03    2.18
   1   7   2   30.86    2.28
  -1   7  -3    1.88    0.60
   1   7   3    1.65    0.65
   1   7   3    2.04    0.40
  -1   7  -3    1.88    0.39
   1   7   4   27.33    1.39
  -1   7  -4   30.40    1.41
   1   7   4   25.82    2.08
   1   7   5    0.31    0.25
   1   7   5    0.63    0.54
  -1   7  -5    0.40    0.27
   1   7   6    0.43    0.27
   1   7   6    0.13    0.44
  -1   7  -6    0.36    0.27
   1   7   7    2.66    0.74
   1   7   7    2.14    0.38
  -1   7  -7    1.63    0.35
  -1   7  -7    2.81    0.40
   1   7   8   30.19    2.27
  -1   7  -8   33.07    1.57
   1   7   8   31.07    1.53
  -1   7  -8   34.07    1.52
  -1   7  -9    5.78    0.58
   1   7   9    5.47    0.56
  -1   7  -9    5.94    0.54
  -1   7 -10   14.44    0.92
   1   7  10   15.25    0.93
  -1   7 -11    1.05    0.30
   1   7  11    0.86    0.30
  -1   7 -12   22.47    1.17
   1   7  12   24.36    1.20
  -1   7 -12   21.71    1.05
  -1   7 -13    4.90    0.50
   1   7  13    4.61    0.45
   1   7  13    5.58    0.53
  -1   7 -14    0.07    0.22
   1   7  14    0.48    0.21
   1   7  14   -0.07    0.24
  -1   7 -15   21.42    1.08
   1   7  15   19.15    1.01
   1   7  15   21.78    1.10
  -1   7 -16    1.92    0.31
   1   7  16    2.35    0.31
   1   7  16    1.53    0.31
   1   7  17   24.17    1.17
   1   7  17   22.71    1.10
   1   7  18    0.31    0.22
   1   7  18    0.45    0.19
  -1   7 -18    0.34    0.18
   1   7  19   15.54    0.80
   1   7  19   18.20    0.87
  -1   7 -19   16.92    0.81
   1   7  20    0.78    0.18
   1   7  20    0.38    0.19
  -1   7 -20    0.53    0.19
   1   7  21    1.19    0.18
   1   7  21    1.00    0.21
  -1   7 -21    1.50    0.21
   1   7  22    5.89    0.37
  -1   7 -22    5.35    0.33
   1   7  23    3.82    0.26
  -1   8  19    0.19    0.10
  -1   8  18    0.11    0.12
  -1   8  17    3.71    0.31
  -1   8  17    3.72    0.28
  -1   8  16   10.88    0.60
  -1   8  15    2.23    0.28
  -1   8  14    0.39    0.21
  -1   8  13   46.39    1.85
  -1   8  12    0.25    0.23
  -1   8  11    0.89    0.27
   1   8 -11    0.41    0.20
  -1   8  10    0.75    0.25
  -1   8   9    3.35    0.40
  -1   8   8    2.45    0.37
  -1   8   7    3.02    0.41
   1   8  -7    3.32    0.38
   1   8  -6   11.00    0.70
  -1   8   6   12.16    0.77
   1   8  -5   -0.17    0.27
  -1   8   5   -0.41    0.34
  -1   8   4    3.26    0.44
   1   8  -4    3.28    0.41
  -1   8   3   42.90    1.79
   1   8  -3   38.43    1.70
  -1   8   2   23.58    1.20
   1   8  -2   23.50    1.16
   1   8  -1   68.73    2.67
  -1   8   1   69.47    2.71
  -1   8   0    1.59    0.38
   1   8   0    2.43    0.40
  -1   8  -1    3.23    0.44
   1   8   1    3.47    0.44
  -1   8  -2    5.83    0.54
   1   8   2    5.01    0.52
  -1   8  -3   29.25    1.35
   1   8   3   27.15    1.34
  -1   8  -4    0.29    0.25
  -1   8  -5    5.79    0.51
   1   8   6    1.94    0.34
  -1   8  -6    1.84    0.34
   1   8   7    3.40    0.40
   1   8   8    0.18    0.22
   1   8   9   36.74    1.54
  -1   8  -9   33.53    1.47
   1   8  10    5.42    0.47
  -1   8 -10    4.62    0.42
   1   8  11    4.97    0.45
  -1   8 -11    4.57    0.39
   1   8  12    0.80    0.23
   1   8  13    0.51    0.21
   1   8  14    0.09    0.18
   1   8  15    1.53    0.24
   1   8  16    8.87    0.51
   1   8  17    4.53    0.32
  -1   8 -17    4.06    0.32
   1   8  18    1.76    0.18
  -1   8 -18    1.75    0.19
  -1   8 -19    2.29    0.18
  -1   9  12    0.14    0.10
  -1   9  11    8.18    0.43
   1   9  -8    0.21    0.15
   1   9  -7    1.32    0.22
  -1   9   6   10.12    0.58
  -1   9   5    0.87    0.23
  -1   9   4   22.26    1.00
  -1   9   3   48.65    1.87
  -1   9   2   -0.20    0.21
   1   9  -2    0.06    0.20
   1   9  -1    2.13    0.27
  -1   9   1    2.35    0.32
   1   9   0    1.07    0.23
  -1   9   0    1.04    0.24
   1   9   1    1.68    0.26
  -1   9  -1    1.62    0.28
  -1   9  -2   11.32    0.64
   1   9   2   11.84    0.64
  -1   9  -3    1.28    0.28
   1   9   3    1.47    0.26
  -1   9  -4    0.68    0.25
   1   9   4    0.45    0.21
  -1   9  -5    0.82    0.24
   1   9   5    1.33    0.23
  -1   9  -6    0.47    0.21
   1   9   6    0.60    0.19
  -1   9  -7   -0.03    0.17
   1   9   7   -0.02    0.18
  -1   9  -8    9.51    0.51
   1   9   8   11.02    0.57
  -1   9  -9    1.47    0.18
   1   9   9    1.68    0.23
   1   9  10   -0.02    0.14
   1   9  11    0.36    0.14
   1   9  12    2.43    0.21
   2   0 -33    0.12    0.14
  -2   0  32    9.28    0.60
   2   0 -32   11.25    0.62
  -2   0  31   -0.11    0.21
   2   0 -31    0.14    0.22
   2   0 -30    5.06    0.50
  -2   0  30    5.66    0.43
  -2   0  30    5.22    0.49
  -2   0  29    0.03    0.19
  -2   0  29   -0.15    0.29
   2   0 -29   -0.25    0.28
  -2   0  28    2.77    0.38
  -2   0  28    2.24    0.41
   2   0 -28    2.70    0.42
  -2   0  27    0.04    0.23
  -2   0  27    0.04    0.25
  -2   0  26   19.31    1.14
  -2   0  26   18.00    1.07
  -2   0  25   -0.40    0.50
  -2   0  25    0.05    0.27
  -2   0  25    0.18    0.24
  -2   0  24    9.71    0.77
  -2   0  24   10.36    0.81
  -2   0  24   10.66    1.64
  -2   0  23    0.51    0.30
  -2   0  23   -0.19    0.52
  -2   0  22   63.61    2.63
  -2   0  22   58.31    3.87
  -2   0  21    0.36    0.51
  -2   0  20   40.03    2.30
  -2   0  20   48.04    3.16
  -2   0  19    0.17    0.25
  -2   0  19   -0.16    0.53
  -2   0  18   28.00    1.76
  -2   0  18   30.02    2.30
  -2   0  17    0.07    0.27
  -2   0  17   -0.14    0.59
  -2   0  16  441.96   15.49
  -2   0  16  465.85   16.37
  -2   0  15   -0.06    0.26
  -2   0  15    0.12    0.43
  -2   0  14  180.42    6.65
  -2   0  14  181.11    7.30
  -2   0  13   -0.17    0.25
  -2   0  13    0.10    0.38
  -2   0  12   35.72    1.77
  -2   0  12   35.34    2.11
  -2   0  11    0.18    0.21
  -2   0  11    0.55    0.37
  -2   0  10   11.91    0.79
  -2   0  10   10.08    1.00
  -2   0   9   -0.04    0.19
  -2   0   9    0.32    0.33
  -2   0   8   45.64    1.90
  -2   0   8   46.71    2.19
  -2   0   7   -0.03    0.18
  -2   0   7   -0.10    0.25
  -2   0   6  104.77    3.77
  -2   0   6  109.02    4.02
  -2   0   5    0.04    0.18
  -2   0   5   -0.07    0.26
  -2   0   4   11.60    0.60
  -2   0   4   11.10    0.72
  -2   0   3    0.03    0.17
  -2   0   2  160.93    5.52
  -2   0   1   -0.29    0.15
  -2   0   0  926.91   30.19
  -2   0  -1    0.02    0.12
   2   0   2 1365.21   44.14
   2   0   3    0.07    0.09
   2   0   4   59.23    2.08
   2   0   5    0.17    0.20
   2   0   6  989.98   32.23
   2   0   7    0.17    0.20
   2   0   8   46.60    1.89
   2   0   9   -0.03    0.22
   2   0  10  380.16   12.80
   2   0  11    0.22    0.31
   2   0  11    0.25    0.27
   2   0  12   18.91    1.26
   2   0  13   -0.07    0.33
   2   0  14   40.18    2.12
   2   0  15    0.08    0.36
   2   0  16  153.65    6.04
   2   0  17   -0.09    0.31
   2   0  18  137.79    5.65
   2   0  19   -0.10    0.35
   2   0  20   12.53    1.24
   2   0  21    0.43    0.44
  -2   0 -21    0.04    0.29
   2   0  22   44.46    2.68
  -2   0 -22   48.54    2.10
  -2   0 -23   -0.13    0.30
   2   0  24  121.21    6.14
  -2   0 -24  113.64    5.95
  -2   0 -24  121.90    4.53
   2   0  25    0.77    0.66
  -2   0 -25   -0.19    0.56
  -2   0 -25   -0.09    0.32
  -2   0 -26    2.84    0.47
  -2   0 -27   -0.26    0.28
  -2   0 -28    2.25    0.41
   2   0  29   -0.15    0.25
  -2   0 -30   47.50    1.96
   2   0  30   45.36    1.88
   2   0  30   46.97    1.93
   2   0  31   -0.14    0.15
   2   0  31   -0.08    0.18
  -2   0 -31   -0.23    0.24
   2   0  32   -0.11    0.19
  -2   0 -32   -0.05    0.19
  -2   0 -33   -0.05    0.13
   2   1 -33   -0.06    0.13
   2  -1 -33   -0.01    0.13
  -2   1  32   12.01    0.70
  -2  -1  32   13.67    0.72
   2   1 -32   14.09    0.71
   2  -1 -32   14.81    0.72
  -2   1  31    0.30    0.17
  -2   1  31    0.24    0.19
  -2  -1  31    0.36    0.19
   2   1 -31    0.31    0.20
   2  -1 -31    0.41    0.21
   2   1 -30    9.47    0.64
   2  -1 -30    8.72    0.62
  -2   1  30    8.79    0.60
  -2   1  30    8.57    0.63
  -2  -1  30    8.64    0.62
  -2   1  29    2.92    0.38
  -2  -1  29    2.56    0.40
  -2   1  29    1.94    0.36
   2  -1 -29    2.83    0.40
   2   1 -29    2.90    0.40
   2   1 -28    8.82    0.68
   2  -1 -28    8.15    0.66
  -2   1  28    7.88    0.66
  -2  -1  28    8.90    0.69
  -2   1  28    8.66    0.68
  -2   1  27    8.62    0.71
  -2  -1  27    7.71    0.68
  -2   1  27    8.51    0.70
  -2   1  26    1.48    0.37
  -2  -1  26    1.52    0.39
  -2   1  26    1.62    0.38
  -2  -1  26    1.42    0.29
  -2   1  25   12.38    0.88
  -2  -1  25   10.49    0.75
  -2   1  25   10.42    1.53
  -2  -1  25    9.12    1.45
  -2  -1  25   12.23    0.87
  -2   1  25   11.60    0.86
  -2   1  24   25.60    1.37
  -2  -1  24   25.66    1.37
  -2  -1  24   23.56    1.25
  -2   1  24   26.88    1.41
  -2  -1  24   25.57    2.44
  -2   1  24   22.27    2.32
  -2  -1  23    0.39    0.55
  -2   1  23    0.96    0.73
  -2   1  23    0.60    0.33
  -2  -1  23    0.55    0.31
  -2   1  22    1.30    0.66
  -2  -1  22    0.75    0.67
  -2   1  22    1.57    0.37
  -2  -1  22    0.92    0.44
  -2  -1  22    1.22    0.36
  -2   1  21    4.27    1.10
  -2  -1  21    4.33    1.10
  -2  -1  21    7.52    0.67
  -2   1  21    7.48    0.66
  -2  -1  21    6.78    0.97
  -2  -1  20  151.44    6.94
  -2   1  20  153.13    6.91
  -2  -1  20  144.45    6.19
  -2  -1  19    6.63    1.18
  -2   1  19    6.85    1.20
  -2  -1  19    8.14    1.01
  -2   1  18   87.46    4.43
  -2  -1  18   77.75    4.30
  -2  -1  18   82.03    3.88
  -2   1  17   15.92    1.65
  -2  -1  17   17.01    1.69
  -2  -1  17   14.41    1.30
  -2  -1  16   44.85    2.82
  -2   1  16   43.13    2.75
  -2  -1  16   43.74    2.42
  -2   1  15   15.64    1.52
  -2  -1  15   14.57    1.47
  -2   1  15   16.43    1.00
  -2  -1  15   14.26    1.22
  -2   1  14  224.76    8.82
  -2  -1  14  235.55    8.93
  -2   1  14  218.78    7.92
  -2  -1  14  247.05    8.51
  -2   1  13   25.08    1.81
  -2  -1  13   25.26    1.83
  -2   1  13   27.99    1.58
  -2   1  13   26.11    1.29
  -2  -1  13   24.36    1.58
  -2   1  12   98.23    4.35
  -2  -1  12   98.83    4.38
  -2   1  12  104.24    4.01
  -2   1  12   96.24    3.65
  -2  -1  12  102.81    4.11
  -2  -1  11    0.49    0.35
  -2  -1  11    0.49    0.41
  -2   1  11    0.32    0.36
  -2   1  11    0.60    0.20
  -2   1  11    0.42    0.33
  -2  -1  10    0.73    0.33
  -2   1  10    0.86    0.41
  -2  -1  10    1.16    0.43
  -2   1  10    0.86    0.20
  -2   1  10    0.91    0.38
  -2  -1   9  113.35    4.53
  -2   1   9  115.26    4.52
  -2  -1   9  114.26    4.35
  -2   1   9  111.45    3.93
  -2   1   8  208.66    7.48
  -2  -1   8  208.35    7.49
  -2  -1   8  208.74    7.33
  -2   1   8  205.61    6.92
  -2   1   7   32.64    1.66
  -2  -1   7   33.65    1.67
  -2  -1   7   33.87    1.60
  -2   1   6 1826.49   59.74
  -2  -1   6 1838.72   59.75
  -2  -1   5   16.00    0.93
  -2   1   5   14.73    0.91
  -2  -1   4   41.55    1.74
  -2   1   4   40.85    1.73
  -2   1   4   40.67    1.64
  -2  -1   3  120.47    4.23
  -2   1   3  119.93    4.22
  -2   1   3  117.75    4.12
  -2  -1   2 1151.26   37.07
  -2   1   2 1130.71   37.05
  -2   1   2 1134.53   36.95
  -2  -1   1    8.09    0.50
  -2   1   1    8.04    0.50
  -2   1   1    8.03    0.42
  -2   1   0  144.72    4.93
  -2  -1   0  148.31    4.94
  -2   1   0  140.96    4.78
  -2   1   0  142.97    4.91
  -2  -1   0  146.15    4.92
  -2   1  -1    3.13    0.31
  -2  -1  -1    2.84    0.29
  -2   1  -1    2.78    0.29
  -2   1  -1    2.97    0.20
  -2   1  -2   76.79    2.77
  -2  -1  -2   74.65    2.76
  -2   1  -3   34.79    1.42
  -2  -1  -3   31.73    1.40
  -2   1  -4   55.83    2.19
  -2  -1  -4   57.19    2.20
   2   1   4   53.64    2.10
   2   1   5   92.04    3.32
   2   1   6 1359.85   44.50
   2  -1   6 1378.02   44.72
   2   1   7    0.80    0.24
   2  -1   7    0.55    0.31
   2   1   8   15.80    0.90
   2   1   9   85.43    3.27
   2   1  10    3.80    0.50
   2   1  11    1.26    0.39
   2  -1  11    1.48    0.49
   2   1  12    8.82    0.79
   2  -1  12    6.68    0.79
   2   1  13   31.32    1.72
   2  -1  13   34.06    1.93
   2   1  13   35.04    1.79
   2   1  14    9.70    0.90
   2  -1  14   10.07    1.01
   2   1  14   10.22    0.92
   2   1  15    2.67    0.54
   2  -1  15    2.62    0.58
   2   1  15    2.00    0.46
   2   1  16  242.04    8.64
   2   1  16  229.58    8.55
   2  -1  16  234.32    8.84
   2  -1  17    2.11    0.58
   2   1  17    2.41    0.53
   2  -1  18   96.32    4.47
   2   1  18  100.82    4.22
   2  -1  19    6.41    0.91
   2   1  19    5.85    0.79
   2   1  20  169.13    6.68
   2  -1  20  176.85    7.13
  -2  -1 -20  172.37    6.13
   2  -1  21    1.61    0.58
  -2  -1 -21    1.58    0.38
  -2   1 -21    1.20    0.33
   2  -1  22   57.73    3.30
  -2  -1 -22   58.90    2.50
  -2   1 -22   60.66    2.50
  -2  -1 -23    2.05    0.42
  -2   1 -23    1.96    0.42
  -2   1 -23    1.61    0.68
   2  -1  23    2.56    0.68
   2  -1  23    1.29    0.75
   2   1  23    2.03    0.85
  -2   1 -24   49.96    2.18
  -2  -1 -24   51.85    2.19
  -2  -1 -24   40.97    3.20
  -2   1 -24   44.02    3.27
   2  -1  24   45.12    2.87
   2   1  24   48.68    3.40
   2  -1  24   51.90    3.48
  -2  -1 -25    4.21    1.00
  -2   1 -25    3.64    0.92
   2   1  25    6.01    1.16
   2  -1  25    2.81    0.89
  -2   1 -25    5.59    0.58
  -2  -1 -25    5.24    0.57
  -2   1 -26    1.45    0.37
  -2  -1 -26    1.06    0.36
  -2   1 -27    0.17    0.28
  -2  -1 -27   -0.17    0.29
   2   1  28   11.29    0.77
   2  -1  28   10.78    0.75
  -2  -1 -28   10.68    0.77
  -2   1 -28   10.90    0.78
   2   1  29    0.31    0.21
   2  -1  29    0.34    0.25
  -2  -1 -29    0.61    0.28
  -2   1 -29    0.54    0.28
   2  -1  29    0.17    0.19
   2   1  30    0.39    0.23
   2  -1  30    0.51    0.23
  -2  -1 -30    0.19    0.24
  -2   1 -30    0.22    0.24
   2   1  30    0.13    0.20
   2   1  31   -0.15    0.20
   2  -1  31    0.35    0.19
   2   1  31    0.21    0.17
  -2   1 -31    0.29    0.21
  -2  -1 -31    0.29    0.21
  -2   1 -32   26.77    1.12
  -2  -1 -32   24.82    1.09
  -2  -1 -33    4.48    0.31
  -2   1 -33    5.32    0.33
   2  -2 -32   -0.12    0.17
  -2   2  32    0.34    0.13
  -2  -2  31    6.90    0.47
  -2   2  31    7.29    0.49
   2  -2 -31    7.60    0.48
   2   2 -31    7.57    0.48
   2  -2 -30   10.67    0.65
   2   2 -30   11.05    0.67
  -2   2  30   10.63    0.66
  -2   2  30   11.24    0.68
  -2   2  29    0.41    0.24
   2  -2 -29   -0.29    0.26
   2   2 -29   -0.38    0.25
  -2   2  29   -0.21    0.26
  -2  -2  29   -0.41    0.25
  -2   2  28    0.28    0.25
   2  -2 -28    0.20    0.24
   2   2 -28   -0.10    0.25
  -2   2  28   -0.14    0.27
  -2  -2  28   -0.20    0.27
  -2   2  27    3.41    0.47
   2  -2 -27    3.57    0.44
   2   2 -27    3.20    0.42
  -2   2  27    3.34    0.45
  -2  -2  27    3.06    0.42
  -2   2  26   45.22    1.96
  -2  -2  26   40.75    1.90
  -2   2  26   45.68    2.02
  -2   2  25   29.23    1.49
  -2  -2  25   29.11    1.47
  -2   2  25   31.36    1.58
  -2   2  24    0.22    0.26
  -2  -2  24    0.74    0.31
  -2  -2  24    1.47    0.66
  -2   2  24    0.92    0.63
  -2   2  24    0.67    0.33
  -2   2  23    5.82    0.59
  -2  -2  23    4.33    0.84
  -2  -2  23    4.65    0.54
  -2   2  23    5.08    0.61
  -2  -2  23    5.35    1.18
  -2   2  23    5.70    1.16
  -2   2  22   18.33    2.00
  -2  -2  22   14.79    1.83
  -2   2  22   18.72    1.10
  -2  -2  22   20.43    1.14
  -2   2  22   20.55    1.21
  -2  -2  22   15.92    1.65
  -2  -2  21    5.11    0.53
  -2  -2  21    2.72    0.74
  -2   2  21    3.90    0.49
  -2   2  21    4.41    0.99
  -2  -2  21    4.81    1.03
  -2  -2  20  129.33    6.26
  -2   2  20  135.25    6.32
  -2  -2  20  121.50    5.80
  -2  -2  20  135.24    4.84
  -2   2  20  131.90    4.82
  -2   2  19   87.21    4.82
  -2  -2  19  100.18    5.05
  -2  -2  19   89.97    4.56
  -2   2  19   96.01    3.64
  -2  -2  19   99.76    3.66
  -2  -2  18    1.19    0.31
  -2  -2  18    1.12    0.54
  -2   2  18    0.91    0.54
  -2  -2  18    1.08    0.53
  -2   2  17    0.94    0.49
  -2  -2  17    2.96    0.69
  -2  -2  17    2.31    0.73
  -2   2  17    2.40    0.72
  -2   2  16   49.28    2.63
  -2  -2  16   52.77    2.91
  -2   2  16   52.11    3.07
  -2  -2  16   50.31    3.06
  -2   2  15   22.18    1.56
  -2  -2  15   22.24    1.71
  -2   2  15   22.04    1.80
  -2  -2  15   24.05    1.90
  -2   2  14    2.75    0.60
  -2  -2  14    3.68    0.70
  -2   2  14    3.44    0.70
  -2  -2  14    3.75    0.75
  -2   2  13  415.09   14.62
  -2  -2  13  413.89   14.67
  -2  -2  13  413.58   14.51
  -2   2  13  397.22   14.15
  -2  -2  12   39.41    2.34
  -2   2  12   42.06    2.35
  -2  -2  12   43.15    2.33
  -2   2  11   27.00    1.72
  -2  -2  11   28.74    1.78
  -2  -2  11   24.37    1.65
  -2   2  10   21.69    1.44
  -2  -2  10   20.12    1.42
  -2   2   9    8.62    0.82
  -2  -2   9    8.01    0.82
  -2  -2   8   80.29    3.37
  -2   2   8   81.48    3.35
  -2  -2   7    1.21    0.35
  -2   2   7    2.18    0.38
  -2  -2   7    1.15    0.32
  -2   2   7    1.26    0.34
  -2   2   6   18.05    1.05
  -2  -2   6   16.85    1.04
  -2  -2   6   18.05    1.17
  -2   2   6   20.54    1.08
  -2  -2   5   77.66    3.04
  -2   2   5   79.23    3.03
  -2  -2   5   79.51    3.19
  -2   2   5   79.51    3.03
  -2  -2   4    0.45    0.26
  -2  -2   4    0.31    0.18
  -2   2   4    0.36    0.18
  -2   2   4    0.51    0.23
  -2  -2   3  260.58    8.68
  -2   2   3  266.32    8.66
   2  -2  -3  250.57    8.38
  -2  -2   3  271.11    8.91
  -2   2   3  261.74    8.73
  -2  -2   2    3.60    0.34
  -2   2   2    3.56    0.33
   2  -2  -2    3.57    0.27
  -2   2   2    3.50    0.40
  -2  -2   1 1242.12   40.80
  -2   2   1 1267.47   40.79
   2  -2  -1 1257.50   40.78
  -2   2   1 1254.27   40.88
  -2  -2   0  346.74   11.41
  -2   2   0  350.81   11.41
   2  -2   0  336.71   11.47
   2  -2   1  494.74   16.33
  -2  -2  -1  500.14   16.19
  -2   2  -1  485.47   16.18
   2  -2   2 1306.95   43.13
  -2   2  -2 1321.24   42.96
  -2  -2  -2 1331.53   42.96
   2  -2   3   86.93    3.35
  -2   2  -3   87.55    3.20
  -2  -2  -3   88.81    3.20
   2  -2   4   18.92    1.09
  -2   2  -4   17.60    0.94
  -2  -2  -4   17.92    0.94
   2   2   5   29.14    1.44
   2  -2   5   29.90    1.54
  -2  -2  -5   29.81    1.39
  -2   2  -5   29.16    1.39
   2   2   6  156.40    5.68
   2  -2   6  153.64    5.82
  -2   2  -6  156.87    5.66
  -2  -2  -6  163.22    5.68
   2   2   7    4.68    0.54
   2  -2   7    5.66    0.65
   2  -2   8    1.00    0.42
   2   2   8    0.42    0.30
   2   2   9  229.72    8.05
   2  -2   9  224.89    8.27
   2  -2  10  281.54    9.96
   2   2  10  273.34    9.67
   2  -2  11   19.42    1.38
   2   2  11   17.87    1.20
   2   2  12    3.74    0.59
   2   2  13  281.46    9.88
   2   2  13  285.72   10.09
   2   2  14   10.65    0.86
   2   2  14   10.01    1.00
   2  -2  15   13.62    1.29
   2   2  15   12.10    0.96
   2   2  15   14.98    1.22
   2   2  16   23.48    1.41
   2  -2  16   24.22    1.79
   2   2  16   22.51    1.61
   2  -2  17   47.09    2.68
  -2  -2 -17   40.04    1.80
   2   2  17   45.41    2.45
   2  -2  18  133.81    5.74
  -2  -2 -18  127.83    4.68
  -2   2 -18  127.40    4.68
   2   2  18  134.85    5.46
  -2  -2 -19   -0.15    0.27
  -2   2 -19    0.19    0.21
   2   2  19    0.41    0.45
  -2   2 -19    0.18    0.21
   2  -2  19    0.39    0.52
   2  -2  20   48.61    2.99
  -2   2 -20   52.66    2.15
  -2  -2 -20   49.18    2.12
  -2   2 -20   47.75    1.95
  -2   2 -21   59.38    3.65
  -2  -2 -21   58.55    3.63
   2  -2  21   58.19    3.41
  -2   2 -21   60.04    2.46
  -2  -2 -21   60.21    2.47
  -2   2 -21   57.79    2.27
  -2   2 -22   17.95    0.95
   2  -2  22   20.82    1.86
   2  -2  22   20.73    2.03
   2   2  22   21.37    2.06
  -2  -2 -22   20.09    1.14
  -2   2 -22   21.27    1.15
  -2  -2 -22   18.99    1.97
  -2   2 -22   20.64    2.01
  -2   2 -23   87.84    3.36
  -2  -2 -23   89.77    3.37
   2   2  23   80.67    4.63
   2  -2  23   84.13    4.68
  -2  -2 -23   83.24    4.68
  -2   2 -23   84.80    4.69
   2  -2  23   72.52    4.20
  -2  -2 -24   16.81    1.02
  -2   2 -24   16.49    1.02
   2   2  24   11.99    1.58
   2  -2  24   15.44    1.76
  -2   2 -24   17.92    1.90
  -2  -2 -24   16.74    1.85
   2  -2  24   16.17    1.61
  -2   2 -25   32.56    1.56
  -2  -2 -25   30.37    1.53
  -2   2 -26    5.10    0.53
  -2  -2 -26    5.29    0.56
   2   2  27    0.92    0.28
   2  -2  27    0.96    0.28
  -2   2 -27    0.84    0.29
  -2  -2 -27    1.49    0.34
   2  -2  28    3.65    0.41
   2   2  28    3.23    0.40
  -2  -2 -28    4.11    0.45
  -2   2 -28    3.08    0.41
   2   2  29    0.35    0.21
   2  -2  29    1.33    0.28
  -2   2 -29    0.98    0.27
  -2  -2 -29    0.82    0.27
   2   2  29    1.09    0.29
   2   2  30   16.93    0.86
   2  -2  30   16.46    0.85
   2   2  30   18.28    0.93
  -2   2 -30   17.49    0.89
  -2  -2 -30   17.60    0.88
  -2   2 -31   -0.14    0.17
  -2  -2 -31   -0.08    0.17
   2   2  31    0.05    0.17
  -2  -2 -32    0.48    0.14
  -2   3  31    0.08    0.10
  -2   3  30    0.34    0.15
  -2   3  30    0.30    0.17
  -2   3  29    0.97    0.25
   2  -3 -29    0.63    0.21
  -2   3  28    4.41    0.45
   2  -3 -28    3.37    0.36
   2  -3 -27   29.13    1.30
   2   3 -27   30.85    1.32
  -2   3  27   29.94    1.33
  -2   3  27   31.20    1.45
  -2   3  26    0.35    0.28
   2  -3 -26    0.34    0.21
   2   3 -26   -0.06    0.24
  -2  -3  26   -0.09    0.22
  -2   3  26    0.20    0.22
   2   3 -25   16.64    0.96
   2  -3 -25   17.90    0.98
  -2   3  25   18.22    1.01
  -2  -3  25   16.12    0.96
   2  -3 -24   -0.21    0.28
   2   3 -24   -0.28    0.30
  -2   3  24    0.25    0.33
  -2  -3  24   -0.44    0.28
  -2   3  24   -0.31    0.29
  -2   3  23    9.68    0.72
  -2  -3  23    8.62    0.67
  -2   3  22    0.53    0.26
  -2  -3  22    0.98    0.28
  -2  -3  22    0.77    0.51
  -2  -3  22    0.50    0.45
  -2   3  22    0.17    0.48
  -2  -3  21   19.03    1.97
  -2   3  21   16.99    1.86
  -2  -3  21   21.53    2.00
  -2   3  21   23.06    1.20
  -2  -3  21   22.61    1.18
  -2  -3  20   25.56    2.33
  -2   3  20   25.18    2.27
  -2   3  20   29.09    1.41
  -2  -3  20   28.11    1.38
  -2  -3  20   28.16    2.30
  -2  -3  19    0.64    0.26
  -2   3  19    0.61    0.27
  -2  -3  19    0.76    0.52
  -2  -3  19    1.58    0.64
  -2   3  19    1.56    0.65
  -2   3  19    0.59    0.55
  -2  -3  18    0.30    0.49
  -2   3  18    0.51    0.25
  -2  -3  18    0.11    0.23
  -2   3  18    0.45    0.45
  -2  -3  18    0.15    0.43
  -2   3  18    0.34    0.48
  -2   3  17   14.77    1.42
  -2   3  17   14.45    0.88
  -2  -3  17   15.93    0.91
  -2   3  17   12.88    1.49
  -2  -3  17   14.50    1.58
  -2   3  17   15.54    1.01
  -2  -3  17   15.61    1.65
  -2   3  16    2.09    0.79
  -2  -3  16    2.29    0.74
  -2  -3  16    3.99    0.85
  -2  -3  16    2.27    0.37
  -2   3  16    3.82    0.42
  -2   3  15   22.83    1.87
  -2  -3  15   19.40    1.77
  -2   3  15   22.83    1.11
  -2  -3  15   23.46    1.12
  -2  -3  15   23.47    1.92
  -2   3  14    7.38    0.54
  -2  -3  14    8.52    0.57
  -2   3  14    8.52    1.06
  -2  -3  14    9.90    1.14
  -2   3  13    0.08    0.16
  -2  -3  13    0.13    0.16
  -2   3  13    0.20    0.33
  -2  -3  13    0.73    0.37
  -2  -3  12   61.05    3.00
  -2   3  12   66.91   14.68
  -2   3  12   56.71    2.17
  -2   3  11   55.79    2.81
  -2  -3  11   55.53    2.84
  -2  -3  11   58.02    3.06
  -2   3  11   60.55    2.32
  -2  -3  10   31.51    1.83
  -2   3  10   33.49    1.83
  -2  -3  10   31.99    2.04
  -2   3  10   32.80    1.82
  -2   3  10   29.93    1.37
  -2   3   9   54.04    2.54
  -2  -3   9   53.70    2.59
  -2  -3   9   56.06    2.86
  -2   3   9   55.54    2.61
  -2   3   9   56.97    2.16
  -2  -3   8  109.30    4.32
  -2   3   8  109.62    4.27
  -2   3   8  112.86    4.38
  -2  -3   8  110.56    4.66
  -2  -3   7   20.37    1.19
  -2   3   7   19.02    1.15
  -2  -3   7   20.92    1.44
  -2   3   7   22.15    1.30
  -2   3   6    1.13    0.27
  -2  -3   6    1.54    0.31
  -2  -3   6    1.21    0.43
  -2   3   6    1.83    0.44
  -2  -3   5    7.03    0.55
  -2   3   5    5.89    0.50
  -2   3   5    6.79    0.67
  -2  -3   5    6.97    0.78
  -2   3   4    1.88    0.25
  -2  -3   4    1.58    0.25
  -2  -3   4    2.28    0.50
  -2   3   4    2.20    0.42
  -2  -3   3  278.18    9.29
  -2   3   3  271.30    9.23
  -2   3   2   88.32    3.33
   2  -3  -2   86.85    3.06
  -2  -3   2   81.77    2.91
  -2   3   1    6.72    0.62
   2  -3  -1    7.61    0.55
   2  -3   0    1.11    0.28
   2  -3   1   24.41    1.26
   2  -3   2    4.23    0.50
   2  -3   3  108.27    4.00
  -2  -3  -3  100.51    3.54
  -2   3  -3  100.26    3.53
  -2  -3  -4    8.90    0.57
  -2   3  -4    9.33    0.58
   2  -3   5   52.19    2.42
  -2   3  -5   50.29    2.06
  -2  -3  -5   49.17    2.04
   2   3   5   53.92    2.42
  -2  -3  -6   -0.19    0.20
  -2   3  -6   -0.08    0.20
   2  -3   6    0.27    0.33
   2   3   6    0.24    0.31
  -2  -3  -7    3.96    0.47
  -2   3  -7    4.47    0.51
   2   3   7    4.20    0.60
   2  -3   7    4.33    0.65
   2   3   8   62.53    2.75
   2  -3   8   57.19    2.82
  -2  -3  -8   58.55    2.57
  -2   3  -8   56.78    2.57
   2   3   9   17.97    1.27
   2  -3   9   15.77    1.34
  -2   3  -9   18.03    1.21
  -2  -3  -9   16.72    1.18
   2   3  10  105.45    4.20
  -2  -3 -10  102.23    4.17
  -2   3 -10   94.13    4.11
   2  -3  10  100.43    4.41
  -2  -3 -11   40.97    2.21
  -2   3 -11   39.79    2.19
   2   3  11   40.94    2.17
   2  -3  11   38.05    2.30
  -2  -3 -12    7.48    0.89
  -2   3 -12    7.54    0.90
   2   3  12    9.72    0.98
   2  -3  12    9.84    1.10
  -2   3 -13    2.61    0.58
  -2  -3 -13    4.53    0.72
   2   3  13    2.96    0.62
   2  -3  13    3.30    0.73
  -2  -3 -14   71.04    3.59
  -2   3 -14   70.83    3.57
   2   3  14   76.22    3.47
   2  -3  14   69.82    3.64
  -2  -3 -15    0.59    0.41
  -2   3 -15    0.23    0.35
   2   3  15    1.25    0.53
   2  -3  15    0.86    0.54
  -2  -3 -16    3.44    0.76
  -2   3 -16    4.10    0.84
   2   3  16    4.68    0.82
  -2   3 -16    3.92    0.42
  -2   3 -17   15.05    1.53
  -2  -3 -17   14.35    1.50
   2   3  17   14.47    1.36
  -2  -3 -17   10.93    0.76
  -2   3 -17   11.11    0.76
  -2  -3 -18    9.14    1.31
  -2   3 -18    9.33    1.33
  -2   3 -18   10.13    0.74
  -2  -3 -18   10.97    0.76
   2   3  18   12.98    1.33
   2  -3  19   30.56    2.31
  -2  -3 -19   27.27    2.26
  -2   3 -19   25.38    2.19
   2   3  19   27.20    2.06
   2  -3  19   25.63    2.14
   2   3  19   26.89    2.21
  -2   3 -19   29.17    1.40
  -2  -3 -19   28.93    1.40
   2   3  20   23.27    1.83
  -2   3 -20   20.36    1.11
  -2  -3 -20   18.88    1.09
   2  -3  20   17.33    1.78
  -2   3 -20   18.64    1.87
  -2  -3 -20   17.71    1.87
   2   3  20   22.40    1.98
   2  -3  20   17.46    1.80
   2   3  21    1.07    0.55
   2  -3  21    0.61    0.48
   2   3  21    0.78    0.51
  -2   3 -21    0.93    0.28
   2  -3  21    0.75    0.54
  -2  -3 -21    0.77    0.28
  -2   3 -21    0.60    0.27
  -2   3 -21    0.16    0.43
  -2  -3 -21    0.65    0.54
   2  -3  22   13.36    1.56
   2   3  22   12.29    1.51
  -2  -3 -22   17.80    1.83
  -2   3 -22   14.99    1.66
  -2   3 -22   15.26    0.85
  -2  -3 -22   16.59    0.97
  -2   3 -22   15.70    0.96
   2  -3  22   15.16    1.65
   2  -3  23    4.30    0.91
  -2   3 -23    4.73    0.45
  -2   3 -23    4.46    0.51
  -2  -3 -23    4.91    0.53
   2  -3  24   19.10    1.04
  -2   3 -24   19.30    0.95
  -2  -3 -24   20.04    1.10
  -2   3 -24   20.11    1.10
   2  -3  25   45.77    1.96
   2   3  25   48.83    2.00
  -2  -3 -25   48.61    2.03
  -2   3 -25   47.94    2.02
   2  -3  26   -0.03    0.21
   2   3  26   -0.09    0.23
  -2  -3 -26   -0.07    0.25
  -2   3 -26   -0.20    0.24
   2  -3  27    1.40    0.26
  -2  -3 -27    1.28    0.28
  -2   3 -27    1.69    0.31
   2  -3  28    3.00    0.32
  -2  -3 -28    2.92    0.34
  -2  -3 -29    0.72    0.19
  -2   4  30    5.40    0.34
  -2   4  29   11.88    0.62
  -2   4  28    6.62    0.43
  -2   4  28    7.36    0.53
  -2   4  27    0.53    0.18
  -2   4  27    0.36    0.22
  -2   4  26   51.74    2.07
  -2   4  26   54.19    2.20
  -2   4  25    1.01    0.26
  -2   4  25    0.95    0.31
  -2   4  24   16.70    1.03
  -2   4  24   15.97    0.93
  -2   4  23    0.24    0.29
  -2   4  22    0.20    0.26
   2   4 -22   -0.10    0.22
  -2   4  21   21.53    1.28
   2   4 -21   21.67    1.14
  -2  -4  20   68.87    4.17
  -2   4  20   79.32    4.00
  -2   4  20   77.19    3.16
   2   4 -20   76.45    2.97
  -2  -4  19   24.98    2.24
   2   4 -19   22.72    1.21
  -2   4  19   25.58    1.40
  -2   4  18    1.14    0.37
  -2  -4  18    0.84    0.58
  -2   4  17   16.86    1.09
  -2   4  16   10.56    0.82
  -2   4  15    8.22    0.71
   2   4 -15    6.93    0.57
  -2  -4  14   19.29    1.84
  -2   4  14   18.04    1.59
  -2   4  14   18.66    1.10
   2   4 -14   18.40    0.99
  -2  -4  13  109.64    5.33
  -2   4  13  113.22    4.93
  -2   4  13  111.33    4.14
   2   4 -13  110.34    4.02
  -2  -4  12   12.28    1.42
  -2   4  12   10.84    1.15
  -2   4  12   11.69    0.78
   2   4 -12   10.65    0.69
  -2   4  11    1.02    0.48
  -2  -4  11    1.04    0.51
   2   4 -11    0.69    0.21
  -2   4  11    0.60    0.24
  -2   4  10   75.97    2.86
  -2   4  10   77.44    3.52
  -2  -4  10   75.04    3.84
   2   4 -10   72.29    2.77
  -2   4   9   85.35    3.19
  -2   4   9   90.35    3.87
  -2  -4   9   88.50    4.19
   2   4  -9   85.25    3.14
  -2   4   8   76.19    2.86
   2   4  -8   75.86    2.83
  -2   4   8   77.95    3.48
  -2  -4   8   85.14    3.86
  -2  -4   7    7.61    0.97
   2   4  -7    6.97    0.49
  -2   4   7    8.62    0.91
  -2   4   7    7.23    0.51
  -2   4   6   15.24    1.17
   2   4  -6   13.04    0.70
  -2   4   6   13.63    0.72
  -2  -4   6   13.08    1.23
  -2   4   5    2.02    0.50
   2   4  -5    1.98    0.26
   2   4  -4   51.18    1.95
  -2   4   4   52.83    2.48
   2   4  -3  137.17    4.74
  -2   4   3  139.76    5.31
   2   4  -2   48.55    1.86
  -2   4   2   49.97    2.34
   2   4  -1  165.42    5.69
  -2   4   1  173.68    6.25
  -2   4   0   27.88    1.58
   2  -4   0   28.83    1.48
  -2   4   0   28.66    1.23
  -2   4  -1  156.01    6.01
  -2   4  -1  161.84    5.59
   2  -4   1  171.59    6.01
  -2   4  -2  169.67    5.87
   2  -4   2  174.48    6.35
  -2   4  -3  149.52    5.28
   2  -4   3  161.17    5.85
   2  -4   4    7.87    0.84
   2   4   4    5.75    0.81
  -2   4  -4    6.08    0.47
   2   4   5   67.25    3.18
  -2   4  -5   68.71    2.57
   2  -4   5   66.82    3.15
   2  -4   6    5.36    0.78
   2   4   6    4.50    0.74
  -2   4  -6    6.51    0.48
   2   4   7   27.12    1.80
  -2   4  -7   29.64    1.31
   2  -4   7   28.69    1.89
  -2   4  -8    0.99    0.24
   2  -4   8    0.51    0.48
   2   4   8    0.70    0.43
   2  -4   9   54.26    2.93
   2   4   9   52.46    2.75
   2  -4  10   -0.12    0.41
  -2   4 -10    0.42    0.21
   2   4  10    0.46    0.42
   2  -4  11   24.26    1.97
   2   4  11   31.89    1.98
   2  -4  12    0.64    0.49
   2   4  12    0.91    0.49
   2  -4  13  127.98    5.84
   2   4  13  129.70    5.51
   2  -4  14    0.28    0.38
   2   4  14    0.99    0.54
   2  -4  15    0.58    0.48
   2   4  15    1.15    0.58
   2  -4  16   -0.15    0.41
   2   4  16    0.36    0.55
   2  -4  17  125.19    5.86
   2   4  17  121.09    5.50
   2  -4  18    6.59    1.11
   2   4  18    5.55    0.99
   2   4  19   44.00    2.81
   2  -4  19   46.22    3.05
   2   4  20   17.42    1.65
   2   4  21  140.12    6.13
  -2   4 -22    0.18    0.23
   2   4  23   91.98    3.55
  -2   4 -23   90.45    3.32
   2   4  24   10.75    0.78
  -2   4 -24   10.58    0.64
   2   4  25   29.75    1.43
  -2   4 -25   26.62    1.19
  -2   4 -25   31.48    1.39
  -2   4 -26   -0.36    0.27
   2   4  26    0.25    0.23
  -2   4 -26   -0.07    0.16
  -2   4 -27   -0.03    0.18
   2   4  27    0.09    0.18
  -2   4 -28    1.19    0.21
   2   4  28    1.14    0.24
  -2   5  26    0.84    0.22
  -2   5  25   -0.06    0.18
  -2   5  24    2.28    0.35
  -2   5  24    2.37    0.28
  -2   5  23   23.45    1.12
  -2   5  23   27.22    1.29
  -2   5  22    0.21    0.26
  -2   5  22    0.15    0.20
  -2   5  21   12.97    0.89
  -2   5  21   13.72    0.81
  -2   5  20   10.86    0.80
  -2   5  20    9.51    0.69
  -2   5  19   33.81    1.66
  -2   5  19   30.77    1.52
   2   5 -19   36.25    1.56
   2   5 -18    3.90    0.44
  -2   5  18    3.46    0.43
  -2   5  18    4.33    0.53
  -2   5  18    4.65    0.89
   2   5 -17    1.30    0.30
  -2   5  17    0.95    0.28
  -2   5  17    1.71    0.38
   2   5 -16    0.07    0.22
  -2   5  16    0.15    0.20
  -2   5  16    0.09    0.26
  -2   5  16   -0.26    0.48
   2   5 -15    2.09    0.36
  -2   5  15    2.65    0.38
  -2   5  15    2.63    0.42
  -2   5  15    2.04    0.72
   2   5 -14   16.05    0.94
  -2   5  14   16.36    0.95
  -2   5  14   16.22    1.58
  -2   5  14   16.05    1.01
   2   5 -13   20.70    1.10
  -2   5  13   20.75    1.16
  -2   5  13   20.68    1.10
  -2   5  13   21.91    1.80
  -2   5  12    4.71    0.49
   2   5 -12    3.56    0.42
  -2   5  12    3.38    0.41
  -2   5  12    3.92    0.83
   2   5 -11   88.02    3.17
  -2   5  11   88.41    3.31
   2   5 -11   85.13    3.25
  -2   5  11   85.09    3.25
  -2   5  11   83.06    4.09
   2   5 -10    9.11    0.60
  -2   5  10    8.61    0.65
   2   5 -10    9.17    0.65
  -2   5  10    9.64    0.66
  -2   5  10    9.56    1.13
  -2   5   9    0.29    0.19
   2   5  -9    0.38    0.21
  -2   5   9    0.29    0.19
   2   5  -9    0.44    0.21
  -2   5   9    0.20    0.39
  -2   5   8    1.63    0.28
   2   5  -8    1.89    0.30
  -2   5   8    1.29    0.26
   2   5  -8    1.19    0.24
  -2   5   8    0.88    0.45
  -2   5   7    2.19    0.30
  -2   5   7    2.13    0.32
   2   5  -7    2.28    0.33
   2   5  -7    2.67    0.34
  -2   5   7    2.06    0.58
  -2   5   6  109.13    3.92
  -2   5   6  109.51    4.64
   2   5  -6  106.04    3.80
   2   5  -6  106.89    3.85
  -2   5   6  104.38    3.84
  -2   5   5   27.62    1.28
  -2   5   5   25.18    1.74
   2   5  -5   26.47    1.23
  -2   5   4    4.85    0.77
  -2   5   4    5.46    0.50
   2   5  -4    5.39    0.46
  -2   5   3   12.66    0.77
  -2   5   3   11.69    0.74
  -2   5   3   13.22    1.18
   2   5  -3   13.47    0.75
  -2   5   2    8.71    0.95
  -2   5   2    6.84    0.56
   2   5  -2    8.03    0.55
  -2   5   1   52.09    2.73
  -2   5   1   56.94    2.24
  -2   5   1   57.68    2.25
  -2   5   0    0.81    0.26
  -2   5   0    1.33    0.29
  -2   5   0    0.95    0.44
  -2   5  -1   13.29    0.78
  -2   5  -1   12.07    0.75
  -2   5  -1   12.81    1.13
   2  -5   2   -0.07    0.25
  -2   5  -2    0.36    0.21
   2   5   2    0.03    0.21
   2   5   2    0.20    0.41
  -2   5  -2    0.31    0.30
  -2   5  -2    0.13    0.20
   2  -5   3    0.73    0.33
  -2   5  -3    0.54    0.23
  -2   5  -3    0.45    0.21
  -2   5  -3    0.46    0.36
   2  -5   4    5.93    0.80
  -2   5  -4    5.28    0.46
  -2   5  -4    6.24    0.52
  -2   5  -5   32.20    1.42
   2  -5   5   34.01    2.12
  -2   5  -5   32.72    1.44
  -2   5  -5   33.04    1.49
  -2   5  -6   75.62    2.88
   2  -5   6   74.21    3.71
  -2   5  -6   74.71    2.87
  -2   5  -6   81.51    2.98
  -2   5  -7   25.21    1.24
   2  -5   7   27.35    1.98
  -2   5  -7   26.91    1.31
  -2   5  -7   27.35    1.25
  -2   5  -8    7.79    0.61
   2   5   8    9.94    1.17
   2  -5   8    8.13    1.11
  -2   5  -8    7.93    0.60
  -2   5  -8    9.18    0.67
  -2   5  -9   34.86    1.51
  -2   5  -9   31.65    1.52
   2   5   9   35.52    2.28
   2  -5   9   32.42    2.32
  -2   5  -9   34.62    1.58
  -2   5 -10    4.22    0.47
  -2   5 -10    4.11    0.43
   2   5  10    4.12    0.82
   2  -5  10    3.33    0.82
  -2   5 -11  103.05    3.95
   2  -5  11  100.72    5.08
  -2   5 -12   57.97    2.31
   2  -5  12   52.75    3.30
   2   5  12   57.14    3.15
   2   5  12   49.58    2.15
  -2   5 -13   41.44    1.83
   2   5  13   36.41    1.70
   2  -5  13   40.83    2.84
   2   5  13   42.65    2.64
  -2   5 -14    4.06    0.49
   2  -5  14    3.72    0.91
   2   5  14    4.08    0.90
   2   5  14    2.96    0.41
  -2   5 -15    0.58    0.29
   2   5  15    0.64    0.26
   2   5  15    0.52    0.53
   2  -5  15    0.83    0.61
   2   5  16    5.98    0.58
   2  -5  16    6.83    1.15
  -2   5 -16    5.67    0.59
   2   5  16    6.83    1.11
  -2   5 -17   57.97    2.50
   2   5  17   61.08    2.49
   2  -5  17   60.17    3.71
   2   5  17   59.12    3.41
   2  -5  18    0.66    0.57
   2   5  18    0.94    0.30
  -2   5 -18    1.02    0.34
   2   5  18    0.13    0.53
   2   5  19   12.36    0.85
  -2   5 -19   13.10    0.88
  -2   5 -20    0.66    0.29
   2   5  20    0.45    0.25
  -2   5 -21    2.79    0.40
   2   5  21    2.53    0.39
  -2   5 -22    0.22    0.22
   2   5  22    0.33    0.23
  -2   5 -22    0.46    0.24
  -2   5 -23   17.11    0.94
  -2   5 -23   16.67    0.85
   2   5  23   16.82    0.95
  -2   5 -24    0.61    0.24
   2   5  24    1.28    0.28
  -2   5 -24    0.65    0.22
  -2   5 -25   18.03    0.94
  -2   5 -25   18.10    0.80
  -2   5 -25   18.88    0.90
   2   5  25   16.31    0.88
  -2   5 -26   11.52    0.60
  -2   5 -26   10.38    0.62
  -2   5 -26   10.06    0.50
  -2   6  26    1.05    0.15
  -2   6  26    0.83    0.16
  -2   6  25    6.79    0.42
  -2   6  25    7.11    0.44
  -2   6  24    1.29    0.24
  -2   6  23    2.74    0.34
   2   6 -23    2.02    0.23
  -2   6  22    0.52    0.25
  -2   6  21   25.82    1.25
  -2   6  20    6.50    0.58
  -2   6  19    9.00    0.71
  -2   6  18    0.11    0.20
  -2   6  18    0.17    0.27
  -2   6  17   10.25    0.78
  -2   6  17    9.04    0.67
  -2   6  16    1.66    0.39
   2   6 -16    1.66    0.29
  -2   6  16    1.63    0.31
  -2   6  15    5.39    0.58
  -2   6  15    3.61    0.43
   2   6 -15    5.01    0.48
  -2   6  14    1.03    0.27
  -2   6  14    0.88    0.54
   2   6 -14    0.60    0.24
  -2   6  14    0.83    0.32
  -2   6  13    1.12    0.27
  -2   6  13    1.38    0.65
   2   6 -13    0.76    0.28
  -2   6  13    1.05    0.33
  -2   6  12    0.35    0.21
  -2   6  12    0.27    0.29
   2   6 -12    0.29    0.22
  -2   6  12    0.62    0.50
  -2   6  11    0.27    0.27
   2   6 -11    1.39    0.29
  -2   6  11    0.36    0.74
   2   6 -10    2.79    0.37
  -2   6  10    2.90    0.43
  -2   6  10    3.58    0.78
   2   6 -10    2.76    0.38
   2   6  -9   57.33    2.29
  -2   6   9   58.59    3.22
   2   6  -9   58.97    2.37
  -2   6   9   58.62    2.44
  -2   6   8    2.78    0.41
   2   6  -8    2.97    0.39
  -2   6   8    2.39    0.67
   2   6  -8    2.76    0.39
  -2   6   7   14.69    0.91
  -2   6   7   13.32    1.39
  -2   6   7   13.51    0.90
   2   6  -7   14.64    0.87
   2   6  -7   14.28    0.82
  -2   6   6    0.43    0.45
   2   6  -6    0.03    0.22
  -2   6   6    0.08    0.23
  -2   6   6    0.24    0.27
   2   6  -6    0.25    0.21
   2   6  -5   37.21    1.57
  -2   6   5   34.72    1.65
  -2   6   5   33.98    1.59
  -2   6   5   34.61    2.27
  -2   6   4   27.11    1.35
  -2   6   4   26.77    1.30
  -2   6   4   25.73    1.88
  -2   6   3   19.90    1.10
  -2   6   3   20.82    1.64
  -2   6   3   18.90    1.03
   2   6  -2   11.69    0.74
  -2   6   2    8.96    1.08
  -2   6   2   11.08    0.77
  -2   6   2   10.48    0.70
  -2   6   1    0.22    0.21
  -2   6   1    0.89    0.51
   2   6  -1    0.23    0.24
  -2   6   1    0.08    0.26
   2   6   0    3.46    0.84
  -2   6   0    4.13    0.74
   2   6   0    3.70    0.43
  -2   6   0    4.54    0.49
  -2   6   0    3.81    0.41
  -2   6  -1    4.48    0.49
   2   6   1    3.81    0.44
   2   6   1    3.70    0.83
  -2   6  -1    4.38    0.77
   2   6   2    5.57    0.95
  -2   6  -2    5.89    0.86
   2   6   2    5.79    0.53
  -2   6  -2    6.09    0.58
  -2   6  -2    6.12    0.55
  -2   6  -2    6.88    0.58
   2   6   3   57.26    2.29
   2   6   3   52.73    3.14
  -2   6  -3   50.60    2.86
  -2   6  -3   57.13    2.35
  -2   6  -3   57.45    2.29
   2   6   4   22.14    1.18
  -2   6  -4   25.72    1.27
  -2   6  -4   20.54    1.65
   2   6   4   20.46    1.82
  -2   6  -4   25.20    1.22
  -2   6  -5    1.42    0.49
   2   6   5    0.38    0.52
   2   6   5    0.65    0.26
  -2   6  -5    1.16    0.30
  -2   6  -5    0.85    0.29
   2   6   6    2.43    0.37
  -2   6  -6    2.92    0.40
  -2   6  -6    2.11    0.38
  -2   6  -7    3.61    0.44
  -2   6  -7    3.45    0.45
  -2   6  -8    5.51    0.57
   2  -6   8    4.77    0.92
  -2   6  -8    5.53    0.53
  -2   6  -9    6.55    0.63
   2  -6   9    6.49   21.95
  -2   6  -9    6.93    0.59
  -2   6 -10   56.39    2.22
  -2   6 -10   50.73    2.27
   2  -6  10   50.78    3.30
   2  -6  11    2.68    0.76
  -2   6 -11    2.74    0.44
   2   6  12    0.26    0.50
   2  -6  12    0.16    0.49
  -2   6 -12   -0.09    0.27
   2  -6  13    6.94    1.16
   2   6  13    7.27    1.11
  -2   6 -13    5.18    0.52
  -2   6 -13    5.52    0.50
  -2   6 -13    6.24    0.60
   2  -6  14    5.66    1.08
  -2   6 -14    4.81    0.50
  -2   6 -14    5.25    0.57
   2   6  14    6.06    1.02
  -2   6 -15    0.31    0.23
  -2   6 -15    0.26    0.25
  -2   6 -16    0.33    0.25
  -2   6 -16    0.46    0.25
  -2   6 -17   16.72    0.98
  -2   6 -17   18.21    1.03
  -2   6 -18   23.39    1.24
  -2   6 -18   29.24    1.34
  -2   6 -19    3.97    0.44
  -2   6 -19    5.38    0.51
  -2   6 -20    6.64    0.54
  -2   6 -20    9.55    0.63
  -2   6 -21   44.41    1.66
  -2   6 -21   44.60    1.72
  -2   6 -22    2.03    0.29
  -2   6 -22    1.38    0.26
  -2   6 -23   31.91    1.32
   2   6  23   31.97    1.34
  -2   6 -23   31.73    1.27
   2   6  24    4.01    0.34
  -2   6 -24    3.75    0.29
   2   6  25    3.99    0.30
   2   6  26    3.01    0.23
  -2   7  22    8.94    0.48
  -2   7  21    1.22    0.21
   2   7 -21    1.53    0.19
  -2   7  20   58.68    2.20
  -2   7  19    7.70    0.54
  -2   7  19    8.41    0.57
  -2   7  18    0.62    0.24
  -2   7  18    1.04    0.26
  -2   7  17    0.98    0.27
  -2   7  17    0.98    0.27
  -2   7  16    0.82    0.26
  -2   7  16    0.51    0.26
  -2   7  15    1.52    0.32
  -2   7  15    0.47    0.27
  -2   7  14    0.47    0.24
  -2   7  14    0.23    0.28
  -2   7  13    0.52    0.25
  -2   7  13    1.18    0.33
  -2   7  12   12.19    0.82
  -2   7  12   13.56    0.88
  -2   7  11    6.48    0.59
  -2   7  11    7.68    0.66
  -2   7  10   56.88    2.34
  -2   7  10   57.26    2.40
  -2   7   9    0.26    0.24
   2   7  -9    0.74    0.25
  -2   7   9    0.13    0.27
   2   7  -8    3.42    0.40
  -2   7   8    3.22    0.42
  -2   7   8    3.33    0.48
  -2   7   7   -0.23    0.45
  -2   7   7    0.43    0.29
  -2   7   7    0.22    0.22
   2   7  -7   -0.06    0.23
   2   7  -6   17.80    0.97
  -2   7   6   18.59    1.61
  -2   7   6   17.07    0.99
   2   7  -6   17.64    1.70
  -2   7   6   19.90    1.10
  -2   7   5   10.47    0.73
  -2   7   5    9.70    1.17
   2   7  -5    8.89    1.23
   2   7  -5   10.94    0.74
  -2   7   5   13.13    0.85
  -2   7   4    0.55    0.45
   2   7  -4    0.80    0.56
  -2   7   4    0.84    0.34
   2   7  -4    1.15    0.32
  -2   7   4    0.53    0.25
  -2   7   3    9.45    0.66
   2   7  -3    7.76    1.16
  -2   7   3   10.22    1.18
   2   7  -3   10.31    0.71
  -2   7   3    9.51    0.75
  -2   7   2    0.21    0.42
   2   7  -2   -0.54    0.53
  -2   7   2   -0.17    0.30
   2   7  -2    0.25    0.27
   2   7  -1   20.90    1.88
  -2   7   1   18.72    1.63
  -2   7   1   21.80    1.18
  -2   7   1   21.61    1.17
   2   7   0   46.91    3.02
  -2   7   0   51.22    2.15
  -2   7  -1    6.84    0.63
   2   7   1    5.75    0.55
  -2   7  -2   77.50    2.99
   2   7   2   76.85    2.96
   2   7   2   68.62    3.89
  -2   7  -3   19.42    1.06
   2   7   3   17.26    1.01
   2   7   3   16.39    1.65
   2   7   4    7.37    1.11
   2   7   4    7.44    0.62
  -2   7  -4    8.18    0.67
   2   7   5    0.92    0.56
   2   7   5    1.50    0.31
   2   7   6   13.49    0.84
  -2   7  -6   11.85    0.81
   2   7   6   11.84    1.36
  -2   7  -7    0.13    0.27
   2   7   7    0.15    0.24
  -2   7  -7    0.29    0.28
   2   7   7    0.13    0.41
  -2   7  -8    6.66    0.62
  -2   7  -8    6.42    0.57
   2   7   8    5.49    0.55
   2   7   9    2.15    0.38
  -2   7  -9    2.58    0.41
   2   7  10   82.15    3.17
  -2   7 -10   82.77    3.22
   2   7  11    4.32    0.48
  -2   7 -11    3.72    0.44
  -2   7 -11    4.28    0.50
  -2   7 -12   60.84    2.41
  -2   7 -12   65.35    2.58
   2   7  12   65.12    2.55
  -2   7 -13    5.91    0.47
  -2   7 -13    6.19    0.57
   2   7  13    6.41    0.56
  -2   7 -14    7.17    0.59
   2   7  14    8.01    0.61
  -2   7 -15    5.52    0.50
   2   7  15    4.69    0.47
   2   7  15    4.34    0.40
  -2   7 -16    2.02    0.32
   2   7  16    1.95    0.27
   2   7  16    1.95    0.32
  -2   7 -17   16.14    0.84
   2   7  17   16.54    0.84
   2   7  18    0.81    0.19
  -2   7 -18    1.12    0.24
   2   7  18    1.30    0.26
  -2   7 -19    4.23    0.37
  -2   7 -19    3.29    0.33
   2   7  19    4.15    0.37
   2   7  19    3.16    0.29
  -2   7 -20    4.22    0.34
  -2   7 -20    3.75    0.31
   2   7  20    2.89    0.26
   2   7  20    3.56    0.33
  -2   7 -21   13.19    0.63
   2   7  21   13.35    0.65
  -2   7 -22   10.10    0.48
   2   7  22   10.10    0.50
  -2   8  18    2.98    0.25
  -2   8  17    0.20    0.14
  -2   8  16   -0.08    0.16
  -2   8  16    0.18    0.12
  -2   8  16    0.07    0.13
  -2   8  15   -0.07    0.17
  -2   8  15    0.06    0.12
  -2   8  15    0.07    0.16
  -2   8  14    1.51    0.27
  -2   8  14    1.37    0.20
  -2   8  13    1.03    0.25
  -2   8  13    0.71    0.18
  -2   8  12    0.14    0.21
  -2   8  12    0.12    0.15
  -2   8  11    2.84    0.30
  -2   8  11    4.24    0.42
  -2   8  10    0.97    0.21
  -2   8  10    1.16    0.29
  -2   8   9    0.31    0.18
  -2   8   9    0.26    0.24
  -2   8   8   31.10    1.42
  -2   8   8   32.14    1.46
  -2   8   7   13.49    0.83
   2   8  -6    2.28    0.33
  -2   8   6    1.85    0.35
   2   8  -5    1.15    0.27
   2   8  -4    1.87    0.33
   2   8  -3   15.25    0.85
   2   8  -2   39.32    1.69
  -2   8   2   41.57    1.77
  -2   8   1    0.07    0.31
   2   8  -1    0.09    0.26
  -2   8   0    1.58    0.37
   2   8   0    1.00    0.31
   2   8   1   16.61    0.92
  -2   8  -1   16.29    0.95
  -2   8  -2    2.44    0.41
   2   8   2    2.44    0.39
  -2   8  -3   11.84    0.77
  -2   8  -4    1.67    0.34
  -2   8  -5    0.63    0.27
  -2   8  -6    0.12    0.25
   2   8   7    1.30    0.27
  -2   8  -8    1.27    0.31
   2   8   8    1.77    0.29
  -2   8  -9    0.13    0.24
   2   8   9    0.33    0.22
  -2   8 -10   27.33    1.21
   2   8  10   28.59    1.25
  -2   8 -11    0.08    0.19
   2   8  11    0.02    0.18
  -2   8 -12    0.13    0.18
   2   8  12    0.05    0.18
   2   8  13    4.56    0.38
   2   8  14    1.77    0.26
   2   8  15    2.40    0.26
   2   8  16    0.26    0.14
   2   8  17    0.29    0.12
  -2   8 -18    9.64    0.47
  -2   9  11    0.89    0.15
  -2   9  10   14.15    0.64
  -2   9   9    0.34    0.16
  -2   9   8    0.47    0.17
   2   9  -8    0.28    0.14
   2   9  -7    0.99    0.19
  -2   9   7    1.13    0.22
  -2   9   6    3.20    0.32
  -2   9   5    0.51    0.22
  -2   9   4    0.46    0.25
  -2   9   3    1.46    0.26
  -2   9   3    1.66    0.30
  -2   9   2    0.02    0.19
   2   9  -2    0.53    0.17
  -2   9   1    2.19    0.30
   2   9  -1    2.17    0.26
  -2   9   0    4.95    0.42
   2   9   0    5.24    0.38
  -2   9   0    5.39    0.45
  -2   9  -1    7.56    0.49
   2   9   1    6.31    0.43
  -2   9  -1    6.17    0.48
   2   9   2   44.43    1.65
  -2   9  -2   40.51    1.68
   2   9   3    0.38    0.19
  -2   9  -3   -0.11    0.23
   2   9   4    1.36    0.23
  -2   9  -4    0.74    0.25
   2   9   5   25.26    1.07
  -2   9  -5   25.93    1.10
   2   9   6   14.40    0.70
  -2   9  -6   14.06    0.70
   2   9   7    3.81    0.32
  -2   9  -7    3.64    0.32
   2   9   8    0.90    0.19
  -2   9  -8    0.64    0.17
   2   9   9    1.60    0.21
  -2   9  -9    1.14    0.17
   2   9  10   15.90    0.70
   2   9  11    1.19    0.17
   2   9  12    3.26    0.23
   3   0 -33    5.24    0.36
  -3   0  32   -0.02    0.15
   3   0 -32   -0.17    0.16
  -3   0  31    4.55    0.44
   3   0 -31    5.73    0.45
  -3   0  30   -0.32    0.25
   3   0 -30   -0.33    0.26
  -3   0  29   15.69    0.86
  -3   0  29   17.79    0.98
   3   0 -29   16.73    0.95
  -3   0  28    0.13    0.20
  -3   0  28    0.08    0.23
  -3   0  27   15.67    0.94
  -3   0  27   16.88    1.03
  -3   0  26    0.04    0.22
  -3   0  26   -0.14    0.28
  -3   0  25   48.00    2.12
  -3   0  25   47.05    2.06
  -3   0  24    0.13    0.26
  -3   0  24   -0.05    0.31
  -3   0  23    5.56    0.61
  -3   0  23    5.75    0.58
  -3   0  23    4.75    1.07
  -3   0  22   -0.09    0.34
  -3   0  22    0.18    0.24
  -3   0  22   -0.77    0.71
  -3   0  21   59.70    3.82
  -3   0  21   59.23    2.51
  -3   0  20   -0.71    0.67
  -3   0  20   -0.13    0.29
  -3   0  19    0.83    0.60
  -3   0  19    1.38    0.33
  -3   0  19    1.46    0.43
  -3   0  18    0.24    0.24
  -3   0  18   -0.19    0.25
  -3   0  17   86.23    4.42
  -3   0  17   83.92    3.68
  -3   0  16    0.27    0.50
  -3   0  16   -0.14    0.30
  -3   0  15   38.79    2.56
  -3   0  15   42.21    2.12
  -3   0  14    0.11    0.38
  -3   0  14    0.12    0.24
  -3   0  13   16.17    1.43
  -3   0  13   13.27    1.01
  -3   0  12    0.38    0.35
  -3   0  12   -0.05    0.25
  -3   0  11  129.09    5.31
  -3   0  11  127.90    4.80
  -3   0  10    0.15    0.34
  -3   0  10    0.04    0.20
  -3   0   9   30.77    1.76
  -3   0   9   30.18    1.46
  -3   0   8    0.43    0.33
  -3   0   8    0.04    0.17
  -3   0   7    2.22    0.44
  -3   0   7    2.02    0.32
  -3   0   6    0.05    0.26
  -3   0   5  122.25    4.54
  -3   0   4    0.31    0.25
  -3   0   3   41.78    1.81
  -3   0   2    0.03    0.21
  -3   0   1  123.88    4.43
  -3   0   0   -0.03    0.19
  -3   0  -1   16.00    0.88
  -3   0  -2    0.10    0.20
   3   0   3   36.93    1.32
   3   0   4   -0.02    0.12
   3   0   5    6.40    0.39
  -3   0  -6   -0.09    0.19
   3   0   6    0.06    0.16
   3   0   7  350.95   11.65
   3   0   8   -0.05    0.19
   3   0   9    0.81    0.26
   3   0  10    0.21    0.24
   3   0  11  222.56    7.75
   3   0  12   -0.07    0.37
   3   0  13  122.43    4.91
   3   0  14   -0.15    0.39
   3   0  15    1.57    0.54
   3   0  16   -0.09    0.34
  -3   0 -17  128.88    4.73
   3   0  17  137.88    5.50
  -3   0 -18   -0.04    0.20
   3   0  18    0.20    0.36
  -3   0 -19    0.47    0.24
   3   0  19    0.95    0.47
  -3   0 -20   -0.17    0.31
   3   0  20    0.11    0.36
  -3   0 -21  314.59   10.67
   3   0  21  296.06   11.49
  -3   0 -21  319.43   12.35
  -3   0 -22   -0.32    0.34
   3   0  22   -0.23    0.41
  -3   0 -22   -0.91    0.97
  -3   0 -23   43.42    1.98
   3   0  23   39.50    2.56
  -3   0 -23   45.04    3.23
  -3   0 -24   -0.38    0.65
  -3   0 -24   -0.09    0.30
   3   0  25    8.21    1.39
  -3   0 -25   12.54    0.88
  -3   0 -25   10.16    1.50
  -3   0 -26    0.18    0.30
  -3   0 -27  130.57    4.83
  -3   0 -28    0.04    0.28
  -3   0 -29   76.64    3.06
   3   0  29   82.87    3.07
  -3   0 -30    0.10    0.23
   3   0  30    0.31    0.20
   3   0  31   45.11    1.75
   3   0  31   41.01    1.69
  -3   0 -31   44.12    1.77
  -3   0 -32    0.04    0.17
  -3   0 -33    0.13    0.11
   3  -1 -33    8.90    0.46
   3   1 -33    9.09    0.47
   3  -1 -32    0.38    0.16
   3   1 -32    1.07    0.21
   3   1 -31    2.98    0.34
   3  -1 -31    2.94    0.33
  -3   1  31    2.55    0.29
  -3   1  31    3.28    0.36
  -3  -1  31    3.13    0.35
  -3   1  30    1.36    0.27
  -3  -1  30    1.41    0.28
  -3   1  30    1.36    0.25
   3  -1 -30    1.06    0.26
   3   1 -30    1.62    0.29
  -3   1  29    1.58    0.32
  -3  -1  29    1.46    0.31
  -3   1  29    1.47    0.29
   3  -1 -29    1.18    0.29
   3   1 -29    1.57    0.32
  -3   1  28    0.71    0.27
  -3   1  28    0.27    0.27
  -3  -1  28    0.04    0.27
  -3   1  27   -0.04    0.23
  -3  -1  27    0.08    0.29
  -3   1  27    0.21    0.28
  -3   1  26    2.57    0.42
  -3  -1  26    3.01    0.46
  -3   1  25    2.18    0.40
  -3  -1  25    2.89    0.46
  -3   1  25    1.82    0.40
  -3  -1  25    2.93    0.90
  -3   1  25    1.93    0.72
  -3   1  24    3.99    0.51
  -3  -1  24    2.49    0.37
  -3  -1  24    0.59    0.81
  -3   1  24    0.98    0.80
  -3   1  24    2.88    0.49
  -3  -1  24    3.78    0.53
  -3   1  23  126.52    4.64
  -3  -1  23  127.25    4.64
  -3   1  23  116.19    6.14
  -3  -1  23  124.27    6.29
  -3  -1  23  117.23    4.49
  -3   1  23  126.85    4.66
  -3   1  22    5.46    0.60
  -3  -1  22    4.18    0.47
  -3   1  22    4.96    1.09
  -3  -1  22    5.99    1.22
  -3   1  22    4.47    0.53
  -3  -1  22    4.50    0.55
  -3   1  21    0.14    0.30
  -3  -1  21    0.26    0.23
  -3   1  21   -0.18    0.56
  -3  -1  21    0.37    0.56
  -3   1  21   -0.04    0.28
  -3  -1  21    0.22    0.27
  -3  -1  21    0.22    0.34
  -3  -1  20   12.50    1.27
  -3   1  20   11.61    1.62
  -3  -1  20   12.15    1.63
  -3  -1  20   12.53    0.81
  -3  -1  20   13.92    0.91
  -3   1  20   12.10    0.86
  -3  -1  19   29.43    2.41
  -3   1  19   25.49    2.27
  -3   1  19   27.70    1.39
  -3  -1  19   30.42    1.43
  -3  -1  19   24.98    1.88
  -3   1  18    1.87    0.35
  -3  -1  18    2.27    0.37
  -3  -1  18    1.85    0.53
  -3   1  18    1.41    0.69
  -3  -1  18    1.91    0.73
  -3  -1  18    1.58    0.27
  -3  -1  17   32.07    2.07
  -3   1  17   36.94    2.57
  -3  -1  17   32.48    2.44
  -3   1  17   33.42    1.53
  -3  -1  17   33.47    1.53
  -3  -1  16    9.68    1.05
  -3  -1  16   11.97    1.40
  -3   1  16   10.03    1.28
  -3   1  16   10.35    0.70
  -3  -1  16   10.22    0.70
  -3   1  15    7.13    1.03
  -3  -1  15    7.28    0.88
  -3  -1  15    9.91    1.21
  -3  -1  14    5.36    0.93
  -3   1  14    6.09    0.94
  -3  -1  14    5.60    0.76
  -3  -1  13  139.59    5.58
  -3   1  13  140.28    5.94
  -3  -1  13  147.64    6.03
  -3  -1  12  190.73    7.07
  -3   1  12  183.07    7.35
  -3  -1  12  193.70    7.44
  -3  -1  11  855.67   28.45
  -3   1  11  852.00   28.76
  -3  -1  11  849.27   28.78
  -3  -1  10   84.13    3.50
  -3   1  10   86.92    3.74
  -3  -1  10   81.92    3.72
  -3  -1   9    4.96    0.65
  -3   1   9    3.39    0.59
  -3  -1   9    4.38    0.56
  -3  -1   8   61.78    2.62
  -3   1   8   63.22    2.77
  -3  -1   8   63.09    2.79
  -3   1   8   58.82    2.53
  -3  -1   7   36.17    1.75
  -3  -1   7   37.35    1.86
  -3   1   7   35.17    1.82
  -3   1   7   38.66    1.70
  -3  -1   6    3.71    0.50
  -3   1   6    3.27    0.46
  -3  -1   6    3.53    0.45
  -3   1   6    4.68    0.47
  -3  -1   5    0.57    0.29
  -3   1   5    0.51    0.25
  -3  -1   5    0.19    0.25
  -3   1   5    0.43    0.27
  -3  -1   4  121.42    4.39
  -3   1   4  119.53    4.35
  -3   1   4  115.57    4.18
  -3  -1   3   10.11    0.71
  -3   1   3    9.58    0.69
  -3   1   3    9.38    0.58
  -3  -1   2   29.76    1.36
  -3   1   2   29.00    1.35
  -3   1   2   28.16    1.18
  -3   1   1    7.98    0.58
  -3  -1   1    8.53    0.61
  -3   1   1    8.05    0.45
  -3  -1   0   86.07    3.00
  -3   1   0   87.00    3.01
  -3   1   0   78.56    2.98
  -3  -1   0   83.21    3.02
  -3   1   0   75.22    2.72
  -3  -1  -1    3.63    0.40
  -3   1  -1    4.19    0.42
  -3  -1  -1    3.61    0.41
  -3   1  -1    4.07    0.43
  -3   1  -1    3.79    0.22
  -3  -1  -2   25.65    1.21
  -3   1  -2   23.28    1.19
  -3  -1  -2   26.13    1.22
  -3  -1  -3    5.95    0.52
  -3   1  -3    5.85    0.52
  -3   1  -4   29.25    1.42
  -3  -1  -4   29.58    1.44
  -3  -1  -5   33.19    1.59
  -3   1  -5   33.85    1.60
   3   1   5   32.58    1.41
  -3   1  -6    8.81    0.75
   3   1   6    9.23    0.62
   3   1   7    1.01    0.26
  -3  -1  -7    0.91    0.34
  -3   1  -7    0.80    0.31
   3   1   8    0.91    0.28
   3   1   9   53.27    2.21
   3   1  10  152.51    5.51
   3   1  11   56.24    2.43
   3   1  12   62.16    2.65
   3  -1  12   59.34    2.85
   3   1  13   14.22    1.06
   3  -1  13   13.98    1.20
   3   1  14    3.52    0.56
   3   1  14    3.24    0.58
   3  -1  14    3.08    0.62
   3   1  15    2.31    0.52
   3  -1  15    1.74    0.56
   3   1  15    2.21    0.53
   3   1  16   23.22    1.47
   3  -1  16   19.35    1.54
   3   1  16   20.43    1.45
  -3  -1 -16   19.62    1.03
  -3   1 -16   17.73    1.00
   3   1  17  101.81    4.21
   3  -1  17  102.55    4.44
  -3  -1 -17   91.00    3.55
  -3   1 -17   92.78    3.56
  -3   1 -17   96.50    3.41
   3   1  18   38.96    2.22
   3  -1  18   40.17    2.42
  -3  -1 -18   36.65    1.70
  -3   1 -18   37.75    1.70
  -3   1 -18   36.79    1.53
   3   1  19   13.37    1.25
   3  -1  19   15.49    1.49
  -3  -1 -19   15.34    0.96
  -3   1 -19   16.14    0.97
  -3   1 -19   16.30    0.83
  -3  -1 -20   44.95    1.97
  -3   1 -20   44.82    1.98
  -3   1 -20   45.12    3.06
  -3  -1 -20   44.24    3.08
   3   1  20   42.33    2.45
   3  -1  20   42.07    2.66
  -3   1 -20   43.09    1.76
  -3  -1 -21   17.12    1.06
  -3   1 -21   17.96    1.09
  -3  -1 -21   17.00    1.89
  -3   1 -21   17.12    1.90
   3  -1  21   18.42    1.66
  -3   1 -22    5.35    0.59
  -3  -1 -22    5.08    0.59
  -3  -1 -22    3.64    1.14
  -3   1 -22    4.35    1.17
   3  -1  22    5.09    0.90
  -3   1 -23    5.00    0.59
  -3  -1 -23    6.12    0.62
  -3  -1 -23    3.72    1.03
  -3   1 -23    4.26    1.03
   3  -1  23    6.20    0.98
   3  -1  24    0.19    0.44
   3   1  24    0.37    0.51
  -3  -1 -24    0.51    0.35
  -3   1 -24    0.84    0.34
   3  -1  24    0.65    0.43
  -3  -1 -25    4.85    0.58
  -3   1 -25    4.55    0.55
  -3  -1 -26   -0.49    0.37
  -3   1 -26   -0.22    0.33
  -3   1 -27   12.82    0.89
  -3  -1 -27   14.71    0.93
  -3  -1 -28    1.01    0.31
  -3   1 -28    0.70    0.30
   3   1  29   29.54    1.38
   3  -1  29   30.25    1.39
  -3  -1 -29   28.97    1.40
  -3   1 -29   30.66    1.42
   3   1  30    0.03    0.20
  -3  -1 -30   -0.09    0.23
  -3   1 -30   -0.06    0.22
   3   1  30    0.23    0.20
   3  -1  30    0.09    0.19
  -3   1 -31   11.45    0.67
  -3  -1 -31   10.74    0.65
   3   1  31   10.70    0.64
   3   1  31   10.39    0.63
   3  -1  31   12.00    0.65
  -3  -1 -32    1.31    0.22
  -3   1 -32    1.46    0.22
  -3   2  32    7.24    0.42
   3  -2 -31    0.30    0.16
   3   2 -31    0.19    0.16
  -3   2  31    0.32    0.16
   3   2 -30   53.41    2.07
   3  -2 -30   57.85    2.09
  -3   2  30   53.81    2.11
  -3  -2  30   53.87    2.10
  -3   2  30   50.82    2.08
  -3   2  29    1.31    0.29
   3  -2 -29    0.72    0.24
   3   2 -29    1.21    0.27
  -3   2  28    0.11    0.22
   3   2 -28   -0.25    0.23
   3  -2 -28   -0.06    0.21
  -3   2  28   -0.24    0.24
  -3  -2  28   -0.07    0.21
  -3   2  27    3.55    0.46
  -3   2  27    2.91    0.41
  -3  -2  27    3.32    0.42
  -3   2  26    1.98    0.41
  -3   2  26    1.44    0.35
  -3  -2  26    1.89    0.37
  -3   2  25   17.91    1.07
  -3  -2  25   15.82    1.01
  -3   2  25   18.86    1.13
  -3   2  24   19.18    1.13
  -3  -2  24   19.68    1.13
  -3   2  24   19.98    1.21
  -3  -2  24   17.05    1.97
  -3   2  24   17.88    2.01
  -3   2  23    1.68    0.38
  -3  -2  23    1.66    0.38
  -3   2  23    1.92    0.43
  -3   2  23    1.12    0.64
  -3  -2  23    1.32    0.67
  -3   2  22    1.04    0.34
  -3  -2  22    1.21    0.38
  -3   2  22    0.37    0.64
  -3  -2  22    0.75    0.65
  -3   2  22    2.08    0.43
  -3  -2  21   23.92    2.35
  -3   2  21   26.12    2.43
  -3  -2  21   29.12    1.48
  -3   2  21   30.59    1.50
  -3  -2  21   30.20    2.25
  -3   2  21   30.26    1.57
  -3   2  20   56.45    3.71
  -3  -2  20   54.21    3.68
  -3  -2  20   56.94    3.37
  -3   2  20   65.32    2.65
  -3   2  20   59.51    2.53
  -3  -2  20   63.66    2.55
  -3   2  19    9.09    0.70
  -3  -2  19    7.97    0.68
  -3  -2  19    8.64    1.16
  -3  -2  19    9.40    1.41
  -3   2  19    6.20    1.21
  -3   2  19    8.45    0.74
  -3   2  18   28.39    2.33
  -3  -2  18   26.73    2.32
  -3  -2  18   26.60    2.05
  -3   2  18   28.10    1.47
  -3   2  18   29.43    1.41
  -3  -2  18   28.67    1.40
  -3   2  17    5.66    0.52
  -3  -2  17    4.92    0.50
  -3  -2  17    5.10    0.90
  -3  -2  17    5.94    1.03
  -3   2  17    4.32    0.89
  -3  -2  16   20.11    1.74
  -3   2  16   23.13    1.97
  -3  -2  16   25.53    2.10
  -3  -2  16   26.46    1.23
  -3   2  16   23.74    1.20
  -3  -2  15   23.68    1.78
  -3  -2  15   23.50    1.92
  -3   2  15   19.48    1.75
  -3   2  15   23.73    1.14
  -3  -2  15   23.13    1.13
  -3  -2  14    9.29    1.08
  -3  -2  14    9.42    1.19
  -3   2  14    9.89    1.20
  -3   2  14   10.56    0.67
  -3  -2  14   10.39    0.66
  -3  -2  13   33.73    2.07
  -3   2  13   31.48    2.10
  -3  -2  13   28.77    2.06
  -3   2  13   28.80    1.33
  -3  -2  13   32.54    1.36
  -3  -2  12   55.08    2.86
  -3   2  12   55.30    2.94
  -3  -2  12   55.56    2.96
  -3   2  12   55.79    2.16
  -3  -2  12   58.34    2.17
  -3   2  11   86.79    3.68
  -3  -2  11   86.40    3.97
  -3   2  11   87.89    3.97
  -3  -2  11   95.06    4.00
  -3   2  10   89.84    3.71
  -3  -2  10   87.79    3.94
  -3   2  10   97.24    4.00
  -3  -2  10   90.94    3.94
  -3   2   9   42.12    2.07
  -3  -2   9   46.06    2.30
  -3   2   9   45.22    2.26
  -3   2   8    2.69    0.47
  -3   2   8    2.66    0.48
  -3  -2   8    3.06    0.52
  -3  -2   7    8.51    0.75
  -3   2   7    6.92    0.69
  -3   2   7    8.57    0.71
  -3  -2   6   84.92    3.41
  -3   2   6   87.28    3.41
  -3   2   6   83.70    3.29
  -3  -2   5   25.60    1.44
  -3  -2   5   25.41    1.34
  -3   2   5   25.15    1.33
  -3   2   5   26.54    1.29
  -3  -2   4  305.29   10.15
  -3   2   4  291.56   10.11
  -3   2   4  293.80   10.04
   3  -2  -3  183.79    6.20
  -3  -2   3  197.05    6.59
  -3   2   3  191.81    6.55
  -3   2   3  188.17    6.48
  -3   2   2  134.65    4.71
  -3  -2   2  135.48    4.80
  -3   2   2  134.82    4.77
   3  -2  -2  132.67    4.58
  -3  -2   1    0.55    0.23
  -3   2   1    1.06    0.23
  -3   2   1    1.06    0.24
   3  -2  -1    0.88    0.22
  -3   2   0    0.29    0.17
  -3  -2   0    0.56    0.21
  -3   2   0    0.23    0.16
   3  -2   0    0.32    0.20
  -3  -2  -1  102.98    3.68
  -3   2  -1  100.71    3.67
  -3   2  -1  100.83    3.54
   3  -2   1   99.47    3.72
  -3   2  -2   75.38    2.84
  -3  -2  -2   75.65    2.83
  -3   2  -2   73.24    2.66
   3  -2   2   74.88    2.93
  -3  -2  -3  113.24    4.06
  -3   2  -3  111.22    4.06
   3  -2   3  108.02    4.16
  -3  -2  -4  185.98    6.51
  -3   2  -4  191.00    6.53
   3  -2   4  176.50    6.61
  -3  -2  -5    8.77    0.70
   3   2   5    7.79    0.67
  -3   2  -5    9.30    0.71
   3  -2   5    8.07    0.74
   3  -2   6    1.98    0.45
  -3   2  -6    3.10    0.44
  -3  -2  -6    2.54    0.42
   3   2   6    1.87    0.37
   3  -2   7   67.54    3.04
   3   2   7   69.90    2.89
  -3   2  -7   72.05    3.00
  -3  -2  -7   72.40    3.00
   3  -2   8   40.77    2.11
   3   2   8   41.05    1.94
  -3   2  -8   42.01    2.07
  -3  -2  -8   41.48    2.08
   3  -2   9    1.13    0.43
   3   2   9    0.92    0.37
  -3   2  -9    1.04    0.35
  -3  -2  -9    0.70    0.35
   3  -2  10  138.49    5.57
   3   2  10  139.49    5.30
  -3   2 -10  144.75    5.60
  -3  -2 -10  144.39    5.62
   3  -2  11   21.70    1.55
   3   2  11   19.98    1.30
  -3  -2 -11   22.06    1.56
  -3   2 -11   18.65    1.46
   3  -2  12    0.52    0.39
   3   2  12    0.70    0.36
  -3   2 -12    0.09    0.40
   3   2  13   33.27    1.84
   3   2  14   53.41    2.62
   3   2  15    7.69    0.82
   3   2  15    8.44    0.95
  -3   2 -15    5.86    0.97
  -3   2 -16    2.90    0.39
  -3  -2 -16    3.34    0.40
   3  -2  16    3.25    0.77
   3   2  16    3.41    0.56
   3   2  16    2.75    0.62
  -3  -2 -16    2.80    0.70
  -3   2 -16    4.88    0.89
  -3  -2 -17    0.55    0.25
  -3   2 -17    0.50    0.23
  -3  -2 -17    0.29    0.47
  -3   2 -17    1.56    0.68
   3  -2  17    0.83    0.48
   3   2  17    1.16    0.42
   3   2  17    1.64    0.56
  -3  -2 -18   43.04    1.88
  -3   2 -18   40.77    1.86
  -3  -2 -18   38.01    2.79
  -3   2 -18   42.58    2.87
  -3   2 -18   44.27    1.76
   3  -2  18   39.98    2.61
   3   2  18   44.03    2.48
  -3  -2 -19   32.62    1.53
  -3   2 -19   31.53    1.51
  -3  -2 -19   30.84    2.46
  -3   2 -19   31.14    2.43
  -3   2 -19   29.37    1.35
   3  -2  19   29.19    2.21
   3   2  19   33.91    2.14
  -3  -2 -20   96.39    3.71
  -3   2 -20  100.29    3.73
  -3   2 -20   92.80    5.01
  -3  -2 -20  100.80    5.12
   3  -2  20   99.04    4.79
  -3   2 -20   95.33    3.52
  -3  -2 -21   53.33    2.25
  -3   2 -21   50.97    2.22
  -3  -2 -21   49.91    3.44
  -3   2 -21   55.91    3.51
   3  -2  21   51.52    3.14
  -3   2 -21   50.09    2.04
  -3  -2 -22   12.69    0.87
  -3   2 -22   10.65    0.80
  -3   2 -22   10.37    0.68
  -3   2 -22   11.86    1.55
  -3  -2 -22   10.21    1.46
   3  -2  22    9.40    1.31
  -3   2 -23   72.73    2.80
  -3  -2 -23   79.53    3.07
  -3   2 -23   78.12    3.05
   3   2  23   76.02    4.37
   3  -2  23   76.27    4.35
  -3  -2 -23   71.48    4.34
  -3   2 -23   74.70    4.36
   3  -2  23   73.79    4.03
  -3   2 -24    0.80    0.34
  -3  -2 -24    0.67    0.33
   3  -2  24    0.51    0.57
  -3   2 -24    0.27    0.20
  -3  -2 -25    6.62    0.62
  -3   2 -25    7.34    0.66
  -3   2 -26   97.63    3.74
  -3  -2 -26   99.59    3.75
  -3  -2 -27   27.05    1.33
  -3   2 -27   26.71    1.33
  -3   2 -28    2.35    0.38
  -3  -2 -28    1.73    0.34
   3   2  28    1.85    0.32
   3  -2  28    2.52    0.35
  -3  -2 -29   17.07    0.92
   3   2  29   17.94    0.97
  -3   2 -29   17.38    0.92
   3   2  29   18.01    0.91
   3  -2  29   16.30    0.87
  -3   2 -30   13.86    0.73
  -3  -2 -30   12.10    0.69
   3   2  30   12.25    0.74
   3   2  30   12.84    0.69
   3  -2  30   12.14    0.68
  -3  -2 -31   38.04    1.54
  -3   2 -31   40.10    1.55
   3   2  31   42.36    1.61
  -3   3  31    1.05    0.15
  -3   3  30    7.64    0.47
  -3   3  30    7.72    0.51
  -3   3  29    1.28    0.25
   3  -3 -29    1.09    0.20
  -3   3  29    1.38    0.27
  -3   3  28    2.45    0.36
   3  -3 -28    2.62    0.30
  -3  -3  28    2.16    0.30
  -3   3  27    0.19    0.22
  -3  -3  27   -0.03    0.20
   3  -3 -27   -0.11    0.20
   3  -3 -26    8.00    0.58
   3   3 -26    8.14    0.59
  -3   3  26    8.34    0.61
  -3   3  26    9.07    0.71
   3  -3 -25    0.42    0.26
  -3   3  25    0.33    0.27
  -3   3  25    0.04    0.25
  -3  -3  25    0.07    0.23
  -3   3  24   13.05    0.95
  -3   3  24   14.42    0.88
  -3  -3  24   13.37    0.85
  -3   3  23    1.15    0.39
  -3   3  23    1.01    0.31
  -3  -3  23    1.01    0.29
  -3   3  22    5.73    0.56
  -3  -3  22    5.09    0.53
  -3  -3  22    6.90    1.19
  -3   3  22    4.36    0.96
  -3   3  22    5.78    0.65
  -3   3  21    6.54    0.60
  -3  -3  21    6.52    0.58
  -3  -3  21    3.89    0.91
  -3   3  21    5.86    1.09
  -3   3  20   71.23    2.79
  -3  -3  20   67.48    2.77
  -3  -3  20   65.73    3.89
  -3  -3  20   72.35    4.12
  -3   3  20   68.26    4.02
  -3  -3  19    1.69    0.34
  -3   3  19    1.99    0.35
  -3  -3  19    1.69    0.66
  -3  -3  19    2.61    0.75
  -3   3  19    2.08    0.73
  -3   3  18   21.54    1.15
  -3  -3  18   21.71    1.15
  -3  -3  18   23.45    2.04
  -3   3  18   21.45    1.96
  -3  -3  18   20.77    1.97
  -3   3  17    1.37    0.30
  -3  -3  17    1.19    0.29
  -3  -3  17    1.03    0.60
  -3   3  17    0.58    0.48
  -3  -3  17    1.35    0.59
  -3   3  16   11.81    1.37
  -3  -3  16   11.41    1.38
  -3  -3  16   13.76    1.50
  -3   3  16   11.98    0.76
  -3  -3  16   11.04    0.74
  -3   3  15   24.13    1.28
  -3   3  15   22.58    1.12
  -3  -3  15   22.25    1.12
  -3   3  15   24.55    1.91
  -3  -3  15   19.15    1.79
  -3  -3  15   25.57    2.01
  -3   3  15   22.53    1.70
  -3   3  14   26.10    1.32
  -3  -3  14   25.04    1.17
  -3   3  14   23.54    1.15
  -3  -3  14   26.85    1.98
  -3   3  14   23.94    1.85
  -3  -3  14   24.42    1.95
  -3   3  14   24.58    1.74
  -3  -3  13   20.88    1.65
  -3   3  13   18.00    1.53
  -3   3  13   17.90    0.94
  -3  -3  13   19.45    0.96
  -3   3  13   19.66    1.47
  -3   3  13   21.02    1.11
  -3  -3  12  212.83    8.25
  -3   3  12  216.15    8.18
  -3   3  12  208.92    7.23
  -3   3  12  222.09    8.05
  -3   3  12  216.80    7.41
  -3   3  11   40.12    2.19
  -3  -3  11   34.33    2.12
  -3   3  11   35.56    1.48
  -3   3  11   38.62    2.09
  -3   3  11   37.72    1.62
  -3   3  10   45.15    1.86
  -3  -3  10   44.42    2.55
  -3   3  10   47.57    2.33
  -3  -3  10   44.41    2.38
  -3   3  10   43.11    2.32
  -3   3   9   65.86    2.52
  -3  -3   9   65.13    3.25
  -3   3   9   66.59    2.99
  -3   3   9   66.86    2.99
  -3  -3   9   67.87    3.04
  -3   3   8   19.89    0.97
  -3   3   8   21.51    1.35
  -3  -3   8   21.41    1.55
  -3   3   8   20.44    1.30
  -3  -3   8   20.80    1.33
  -3   3   7  120.87    4.58
  -3  -3   7  121.37    4.90
  -3  -3   7  113.97    4.51
  -3   3   7  114.99    4.48
  -3  -3   6  257.16    9.15
  -3   3   6  264.84    9.14
  -3   3   6  267.47    9.25
  -3  -3   5   11.03    0.79
  -3   3   5   10.12    0.74
  -3   3   5   11.55    0.86
  -3  -3   4   10.51    0.70
  -3   3   4    8.44    0.64
  -3   3   4    9.14    0.75
  -3  -3   3   65.44    2.51
  -3   3   3   64.28    2.47
   3  -3  -3   61.59    2.26
  -3  -3   2   55.00    2.14
  -3   3   2   52.30    2.09
   3  -3  -2   54.55    2.06
  -3   3   2   57.65    2.32
   3  -3  -1   13.15    0.75
  -3   3   1   12.33    0.82
   3  -3   0  107.24    3.96
  -3   3   0  108.28    3.99
   3  -3   1   62.91    2.59
  -3   3  -1   63.84    2.52
   3  -3   2  124.14    4.56
  -3   3  -2  118.12    4.36
  -3   3  -3   22.40    1.10
  -3  -3  -3   21.66    1.09
   3  -3   3   24.51    1.36
  -3   3  -4    7.43    0.58
  -3  -3  -4    6.57    0.55
   3  -3   4    6.02    0.69
   3  -3   5    0.98    0.40
   3   3   5    0.37    0.34
  -3   3  -5    0.12    0.17
  -3  -3  -5    0.23    0.17
   3   3   6   77.05    3.21
   3  -3   6   70.94    3.24
  -3   3  -6   74.42    2.98
  -3  -3  -6   69.23    2.92
   3   3   7   68.52    3.00
   3  -3   7   70.26    3.16
  -3   3  -7   65.46    2.84
  -3  -3  -7   64.50    2.81
   3   3   8    7.90    0.83
  -3  -3  -8    7.13    0.74
  -3   3  -8    6.81    0.73
   3  -3   8    7.69    0.90
   3  -3   9    0.71    0.44
   3   3   9    1.06    0.44
  -3   3  -9    0.48    0.32
  -3  -3  -9    0.48    0.30
   3  -3  10  294.23   10.93
  -3   3 -10  301.32   10.77
  -3  -3 -10  298.09   10.75
   3   3  10  305.29   10.73
  -3   3 -11    0.35    0.39
  -3  -3 -11   -0.17    0.44
   3  -3  11    1.10    0.55
   3   3  11    1.54    0.49
  -3  -3 -12    3.97    0.70
  -3   3 -12    3.55    0.66
   3  -3  12    5.07    0.85
   3   3  12    3.58    0.66
  -3   3 -13   69.30    3.43
  -3  -3 -13   69.12    3.45
   3  -3  13   61.98    3.39
   3   3  13   67.18    3.21
  -3  -3 -14   35.79    2.37
  -3   3 -14   35.59    2.35
   3  -3  14   36.78    2.38
   3   3  14   38.37    2.21
  -3   3 -15  103.40    3.89
  -3  -3 -15  104.85    4.97
  -3   3 -15  107.17    4.98
   3  -3  15  113.84    5.02
   3   3  15  115.43    4.76
  -3   3 -16    0.17    0.21
  -3  -3 -16    0.04    0.21
  -3  -3 -16    0.27    0.37
  -3   3 -16   -0.13    0.44
   3  -3  16    0.39    0.55
   3   3  16   -0.10    0.47
   3   3  17    3.00    0.71
  -3   3 -17    2.59    0.39
  -3  -3 -17    2.60    0.39
  -3   3 -17    2.41    0.71
  -3  -3 -17    2.18    0.67
   3   3  18    2.12    0.69
  -3  -3 -18    3.13   11.49
  -3   3 -18    2.26    0.37
  -3   3 -18    2.69    0.77
  -3  -3 -18    2.45    0.72
   3   3  19  132.21    5.73
  -3  -3 -19  132.59    6.24
  -3   3 -19  136.30    6.23
  -3  -3 -19  128.57    4.82
  -3   3 -19  135.86    4.85
  -3   3 -20   49.03    2.09
  -3  -3 -20   48.47    2.08
  -3   3 -20   48.23    1.98
   3   3  20   50.53    2.89
   3  -3  20   42.92    2.97
  -3   3 -20   43.36    3.06
  -3  -3 -20   48.67    3.23
   3  -3  20   44.78    3.02
   3  -3  21    0.90    0.54
  -3   3 -21    0.77    0.28
  -3  -3 -21    0.93    0.33
  -3   3 -21    0.62    0.31
   3   3  21    0.62    0.51
   3  -3  21    0.30    0.38
  -3   3 -21    1.30    0.62
  -3  -3 -21    1.00    0.60
   3   3  21    0.46    0.50
   3   3  22   14.63    1.65
  -3   3 -22   15.57    0.97
  -3  -3 -22   16.65    1.00
  -3   3 -22   13.80    1.62
  -3   3 -22   16.81    0.90
   3  -3  22   13.94    1.58
  -3   3 -23    0.62    0.26
  -3  -3 -23    0.61    0.28
  -3   3 -23    0.16    0.25
  -3   3 -24    0.34    0.23
  -3   3 -24    0.31    0.24
  -3  -3 -24    0.16    0.24
  -3  -3 -25   16.60    0.95
  -3   3 -25   17.76    0.98
  -3   3 -25   15.80    0.82
   3   3  26    0.15    0.20
   3  -3  26   -0.23    0.19
  -3  -3 -26    0.10    0.22
  -3   3 -26    0.07    0.21
   3   3  27    0.11    0.25
  -3  -3 -27   -0.06    0.23
   3  -3  27    0.16    0.17
  -3  -3 -28    0.07    0.16
   3  -3  28    0.40    0.17
  -3  -3 -29    0.48    0.17
  -3   4  29    5.02    0.32
  -3   4  29    5.22    0.36
  -3   4  28    4.62    0.36
  -3   4  28    4.59    0.39
  -3   4  27    0.95    0.22
  -3   4  26    0.45    0.22
  -3   4  25    1.33    0.29
  -3   4  25    0.73    0.29
  -3   4  24    4.77    0.49
  -3   4  24    4.41    0.53
  -3   4  23   18.21    1.13
  -3   4  23   19.73    1.09
  -3   4  22    7.65    0.72
  -3   4  21    0.68    0.33
  -3   4  20   23.71    1.38
  -3   4  19   15.96    1.07
  -3   4  18    0.11    0.28
  -3   4  18   -0.25    0.51
  -3   4  17   20.14    1.77
  -3   4  17   21.44    1.25
   3   4 -16   22.49    1.15
  -3   4  16   22.97    1.87
  -3   4  16   24.10    1.33
   3   4 -15    6.19    0.52
  -3   4  15    5.72    0.95
  -3   4  15    6.19    0.64
   3   4 -14   16.92    0.92
  -3   4  14   16.96    1.54
  -3   4  14   18.55    1.08
  -3  -4  13    0.30    0.45
  -3   4  13    0.55    0.26
  -3   4  13    0.21    0.43
   3   4 -13   -0.06    0.18
  -3   4  12   29.00    1.41
  -3   4  12   28.43    1.94
   3   4 -12   28.35    1.28
  -3  -4  12   29.62    2.25
  -3  -4  11   35.99    2.43
  -3   4  11   32.40    1.51
  -3   4  11   31.39    2.01
  -3   4  11   32.11    1.48
   3   4 -11   32.29    1.39
  -3   4  10   67.04    2.60
  -3   4  10   71.33    3.25
  -3   4  10   64.75    2.56
   3   4 -10   64.29    2.46
  -3   4   9   18.86    1.44
   3   4  -9   19.37    0.92
  -3   4   9   18.45    0.99
  -3   4   8   10.85    1.04
   3   4  -8   11.61    0.65
  -3   4   8   11.17    0.70
  -3   4   7   10.95    1.03
   3   4  -7   10.62    0.61
  -3   4   7   11.33    0.67
  -3   4   6    7.53    0.81
   3   4  -6    6.94    0.47
  -3   4   6    7.35    0.51
  -3   4   5  108.60    4.24
  -3   4   5  102.60    3.67
   3   4  -5  102.32    3.62
  -3   4   4   33.93    1.40
   3   4  -4   33.50    1.38
   3   4  -3  135.21    4.74
  -3   4   3  139.63    5.30
  -3   4   3  142.54    4.83
  -3   4   2   71.53    3.02
  -3   4   2   69.76    2.59
   3   4  -2   69.45    2.53
  -3   4   1    4.83    0.62
  -3   4   1    5.12    0.43
   3  -4   0   38.07    1.83
  -3   4   0   40.42    1.59
  -3   4   0   41.16    1.97
   3  -4   1    4.17    0.53
  -3   4  -1    4.53    0.38
  -3   4  -1    4.16    0.55
   3  -4   2    2.97    0.50
  -3   4  -2    2.99    0.47
  -3   4  -2    3.27    0.33
   3  -4   3  154.88    5.81
  -3   4  -3  142.72    5.56
  -3   4  -3  154.84    5.25
  -3   4  -4   18.86    0.95
   3  -4   4   21.53    1.43
   3  -4   5    0.08    0.30
   3   4   5   -0.08    0.37
  -3   4  -5    0.14    0.20
  -3   4  -5   -0.03    0.17
   3   4   6    3.08    0.62
  -3   4  -6    3.70    0.39
   3  -4   6    3.55    0.68
   3   4   7   27.79    1.82
  -3   4  -7   28.27    1.27
   3  -4   7   25.03    1.80
   3   4   8   51.04    2.70
  -3   4  -8   51.04    2.06
   3  -4   8   49.80    2.78
   3   4   9   25.31    1.74
  -3   4  -9   23.03    1.09
   3  -4   9   23.72    1.83
   3   4  10   83.70    3.79
   3  -4  10   79.73    3.94
  -3   4 -10   77.93    2.93
   3   4  11    0.30    0.41
   3  -4  11   -0.12    0.46
   3   4  12    0.10    0.39
   3  -4  12    0.26    0.49
   3   4  13    1.39    0.59
   3  -4  13    1.90    0.67
   3   4  14   30.76    2.10
   3  -4  14   26.55    2.15
   3   4  15   21.58    1.76
   3  -4  15   19.60    1.85
   3   4  16   18.14    1.61
   3  -4  16   15.52    1.70
   3   4  17  124.75    5.57
   3  -4  17  124.01    5.87
   3   4  18   11.86    1.37
   3  -4  18   12.68    1.53
   3   4  19   29.79    2.21
   3  -4  19   31.68    2.46
   3   4  20    0.25    0.54
  -3   4 -21    0.10    0.26
  -3   4 -22   16.17    0.90
  -3   4 -23   14.95    0.82
   3   4  24   15.13    0.94
  -3   4 -24   14.74    0.79
   3   4  25   12.61    0.83
  -3   4 -25   13.15    0.81
  -3   4 -25   13.28    0.69
   3   4  26    6.22    0.53
  -3   4 -26    5.73    0.49
  -3   4 -26    5.28    0.38
   3   4  27    0.67    0.23
  -3   4 -27    0.51    0.20
   3   4  28    3.57    0.35
  -3   4 -28    3.58    0.33
  -3   5  28    0.78    0.13
  -3   5  28    0.67    0.15
  -3   5  27    0.25    0.16
  -3   5  26    0.05    0.16
  -3   5  26    0.04    0.12
  -3   5  25    1.29    0.26
  -3   5  25    0.71    0.19
  -3   5  24   13.08    0.79
  -3   5  24   10.61    0.65
  -3   5  23   22.06    1.15
  -3   5  23   21.77    1.06
  -3   5  22    5.69    0.56
  -3   5  22    6.05    0.51
  -3   5  21   13.41    0.87
  -3   5  21   10.33    0.73
  -3   5  20   31.24    1.54
  -3   5  20   29.59    1.43
  -3   5  19    3.47    0.49
  -3   5  19    2.76    0.40
  -3   5  18   53.19    2.33
  -3   5  18   51.89    2.22
  -3   5  18   56.41    3.18
  -3   5  17   -0.05    0.28
  -3   5  17    0.37    0.27
  -3   5  17    0.13    0.50
  -3   5  16    7.21    0.67
  -3   5  16    9.08    1.24
  -3   5  16    7.32    0.64
  -3   5  15   36.26    1.76
  -3   5  15   37.31    1.70
  -3   5  15   36.39    2.47
   3   5 -14    1.79    0.31
  -3   5  14    1.40    0.35
  -3   5  14    1.80    0.35
  -3   5  14    1.34    0.57
  -3   5  13   55.96    2.36
   3   5 -13   58.89    2.31
  -3   5  13   56.92    2.41
  -3   5  13   56.87    3.19
  -3   5  12    0.11    0.44
  -3   5  12    0.34    0.24
  -3   5  12    0.04    0.23
   3   5 -12    0.10    0.19
  -3   5  11    0.22    0.48
  -3   5  11    0.31    0.22
  -3   5  11    0.26    0.20
   3   5 -11    0.09    0.18
  -3   5  10   18.54    1.03
   3   5 -10   19.04    0.98
  -3   5  10   18.81    1.05
  -3   5  10   19.19    1.60
  -3   5   9    0.70    0.45
  -3   5   9    0.52    0.24
   3   5  -9    1.10    0.24
  -3   5   9    1.08    0.27
   3   5  -8    4.19    0.40
  -3   5   8    3.85    0.46
  -3   5   8    4.11    0.43
  -3   5   8    3.86    0.43
  -3   5   8    3.55    0.72
   3   5  -7    4.00    0.40
   3   5  -7    4.26    0.39
  -3   5   7    4.42    0.44
  -3   5   7    3.46    0.41
  -3   5   7    4.13    0.76
  -3   5   7    4.65    0.49
   3   5  -6  210.96    7.13
  -3   5   6  200.71    7.16
  -3   5   6  212.95    7.29
  -3   5   6  211.50    7.23
   3   5  -6  211.72    7.17
  -3   5   6  217.93    8.02
  -3   5   5    8.43    0.62
  -3   5   5    8.62    0.64
  -3   5   5    7.96    0.57
   3   5  -5    9.80    0.61
  -3   5   5    7.76    0.92
  -3   5   4   78.49    2.94
   3   5  -4   78.48    2.89
  -3   5   4   77.38    2.97
  -3   5   4   76.71    3.53
  -3   5   3    2.24    0.33
  -3   5   3    1.42    0.47
  -3   5   3    0.98    0.27
  -3   5   2   34.74    1.52
  -3   5   2   34.84    2.01
  -3   5   2   35.76    1.55
  -3   5   1   31.29    1.36
  -3   5   1   29.42    1.35
  -3   5   1   27.66    1.75
  -3   5   0    1.44    0.26
  -3   5   0    1.32    0.43
  -3   5   0    0.70    0.26
  -3   5  -1   52.76    2.12
  -3   5  -1   52.38    2.60
  -3   5  -1   53.90    2.11
  -3   5  -2   15.84    0.85
  -3   5  -2   14.23    1.16
  -3   5  -2   17.25    0.87
  -3   5  -2   15.86    0.88
  -3   5  -2   15.41    0.89
   3   5   3    4.26    0.41
  -3   5  -3    4.54    0.46
  -3   5  -3    3.73    0.39
  -3   5  -3    4.57    0.65
   3  -5   3    3.84    0.64
  -3   5  -3    3.62    0.38
  -3   5  -3    4.44    0.45
   3  -5   4    2.40    0.55
  -3   5  -4    2.70    0.35
  -3   5  -4    2.75    0.33
   3   5   4    2.46    0.68
  -3   5  -4    2.16    0.48
  -3   5  -4    2.00    0.30
  -3   5  -4    2.33    0.36
  -3   5  -5   30.55    1.43
  -3   5  -5   30.09    1.39
  -3   5  -5   31.85    1.40
   3   5   5   30.77    2.09
  -3   5  -5   29.06    1.78
   3  -5   5   33.59    2.07
  -3   5  -5   30.66    1.34
  -3   5  -6  129.57    4.58
  -3   5  -6  123.21    4.50
  -3   5  -6  130.56    4.50
   3   5   6  128.90    5.49
  -3   5  -6  112.10    4.90
   3  -5   6  125.73    5.40
  -3   5  -6  125.53    4.43
  -3   5  -7   58.59    2.37
  -3   5  -7   58.63    2.34
  -3   5  -7   57.97    2.29
   3   5   7   60.00    3.17
   3  -5   7   57.98    3.18
  -3   5  -7   56.56    2.23
   3   5   8   -0.11    0.50
  -3   5  -8    0.13    0.21
   3  -5   8   -0.12    0.41
  -3   5  -8    0.12    0.24
  -3   5  -8    0.33    0.21
   3   5   9   -0.12    0.52
  -3   5  -9    0.74    0.27
  -3   5  -9    0.20    0.27
  -3   5  -9    0.19    0.23
   3  -5   9    0.13    0.45
   3   5  10   26.60    1.99
  -3   5 -10   24.83    1.23
  -3   5 -10   25.55    1.32
   3  -5  10   25.54    2.07
  -3   5 -10   26.07    1.31
   3  -5  11    2.04    0.66
  -3   5 -11    2.33    0.41
   3   5  11    3.11    0.77
   3   5  12   49.32    2.94
  -3   5 -12   51.50    2.19
  -3   5 -12   51.31    2.03
   3  -5  12   42.76    3.04
  -3   5 -13    0.98    0.31
   3   5  13    1.13    0.60
   3   5  13    0.77    0.24
  -3   5 -13    1.25    0.30
   3  -5  13    0.63    0.54
  -3   5 -14   65.39    2.63
   3   5  14   58.59    2.46
   3  -5  14   61.72    3.72
   3   5  14   65.37    3.51
   3   5  15   -0.13    0.49
   3  -5  15    0.98    0.60
   3   5  15    0.35    0.26
  -3   5 -15    0.41    0.29
  -3   5 -16   19.04    1.12
   3   5  16   17.36    1.02
   3  -5  16   18.82    1.91
   3   5  16   16.57    1.69
   3   5  17    2.61    0.75
   3  -5  17    2.15    0.81
  -3   5 -17    2.39    0.43
   3   5  17    2.64    0.40
   3   5  18   36.20    1.69
   3  -5  18   34.75    2.67
  -3   5 -18   37.93    1.76
   3   5  18   36.62    2.50
  -3   5 -19   15.12    0.95
   3   5  19   13.38    0.88
  -3   5 -20    0.97    0.34
   3   5  20    0.90    0.28
   3   5  21    0.97    0.27
  -3   5 -21    1.83    0.34
  -3   5 -21    1.04    0.31
   3   5  22    5.23    0.50
  -3   5 -22    4.77    0.44
  -3   5 -22    5.27    0.51
  -3   5 -23    0.90    0.28
   3   5  23    0.83    0.24
  -3   5 -24    6.03    0.43
  -3   5 -24    5.47    0.48
  -3   5 -25    5.18    0.43
  -3   5 -25    4.77    0.36
  -3   5 -25    4.74    0.44
  -3   5 -26    3.06    0.30
  -3   5 -26    3.05    0.32
  -3   6  26    6.37    0.36
  -3   6  25    1.52    0.20
  -3   6  25    1.08    0.19
  -3   6  24   -0.23    0.19
  -3   6  24   -0.06    0.17
  -3   6  23    2.62    0.33
  -3   6  22   29.16    1.32
  -3   6  21    3.12    0.40
  -3   6  20    0.73    0.29
  -3   6  19    7.79    0.53
  -3   6  19    7.88    0.65
  -3   6  19    6.61    0.56
  -3   6  18    2.48    0.37
  -3   6  18    2.72    0.43
  -3   6  18    2.33    0.32
  -3   6  17    1.01    0.27
  -3   6  17    1.66    0.37
  -3   6  17    1.82    0.31
  -3   6  16    0.34    0.23
  -3   6  16    0.05    0.28
  -3   6  16    0.36    0.24
  -3   6  15    1.62    0.33
  -3   6  15    1.66    0.32
  -3   6  15    1.47    0.38
  -3   6  14   31.15    1.55
  -3   6  14   30.83    1.41
  -3   6  14   30.30    2.20
  -3   6  14   27.70    1.41
  -3   6  13   34.24    1.63
  -3   6  13   30.27    1.45
  -3   6  13   30.30    2.21
  -3   6  13   31.77    1.50
  -3   6  12   15.36    0.98
  -3   6  12   14.69    0.88
  -3   6  12   15.74    1.53
  -3   6  12   12.74    0.84
   3   6 -11    3.77    0.41
  -3   6  11    3.25    0.41
  -3   6  11    3.30    0.40
  -3   6  11    3.96    0.52
  -3   6  11    3.78    0.83
  -3   6  10   16.08    0.94
  -3   6  10   18.86    1.09
  -3   6  10   16.40    1.56
   3   6 -10   18.26    0.97
  -3   6  10   17.84    0.99
   3   6  -9    3.32    0.39
  -3   6   9    2.29    0.35
   3   6  -9    3.74    0.39
  -3   6   9    3.36    0.48
  -3   6   9    2.03    0.64
  -3   6   8   13.30    0.92
  -3   6   8   14.10    0.85
  -3   6   8   12.68    1.33
   3   6  -8   15.78    0.84
  -3   6   7    0.35    0.22
   3   6  -7    0.56    0.24
  -3   6   7    0.62    0.28
  -3   6   7    0.11    0.40
  -3   6   6    5.19    0.53
  -3   6   6    4.68    0.48
   3   6  -6    4.76    0.45
  -3   6   6    4.90    0.86
  -3   6   5   23.02    1.20
  -3   6   5   22.03    1.13
   3   6  -5   21.90    1.09
  -3   6   5   20.29    1.64
  -3   6   4   10.63    0.74
  -3   6   4   12.05    0.79
  -3   6   4   10.86    0.79
  -3   6   4   10.76    1.16
  -3   6   3    1.01    0.30
  -3   6   3    1.04    0.30
  -3   6   3    1.61    0.38
  -3   6   3    2.02    0.57
  -3   6   2   38.93    1.68
  -3   6   2   41.91    1.77
  -3   6   2   33.58    2.19
  -3   6   2   35.90    1.66
  -3   6   1    0.47    0.24
  -3   6   1    0.37    0.40
  -3   6   1    0.31    0.29
   3   6  -1    0.59    0.24
  -3   6   0    0.10    0.23
  -3   6   0   -0.11    0.28
   3   6   0    0.03    0.23
   3   6   0   -0.90    0.83
  -3   6   0    0.36    0.39
  -3   6  -1  133.54    4.83
   3   6   1  137.88    4.78
  -3   6  -1  122.40    5.40
   3   6   1  132.98    5.94
  -3   6  -1  132.47    4.74
  -3   6  -2    1.57    0.51
   3   6   2    1.55    0.66
  -3   6  -2    1.17    9.07
   3   6   2    1.68    0.35
  -3   6  -2    1.44    0.37
  -3   6  -3    0.42    0.26
  -3   6  -3    0.72    0.25
  -3   6  -3    0.61    0.29
   3   6   3    0.48    0.23
  -3   6  -4    9.76    0.66
  -3   6  -4   11.80    0.80
  -3   6  -4   11.32    0.75
   3   6   4    9.69    0.70
  -3   6  -5   17.21    1.05
  -3   6  -5   19.02    1.04
   3   6   5   18.91    1.03
  -3   6  -6    5.93    0.59
  -3   6  -6    6.54    0.58
   3   6   6    5.72    0.54
  -3   6  -7   11.22    0.81
   3   6   7   10.66    0.73
  -3   6  -7   10.39    0.74
  -3   6  -8    5.25    0.55
   3   6   8    5.61    0.98
  -3   6  -8    6.21    0.55
  -3   6  -8    4.20    0.46
   3  -6   9   14.04    1.52
  -3   6  -9   14.01    0.94
   3   6   9   14.92    1.54
  -3   6  -9   15.53    0.91
  -3   6  -9   13.82    0.87
  -3   6 -10   57.37    2.37
   3   6  10   59.62    3.30
  -3   6 -10   51.61    2.23
   3  -6  10   48.74    3.25
  -3   6 -11    8.36    0.72
  -3   6 -11    7.26    0.62
   3  -6  11    7.27    1.17
   3   6  11    9.63    1.23
  -3   6 -11    7.68    0.62
  -3   6 -12   13.03    0.88
   3   6  12   13.21    1.47
  -3   6 -12   15.42    0.98
  -3   6 -12   14.60    0.85
   3  -6  12   15.92    1.71
  -3   6 -13   60.65    2.56
   3   6  13   64.10    3.56
  -3   6 -13   65.00    2.66
  -3   6 -13   64.26    2.45
   3  -6  13   60.30    3.77
  -3   6 -14    1.19    0.31
  -3   6 -14    2.46    0.41
   3   6  14    1.18    0.60
  -3   6 -15    0.22    0.27
  -3   6 -15    0.16    0.22
  -3   6 -16   31.07    1.53
  -3   6 -16   34.39    1.60
  -3   6 -17   67.01    2.77
  -3   6 -17   73.84    2.83
  -3   6 -18    8.59    0.66
  -3   6 -18    9.36    0.69
  -3   6 -19   -0.03    0.20
  -3   6 -19    0.18    0.22
  -3   6 -20    3.55    0.41
  -3   6 -20    4.77    0.47
  -3   6 -21    6.77    0.50
  -3   6 -21    5.90    0.48
  -3   6 -21    6.96    0.53
  -3   6 -22    4.39    0.38
  -3   6 -22    3.86    0.38
  -3   6 -22    3.42    0.35
   3   6  23   20.24    0.96
  -3   6 -23   23.37    1.01
  -3   6 -23   22.74    0.95
  -3   6 -24    1.46    0.19
   3   6  24    1.32    0.20
   3   6  25   12.54    0.58
  -3   7  22    6.28    0.39
  -3   7  22    7.54    0.41
  -3   7  21    0.24    0.14
  -3   7  21    0.30    0.17
  -3   7  20    0.46    0.19
  -3   7  19   27.98    1.23
  -3   7  18   10.04    0.64
  -3   7  17   21.33    1.07
  -3   7  16    0.88    0.27
  -3   7  15    0.87    0.28
  -3   7  14   -0.07    0.23
  -3   7  13    5.84    0.55
  -3   7  12    3.37    0.44
  -3   7  11    0.82    0.30
  -3   7  10    7.57    0.63
  -3   7   9   39.54    1.77
   3   7  -9   39.10    1.63
  -3   7   9   39.06    1.80
  -3   7   8    2.70    0.40
   3   7  -8    2.49    0.35
  -3   7   8    2.25    0.42
  -3   7   7   30.61    1.50
   3   7  -7   32.49    1.43
  -3   7   7   33.34    1.59
  -3   7   6    5.29    0.52
  -3   7   6    4.34    0.53
   3   7  -6    4.90    0.47
  -3   7   5   14.56    0.91
  -3   7   5   16.52    1.00
   3   7  -5   15.29    0.88
  -3   7   4   13.79    0.86
   3   7  -4   11.82    1.43
  -3   7   4   15.05    0.95
   3   7  -4   13.18    0.81
  -3   7   3   60.07    2.41
   3   7  -3   53.19    3.37
   3   7  -3   60.00    2.39
  -3   7   3   63.20    2.52
  -3   7   2   24.59    1.22
   3   7  -2   25.67    1.24
  -3   7   2   26.28    1.33
  -3   7   1    1.42    0.38
   3   7  -1    0.42    0.55
  -3   7   1    0.90    0.27
   3   7   0    0.55    0.56
  -3   7   0    0.55    0.25
   3   7   1   -0.14    0.41
  -3   7  -1    0.12    0.28
   3   7   2    4.42    0.46
  -3   7  -2    5.11    0.53
  -3   7  -3   25.81    1.33
   3   7   3   29.04    1.33
   3   7   4    1.87    0.33
  -3   7  -4    1.36    0.36
   3   7   5    0.92    0.27
  -3   7  -5    1.64    0.36
   3   7   5    0.80    0.59
  -3   7  -6   12.70    0.86
   3   7   6   11.75    0.78
  -3   7  -6   13.15    0.84
  -3   7  -7    0.13    0.25
  -3   7  -7    0.58    0.30
   3   7   7    0.36    0.25
  -3   7  -8    0.38    0.28
   3   7   8    0.32    0.25
  -3   7  -8    0.58    0.30
   3   7   9   15.49    0.90
  -3   7  -9   14.52    0.89
  -3   7  -9   13.97    0.92
   3   7  10    0.04    0.21
  -3   7 -10   -0.10    0.30
  -3   7 -10    0.29    0.26
   3   7  11    6.42    0.56
  -3   7 -11    7.19    0.62
  -3   7 -11    5.89    0.53
   3   7  12    9.37    0.67
  -3   7 -12    9.01    0.70
  -3   7 -12    9.22    0.62
   3   7  13   10.18    0.69
  -3   7 -13   10.05    0.72
  -3   7 -13    9.57    0.61
   3   7  14    2.10    0.33
  -3   7 -14    1.32    0.31
   3   7  15   27.12    1.27
  -3   7 -15   28.65    1.33
   3   7  16    3.67    0.40
  -3   7 -16    5.15    0.46
   3   7  17    7.01    0.50
  -3   7 -17    6.77    0.52
   3   7  18    3.12    0.33
  -3   7 -18    3.69    0.37
  -3   7 -18    2.81    0.33
   3   7  19    6.30    0.44
  -3   7 -19    6.94    0.45
  -3   7 -19    5.67    0.44
   3   7  20    2.83    0.27
  -3   7 -20    2.95    0.29
  -3   7 -20    2.80    0.29
  -3   7 -21    7.45    0.42
   3   7  21    6.78    0.40
  -3   7 -22    2.33    0.21
  -3   8  16    5.22    0.33
  -3   8  15    0.98    0.18
  -3   8  14    3.51    0.31
  -3   8  14    3.93    0.33
  -3   8  14    4.20    0.38
  -3   8  13    8.82    0.54
  -3   8  13    9.39    0.56
  -3   8  12    0.82    0.21
  -3   8  12    0.78    0.23
  -3   8  12    0.96    0.25
  -3   8  11    0.40    0.21
  -3   8  11    0.22    0.17
  -3   8  11    0.87    0.25
  -3   8  10    4.84    0.41
  -3   8  10    5.39    0.46
  -3   8  10    6.03    0.51
  -3   8   9    4.81    0.41
  -3   8   9    6.15    0.52
  -3   8   9    5.14    0.46
  -3   8   8   -0.06    0.24
  -3   8   8    0.17    0.18
  -3   8   8    0.40    0.25
  -3   8   7    3.20    0.34
  -3   8   7    3.88    0.44
  -3   8   7    4.61    0.46
   3   8  -6    3.02    0.34
  -3   8   6    2.91    0.33
  -3   8   6    3.71    0.43
   3   8  -5    4.68    0.42
  -3   8   5    5.02    0.50
   3   8  -4    3.92    0.39
   3   8  -3    1.14    0.26
   3   8  -2    0.25    0.22
   3   8  -1    5.50    0.49
   3   8   0    8.88    0.63
  -3   8   0    8.95    0.68
  -3   8  -1   74.68    2.85
   3   8   1   73.57    2.80
   3   8   2   20.73    1.07
  -3   8  -2   22.31    1.12
  -3   8  -3    3.36    0.43
  -3   8  -4    7.33    0.59
  -3   8  -5   20.55    1.05
  -3   8  -6    4.30    0.48
  -3   8  -7    1.53    0.33
  -3   8  -8   16.63    0.88
   3   8   9    0.15    0.18
  -3   8  -9    0.10    0.26
   3   8  10    0.21    0.17
  -3   8 -10    0.52    0.24
   3   8  11   20.24    0.93
  -3   8 -11   19.61    0.91
   3   8  12    0.32    0.19
  -3   8 -12    0.35    0.18
   3   8  13   67.04    2.42
   3   8  14    2.63    0.26
  -3   8 -15    4.22    0.34
   3   8  15    3.75    0.29
   3   8  16    1.14    0.15
  -3   9  10    0.50    0.13
  -3   9   9    5.66    0.35
  -3   9   8    4.58    0.33
  -3   9   7   11.74    0.53
   3   9  -7    7.24    0.42
  -3   9   6   14.20    0.69
  -3   9   6   14.28    0.68
  -3   9   5    0.20    0.18
  -3   9   5    0.18    0.18
  -3   9   4    5.88    0.43
  -3   9   3   24.64    1.08
  -3   9   2    5.84    0.45
   3   9  -1    2.25    0.24
  -3   9   0    8.03    0.50
   3   9   0    6.97    0.43
   3   9   1    0.65    0.17
  -3   9  -1    0.39    0.24
   3   9   2   19.80    0.86
  -3   9  -2   19.68    0.92
   3   9   3    4.16    0.32
  -3   9  -3    3.79    0.38
   3   9   4    5.74    0.39
  -3   9  -4    5.89    0.43
   3   9   5    0.21    0.16
  -3   9  -5    0.38    0.21
   3   9   6   30.05    1.18
  -3   9  -6   29.58    1.20
   3   9   7    0.08    0.13
  -3   9  -7    0.25    0.17
   3   9   8    0.69    0.17
  -3   9  -8    0.64    0.17
   3   9   9    5.28    0.33
   3   9  10    1.33    0.16
   3   9  11    0.22    0.11
   4   0 -33   -0.14    0.12
   4   0 -32    0.72    0.20
  -4   0  31    0.06    0.18
   4   0 -31    0.15    0.19
  -4   0  30    3.89    0.43
   4   0 -30    4.23    0.42
  -4   0  29   -0.35    0.26
  -4   0  28   16.51    0.97
  -4   0  28   14.87    0.85
  -4   0  27    0.04    0.25
  -4   0  27    0.28    0.21
  -4   0  26   15.70    1.01
  -4   0  26   16.97    0.97
  -4   0  25   -0.10    0.31
  -4   0  25   -0.17    0.24
  -4   0  24   35.69    1.71
  -4   0  24   36.97    1.80
  -4   0  24   38.88    3.05
  -4   0  23   -0.20    0.51
  -4   0  23   -0.09    0.23
  -4   0  23   -0.10    0.29
  -4   0  22    1.19    0.78
  -4   0  22    0.67    0.34
  -4   0  22    0.88    0.30
  -4   0  21   -0.14    0.30
  -4   0  21   -0.04    0.26
  -4   0  20   47.88    2.10
  -4   0  20   49.74    2.14
  -4   0  20   46.35    3.31
  -4   0  19    0.18    0.44
  -4   0  19   -0.04    0.23
  -4   0  19    0.04    0.22
  -4   0  18   47.13    2.00
  -4   0  18   45.86    2.01
  -4   0  18   44.41    3.09
  -4   0  17    0.23    0.23
  -4   0  17   -0.03    0.20
  -4   0  17    0.04    0.21
  -4   0  17    0.47    0.51
  -4   0  16   23.55    2.00
  -4   0  16   21.93    1.14
  -4   0  16   22.11    1.12
  -4   0  15    0.16    0.20
  -4   0  15    0.07    0.18
  -4   0  15    0.27    0.44
  -4   0  14   13.56    1.41
  -4   0  14   14.75    0.83
  -4   0  14   14.81    0.82
  -4   0  13    0.03    0.17
  -4   0  13    0.32    0.19
  -4   0  13   -0.23    0.39
  -4   0  12  234.50    7.90
  -4   0  12  229.11    8.94
  -4   0  11   -0.09    0.40
  -4   0  10  324.30   11.69
  -4   0   9    0.23    0.43
  -4   0   8  105.58    4.33
  -4   0   7   -0.06    0.27
  -4   0   6    0.51    0.30
  -4   0   5   -0.10    0.27
  -4   0   4    3.36    0.48
  -4   0   3    0.14    0.30
  -4   0   2    1.86    0.37
  -4   0   1    0.08    0.22
  -4   0   0 2116.51   68.89
  -4   0  -1   -0.32    0.28
  -4   0  -2  151.86    5.50
   4   0   3   -0.01    0.10
  -4   0  -3    0.05    0.17
  -4   0  -4    4.00    0.49
   4   0   4    3.73    0.26
   4   0   5    0.01    0.11
  -4   0  -5    0.31    0.26
   4   0   6   46.90    1.77
  -4   0  -6   50.37    2.26
   4   0   7    0.10    0.16
  -4   0  -7    0.25    0.28
   4   0   8    6.52    0.50
  -4   0  -8    7.72    0.78
   4   0   9   -0.17    0.21
  -4   0  -9    0.08    0.33
   4   0  10  265.40    8.95
  -4   0 -10  255.88    9.60
   4   0  11    0.04    0.23
  -4   0 -11    0.25    0.18
  -4   0 -11    0.18    0.38
  -4   0 -12  240.04    9.12
  -4   0 -13   -0.11    0.37
   4   0  14  121.33    5.02
  -4   0 -14  119.94    5.40
   4   0  15   -0.18    0.38
  -4   0 -15   -0.13    0.47
  -4   0 -16    1.80    0.67
  -4   0 -16    1.94    0.34
   4   0  17    0.31    0.47
  -4   0 -17   -0.30    0.45
  -4   0 -17   -0.04    0.20
  -4   0 -17   -0.05    0.17
  -4   0 -18    9.91    0.75
   4   0  18   11.00    1.17
  -4   0 -18    8.43    1.32
  -4   0 -19    0.13    0.26
   4   0  19   -0.45    0.62
  -4   0 -19   -0.17    0.48
  -4   0 -20    3.45    0.49
   4   0  20    3.06    0.74
  -4   0 -20    2.84    0.87
  -4   0 -21    0.05    0.27
   4   0  21   -0.24    0.43
  -4   0 -21   -0.55    0.53
  -4   0 -22  225.30    7.79
   4   0  22  205.42    8.61
  -4   0 -22  221.35    9.53
  -4   0 -23    0.10    0.33
   4   0  23   -0.60    0.45
  -4   0 -23    0.19    0.61
  -4   0 -24  157.69    7.60
  -4   0 -24  166.35    6.00
  -4   0 -25   -0.14    0.34
  -4   0 -26   45.66    2.06
  -4   0 -27   -0.22    0.34
  -4   0 -28   17.86    1.04
  -4   0 -29   -0.28    0.26
   4   0  30   25.32    1.21
  -4   0 -30   27.75    1.25
   4   0  31   -0.21    0.20
  -4   0 -31   -0.22    0.21
  -4   0 -32   30.92    1.25
  -4   1  33    5.04    0.30
   4  -1 -32    3.49    0.30
   4   1 -32    3.12    0.29
   4  -1 -31   13.44    0.69
   4   1 -31   12.53    0.68
  -4  -1  31   11.71    0.69
  -4   1  31   10.89    0.67
  -4   1  30    7.65    0.59
  -4  -1  30    7.50    0.58
  -4   1  30    6.70    0.49
   4   1 -30    8.09    0.56
   4  -1 -30    8.36    0.56
  -4   1  29   11.83    0.73
  -4   1  28    8.57    0.64
  -4  -1  28    6.98    0.61
  -4   1  28    6.79    0.57
  -4   1  27    7.62    0.66
  -4  -1  27    6.81    0.63
  -4   1  27    7.76    0.64
  -4   1  26    8.61    0.71
  -4  -1  26    7.76    0.68
  -4   1  26    7.30    0.65
  -4   1  25   20.23    1.21
  -4  -1  25   21.91    1.24
  -4   1  25   21.72    1.23
  -4   1  24    0.57    0.30
  -4   1  24    0.38    0.29
  -4  -1  24    0.05    0.31
  -4   1  24    0.39    0.50
  -4  -1  24    0.20    0.47
  -4   1  23    3.26    0.48
  -4   1  23    2.17    0.85
  -4   1  23    3.46    0.51
  -4  -1  23    3.34    0.50
  -4  -1  22   50.54    2.14
  -4   1  22   53.34    2.30
  -4  -1  22   48.57    3.50
  -4   1  22   48.07    3.48
  -4   1  22   50.88    2.26
  -4  -1  22   53.19    2.29
  -4  -1  21   16.05    0.96
  -4   1  21   17.50    1.09
  -4  -1  21   16.25    1.91
  -4   1  21   17.54    1.97
  -4   1  21   18.15    1.09
  -4  -1  21   16.47    1.05
  -4   1  20    4.94    0.58
  -4  -1  20    4.21    0.46
  -4   1  20    4.41    1.02
  -4  -1  20    3.92    0.99
  -4   1  20    5.64    0.59
  -4  -1  20    5.64    0.59
  -4  -1  19  120.13    5.77
  -4   1  19  109.17    5.60
  -4   1  19  113.40    4.19
  -4  -1  19  117.65    4.22
  -4  -1  19  105.25    3.97
  -4   1  19  112.29    4.20
  -4  -1  19  109.23    4.06
  -4   1  18   43.09    2.96
  -4  -1  18   39.38    2.88
  -4  -1  18   38.29    1.73
  -4   1  18   42.50    1.87
  -4   1  18   39.61    1.82
  -4  -1  18   43.47    1.86
  -4  -1  18   40.33    1.68
  -4   1  17    0.12    0.21
  -4  -1  17    0.22    0.18
  -4  -1  17   -0.08    0.21
  -4   1  17    0.34    0.22
  -4  -1  17    0.57    0.26
  -4  -1  17    1.26    0.60
  -4   1  17    0.31    0.54
  -4   1  16   42.41    1.82
  -4  -1  16   43.35    1.84
  -4  -1  16   41.95    2.84
  -4   1  16   42.24    2.83
  -4   1  16   42.32    1.85
  -4  -1  16   39.58    1.72
  -4  -1  16   42.61    2.41
  -4   1  15    0.96    0.27
  -4  -1  15    0.53    0.22
  -4  -1  15    1.09    0.42
  -4  -1  15   -0.27    0.60
  -4   1  15    0.94    0.55
  -4  -1  15    1.15    0.24
  -4   1  15    0.85    0.25
  -4  -1  14   56.44    2.18
  -4   1  14   52.49    2.15
  -4   1  14   53.56    3.11
  -4  -1  14   54.97    3.17
  -4  -1  14   52.12    2.09
  -4   1  14   55.83    2.21
  -4  -1  14   58.45    2.82
  -4   1  13    3.43    0.38
  -4  -1  13    3.43    0.37
  -4  -1  13    4.09    0.65
  -4   1  13    3.53    0.72
  -4   1  13    2.72    0.36
  -4   1  12   11.61    0.69
  -4  -1  12   13.42    0.72
  -4   1  12   14.23    0.77
  -4  -1  12   12.22    1.08
  -4   1  12   11.20    1.20
  -4  -1  12   12.68    1.26
  -4   1  11   40.59    1.68
  -4  -1  11   43.18    1.69
  -4   1  11   42.51    1.72
  -4  -1  11   44.00    2.21
  -4  -1  11   43.53    2.47
  -4   1  11   44.98    2.47
  -4  -1  10  311.00   10.99
  -4  -1  10  315.73   11.30
  -4   1  10  311.42   11.26
  -4  -1   9   16.96    1.29
  -4   1   9   16.70    1.26
  -4   1   8    2.00    0.47
  -4  -1   8    2.51    0.53
  -4  -1   7  158.67    6.01
  -4   1   7  164.01    6.02
  -4   1   7  157.81    5.73
  -4  -1   6   55.49    2.50
  -4   1   6   57.42    2.50
  -4   1   6   53.27    2.26
  -4  -1   5    5.89    0.63
  -4   1   5    6.67    0.67
  -4   1   5    6.07    0.54
  -4  -1   4   66.25    2.82
  -4   1   4   68.21    2.83
  -4   1   4   68.08    2.58
  -4  -1   3  120.11    4.34
  -4   1   3  114.83    4.33
  -4   1   3  110.97    4.02
  -4  -1   2  102.40    3.84
  -4   1   2   97.47    3.82
  -4  -1   1    3.56    0.46
  -4   1   1    4.54    0.49
  -4  -1   0  562.86   18.53
  -4   1   0  571.77   18.55
  -4  -1   0  555.24   18.58
  -4   1   0  536.97   18.55
  -4   1  -1    0.49    0.26
  -4  -1  -1    0.94    0.29
  -4  -1  -1    0.92    0.26
  -4   1  -1    0.76    0.27
  -4  -1  -2   20.36    1.18
  -4   1  -2   23.31    1.22
  -4  -1  -2   22.74    1.22
  -4   1  -2   22.88    1.21
  -4   1  -3  224.41    7.87
  -4  -1  -3  223.62    7.86
  -4  -1  -4  168.00    6.16
  -4   1  -4  171.14    6.15
  -4   1  -5    1.68    0.36
   4   1   5    2.27    0.32
   4   1   6   43.73    1.83
  -4  -1  -6   44.60    2.15
  -4   1  -6   45.60    2.14
   4   1   7   53.56    2.19
  -4  -1  -7   56.96    2.57
  -4   1  -7   54.25    2.55
  -4   1  -8   16.10    1.19
  -4  -1  -8   15.97    1.18
   4   1   8   16.45    0.94
  -4   1  -9    3.80    0.61
  -4  -1  -9    4.46    0.66
   4   1   9    3.96    0.47
  -4   1 -10  900.41   29.63
  -4  -1 -10  893.85   29.63
   4   1  10  863.55   29.00
  -4  -1 -11   15.73    1.33
  -4   1 -11   12.62    1.20
   4   1  11   15.20    1.00
  -4   1 -12  129.54    5.47
  -4  -1 -12  125.03    5.46
   4   1  12  129.32    4.86
   4  -1  13    0.43    0.40
  -4  -1 -13   -0.22    0.50
  -4   1 -13    0.77    0.47
   4   1  13    0.46    0.31
   4  -1  14    1.01    0.47
  -4   1 -14    0.96    0.54
  -4  -1 -14    0.24    0.48
   4   1  14    1.00    0.39
   4   1  15   23.95    1.65
   4  -1  15   22.64    1.70
   4   1  15   24.93    1.51
  -4  -1 -15   23.56    1.96
  -4   1 -15   22.66    1.90
  -4  -1 -16   31.87    2.38
  -4   1 -16   30.75    2.34
   4  -1  16   32.08    2.09
   4   1  16   33.47    2.02
  -4   1 -16   30.83    1.34
  -4  -1 -16   31.25    1.48
  -4   1 -16   31.18    1.48
   4   1  16   33.67    1.88
  -4   1 -17    1.72    0.35
  -4  -1 -17    2.11    0.37
   4  -1  17    2.11    0.61
   4   1  17    2.67    0.64
  -4   1 -17    1.51    0.66
  -4  -1 -17    1.96    0.71
  -4   1 -17    2.68    0.32
  -4  -1 -18    0.49    0.29
  -4   1 -18   -0.08    0.25
   4  -1  18    0.70    0.43
   4   1  18    0.10    0.43
  -4   1 -18    0.32    0.51
  -4  -1 -18   -0.32    0.59
  -4   1 -18    0.55    0.22
  -4  -1 -19    1.42    0.36
  -4   1 -19    1.29    0.36
   4   1  19    1.84    0.59
   4  -1  19    1.85    0.64
  -4  -1 -19    2.72    0.81
  -4   1 -19    2.03    0.71
  -4   1 -19    1.99    0.31
  -4   1 -20   42.19    1.72
  -4  -1 -20   41.65    1.93
  -4   1 -20   39.91    1.92
  -4   1 -20   42.09    3.04
  -4  -1 -20   44.52    3.10
   4  -1  20   41.88    2.68
   4   1  20   40.78    2.47
  -4   1 -21    0.93    0.27
   4   1  21    1.37    0.54
   4  -1  21    1.98    0.60
  -4  -1 -21    1.02    0.39
  -4   1 -21    1.39    0.38
  -4   1 -21    1.10    0.68
  -4  -1 -21    0.55    0.53
   4  -1  22   18.65    1.71
  -4   1 -22   15.89    1.06
  -4  -1 -22   16.16    1.06
  -4   1 -22   16.97    1.90
  -4  -1 -22   15.52    1.87
   4  -1  23    0.67    0.50
  -4  -1 -23    1.06    0.38
  -4   1 -23    1.06    0.38
  -4   1 -23    0.57    0.55
  -4  -1 -23   -0.19    0.71
   4  -1  24    0.66    0.49
  -4  -1 -24    0.05    0.35
  -4   1 -24    0.14    0.36
  -4  -1 -24    0.38    0.51
  -4   1 -24   -0.19    0.44
  -4   1 -25   -0.19    0.35
  -4  -1 -25   -0.19    0.36
  -4   1 -26   22.09    1.27
  -4  -1 -26   24.30    1.31
  -4   1 -27   -0.29    0.35
  -4  -1 -27   -0.21    0.34
  -4  -1 -28    7.19    0.62
  -4   1 -28    6.96    0.61
  -4   1 -29   48.00    1.99
  -4  -1 -29   47.41    1.98
  -4  -1 -30    0.96    0.28
  -4   1 -30    1.30    0.28
   4   1  30    1.18    0.26
   4  -1  30    1.04    0.25
  -4  -1 -31    0.23    0.20
  -4   1 -31    0.41    0.19
   4   1  31    0.09    0.16
   4  -1  31    0.15    0.18
   4   1  31    0.46    0.19
  -4  -1 -32   13.73    0.66
  -4   1 -32   13.16    0.65
  -4   2  32    0.77    0.15
   4   2 -31    3.58    0.31
   4  -2 -31    3.67    0.31
  -4   2  31    3.91    0.33
   4  -2 -30    0.22    0.17
   4   2 -30   -0.09    0.18
  -4   2  30    0.03    0.15
  -4   2  30    0.02    0.16
  -4  -2  30   -0.20    0.18
  -4   2  29   14.68    0.83
  -4  -2  29   14.00    0.82
  -4   2  29   14.71    0.84
   4  -2 -29   15.02    0.80
   4   2 -29   15.38    0.80
  -4   2  28    7.02    0.58
  -4  -2  28    6.25    0.57
  -4   2  28    7.34    0.60
   4  -2 -28    8.40    0.58
  -4   2  27    1.54    0.32
  -4  -2  27    1.61    0.31
  -4   2  27    1.57    0.32
  -4  -2  26    3.55    0.45
  -4   2  26    4.27    0.49
  -4   2  26    3.18    0.46
  -4   2  25    5.98    0.61
  -4   2  25    5.97    0.59
  -4  -2  25    5.04    0.54
  -4   2  24    8.28    0.73
  -4   2  24    8.36    0.71
  -4  -2  24    7.79    0.69
  -4  -2  23    0.95    0.58
  -4   2  23    0.94    0.60
  -4   2  23    1.01    0.31
  -4  -2  23    1.37    0.37
  -4  -2  22    0.19    0.48
  -4   2  22    1.51    0.72
  -4   2  22    0.47    0.31
  -4   2  22    0.60    0.29
  -4  -2  22    0.74    0.32
  -4   2  21   15.84    1.06
  -4   2  21   15.73    1.00
  -4  -2  21   15.56    0.99
  -4  -2  21   14.40    1.79
  -4   2  21   12.84    1.67
  -4   2  20    6.64    0.68
  -4  -2  20    6.71    0.52
  -4   2  20    7.07    1.22
  -4  -2  20    7.03    1.25
  -4   2  20    6.74    0.64
  -4  -2  20    6.44    0.62
  -4  -2  19   -0.11    0.21
  -4   2  19   -0.17    0.50
  -4  -2  19    0.18    0.54
  -4   2  19    0.15    0.32
  -4   2  19   -0.17    0.31
  -4  -2  19   -0.30    0.31
  -4   2  18   18.39    1.10
  -4  -2  18   15.31    1.73
  -4   2  18   18.45    1.88
  -4  -2  18   16.36    0.88
  -4   2  18   16.78    1.02
  -4  -2  18   17.13    1.02
  -4   2  17   10.82    1.41
  -4  -2  17   10.12    1.39
  -4   2  17   11.21    0.81
  -4  -2  17   10.01    0.64
  -4   2  17   10.76    0.75
  -4  -2  17   10.40    0.74
  -4   2  16    8.79    0.67
  -4  -2  16    8.78    0.67
  -4   2  16   10.74    0.76
  -4  -2  16   10.41    1.21
  -4  -2  16    8.72    0.58
  -4   2  16    8.07    1.20
  -4  -2  16    9.63    1.35
  -4  -2  15   -0.42    0.64
  -4   2  15   -0.14    0.68
  -4   2  15    0.24    0.23
  -4  -2  15    0.03    0.26
  -4  -2  15    0.46    0.41
  -4   2  15    0.77    0.30
  -4  -2  14   18.29    1.71
  -4   2  14   17.71    1.68
  -4   2  14   20.83    1.10
  -4  -2  14   18.92    1.60
  -4   2  14   22.87    1.55
  -4   2  14   20.29    1.04
  -4  -2  14   19.43    1.01
  -4  -2  13    4.60    0.83
  -4   2  13    4.48    0.81
  -4   2  13    5.56    0.52
  -4   2  13    4.94    0.73
  -4   2  13    5.34    0.46
  -4  -2  13    4.24    0.43
  -4  -2  13    6.32    0.89
  -4  -2  12   94.43    4.26
  -4  -2  12   99.21    4.44
  -4   2  12   97.19    4.39
  -4   2  12   92.55    3.51
  -4   2  12  102.31    4.05
  -4   2  12   93.69    3.42
  -4  -2  12   93.34    3.42
  -4   2  11    0.66    0.42
  -4  -2  11   -0.68    0.48
  -4   2  11    0.14    0.17
  -4  -2  11    0.22    0.19
  -4  -2  11    0.09    0.40
  -4   2  11    0.27    0.40
  -4   2  11    0.21    0.18
  -4  -2  10   64.81    3.23
  -4   2  10   67.82    3.24
  -4   2  10   66.44    2.98
  -4  -2  10   72.15    3.26
  -4   2   9  136.40    5.13
  -4  -2   9  133.30    5.40
  -4   2   9  133.42    5.36
  -4   2   8   68.38    2.89
  -4  -2   8   69.78    3.12
  -4   2   8   67.00    3.05
  -4   2   7   20.85    1.22
  -4   2   7   20.97    1.34
  -4  -2   7   21.84    1.37
  -4   2   6    4.78    0.59
  -4   2   6    4.51    0.53
  -4  -2   6    3.82    0.56
  -4   2   5   10.68    0.76
  -4  -2   5   11.88    0.89
  -4   2   5    9.71    0.80
  -4  -2   4   36.26    1.71
  -4   2   4   36.68    1.69
  -4   2   4   35.15    1.53
   4  -2  -4   30.53    1.21
  -4  -2   3  113.25    4.15
  -4   2   3  110.70    4.11
  -4   2   3  105.01    3.92
   4  -2  -3  107.09    3.77
  -4   2   2    1.99    0.30
  -4   2   2    1.74    0.34
  -4  -2   2    1.62    0.33
  -4   2   1   72.91    2.67
  -4  -2   1   72.17    2.89
  -4   2   1   71.46    2.87
  -4   2   0  312.46   10.60
  -4  -2   0  329.53   10.91
  -4   2   0  324.50   10.90
  -4   2  -1   13.79    0.89
  -4  -2  -1   13.05    0.88
  -4   2  -1   13.78    0.65
  -4   2  -1   13.21    0.86
  -4  -2  -1   13.06    0.84
  -4   2  -2   16.32    0.71
  -4  -2  -2   15.04    0.95
  -4   2  -3    8.81    0.43
  -4  -2  -3    9.91    0.73
  -4   2  -3    8.89    0.71
   4  -2   3    8.82    0.74
  -4   2  -4  204.90    6.84
  -4   2  -4  219.92    7.43
  -4  -2  -4  218.71    7.41
   4  -2   4  207.75    7.48
  -4   2  -5    5.12    0.29
  -4  -2  -5    6.21    0.63
  -4   2  -5    6.83    0.66
   4  -2   5    6.52    0.69
   4   2   6   14.47    0.98
  -4  -2  -6   14.56    1.05
  -4   2  -6   14.87    1.05
   4  -2   6   13.93    1.06
   4   2   7   56.64    2.50
  -4  -2  -7   58.30    2.67
  -4   2  -7   61.27    2.70
   4  -2   7   56.99    2.69
   4  -2   8   42.32    2.24
   4   2   8   44.68    2.06
  -4   2  -8   41.92    2.21
  -4  -2  -8   45.56    2.26
   4  -2   9   80.99    3.59
   4   2   9   81.60    3.33
  -4   2  -9   77.05    3.56
  -4  -2  -9   86.09    3.67
   4   2  10   35.90    1.80
  -4   2 -10   33.27    2.02
  -4  -2 -10   34.45    2.07
   4  -2  10   33.42    2.01
   4   2  11   47.05    2.25
   4  -2  11   45.52    2.48
  -4   2 -11   49.42    2.64
  -4  -2 -11   45.82    2.56
   4   2  12  136.99    5.36
   4  -2  12  134.01    5.64
  -4  -2 -12  139.74    4.75
  -4  -2 -12  145.75    5.91
  -4   2 -12  138.41    5.84
   4  -2  13    1.08    0.55
  -4   2 -13    0.57    0.45
  -4  -2 -13    0.23    0.44
   4   2  13    0.77    0.42
  -4  -2 -14   58.08    3.26
  -4   2 -14   64.02    3.39
   4   2  14   55.49    2.76
  -4  -2 -15   18.85    1.01
  -4   2 -15   16.32    0.96
   4   2  15   16.42    1.33
  -4   2 -15   17.29    1.68
  -4  -2 -15   18.06    1.70
  -4   2 -16    8.75    0.60
   4   2  16    9.24    0.99
  -4  -2 -16    8.96    0.69
  -4   2 -16    7.36    0.64
   4   2  16    9.20    0.99
  -4   2 -16    7.91    1.23
  -4  -2 -16    9.32    1.33
  -4   2 -17   17.01    0.91
   4  -2  17   19.64    1.68
   4   2  17   16.24    1.35
  -4  -2 -17   16.93    1.03
  -4   2 -17   18.05    1.04
   4   2  17   19.81    1.50
  -4   2 -17   16.09    1.73
  -4  -2 -17   20.02    1.92
  -4   2 -18    1.93    0.32
   4  -2  18    2.45    0.72
   4   2  18    1.47    0.48
  -4   2 -18    1.49    0.35
  -4  -2 -18    2.30    0.40
   4   2  18    2.07    0.60
  -4   2 -18    1.95    0.66
  -4  -2 -18    1.97    0.72
  -4   2 -19   99.05    3.74
   4  -2  19   99.45    4.89
  -4   2 -19  106.93    3.95
  -4  -2 -19  104.74    3.94
   4   2  19  109.28    4.65
  -4   2 -19  106.50    5.37
  -4  -2 -19  104.67    5.33
   4  -2  20    0.42    0.48
  -4  -2 -20    0.27    0.32
  -4   2 -20    0.54    0.33
  -4   2 -20   -0.18    0.82
  -4  -2 -20    0.53    0.64
  -4   2 -20    0.51    0.27
   4  -2  21    0.57    0.51
  -4  -2 -21    0.23    0.34
  -4   2 -21    0.05    0.30
  -4   2 -21   -0.18    0.71
  -4  -2 -21   -0.55    0.70
  -4   2 -21    0.27    0.24
  -4  -2 -22   20.34    1.23
  -4   2 -22   25.33    1.32
  -4   2 -22   22.74    1.10
   4  -2  22   20.78    1.92
  -4  -2 -22   21.05    2.14
  -4   2 -22   21.52    2.17
  -4   2 -23   90.94    3.49
  -4  -2 -23   91.59    3.50
  -4   2 -23   86.44    3.23
   4  -2  23   87.63    4.51
  -4   2 -23   82.40    4.78
  -4  -2 -23   82.68    4.82
  -4   2 -24   49.96    2.03
  -4  -2 -24   54.20    2.28
  -4   2 -24   54.30    2.29
  -4  -2 -26   54.12    2.30
  -4   2 -26   55.49    2.31
  -4  -2 -27   12.50    0.82
  -4   2 -27   12.04    0.81
  -4  -2 -28    0.03    0.25
  -4   2 -28   -0.10    0.26
   4   2  28   -0.39    0.28
   4  -2  28    0.27    0.24
  -4  -2 -29    0.58    0.24
  -4   2 -29    0.30    0.22
   4   2  29    0.34    0.21
   4  -2  29   -0.08    0.21
  -4   2 -30    2.38    0.28
  -4  -2 -30    2.23    0.28
   4   2  30    2.65    0.32
   4   2  30    1.78    0.27
   4  -2  30    2.44    0.29
  -4  -2 -31   43.98    1.64
  -4   3  31   14.80    0.64
  -4   3  30   16.28    0.77
  -4   3  30   14.76    0.72
  -4   3  29    7.41    0.51
  -4   3  29    6.42    0.47
   4  -3 -29    6.20    0.40
  -4   3  28   14.00    0.74
  -4   3  28   13.02    0.76
   4  -3 -28   11.20    0.64
  -4  -3  28    9.65    0.64
  -4   3  27   -0.19    0.24
  -4  -3  27   -0.29    0.23
   4  -3 -27    0.12    0.16
  -4   3  26   64.61    2.49
   4  -3 -26   58.88    2.29
   4   3 -26   59.83    2.30
  -4  -3  26   58.08    2.35
  -4   3  26   54.83    2.33
  -4   3  25   20.12    1.13
  -4  -3  25   17.23    1.02
  -4   3  25   17.55    1.03
  -4   3  24   28.90    1.51
  -4   3  23    0.51    0.34
  -4   3  23   -0.24    0.32
  -4  -3  23    0.04    0.29
  -4   3  22    1.12    0.38
  -4   3  22    0.70    0.30
  -4  -3  22    0.81    0.32
  -4   3  22   -0.17    0.95
  -4   3  21    7.17    0.62
  -4  -3  21    6.30    0.60
  -4   3  21    7.14    0.72
  -4   3  21    6.96    1.17
  -4  -3  21    7.07    1.16
  -4   3  20   42.74    2.02
  -4   3  20   42.15    1.87
  -4  -3  20   40.76    1.85
  -4  -3  20   36.62    2.86
  -4   3  20   36.67    2.87
  -4   3  19  240.46    8.13
  -4  -3  19  234.85    8.11
  -4  -3  19  214.68    9.57
  -4   3  19  220.90    9.55
  -4   3  18    0.63    0.29
  -4  -3  18    0.16    0.25
  -4   3  18    0.47    0.45
  -4   3  17    2.08    0.36
  -4  -3  17    1.52    0.33
  -4   3  17    0.90    0.54
  -4  -3  17    0.78    0.56
  -4   3  16   11.75    1.40
  -4   3  16   11.16    0.76
  -4  -3  16   11.27    0.77
  -4   3  16    9.73    1.14
  -4  -3  16   11.51    1.44
  -4  -3  15   15.45    1.60
  -4   3  15   12.93    1.45
  -4   3  15   17.33    1.45
  -4   3  15   15.79    0.90
  -4  -3  15   15.14    0.89
  -4  -3  14   53.40    3.28
  -4   3  14   58.95    3.32
  -4   3  14   66.04    2.44
  -4  -3  14   61.85    2.42
  -4   3  14   59.95    3.09
  -4  -3  13   20.17    1.69
  -4   3  13   19.75    1.65
  -4   3  13   21.92    1.16
  -4   3  13   20.21    1.01
  -4  -3  13   20.05    1.02
  -4   3  13   19.96    1.52
  -4  -3  12    2.46    0.63
  -4   3  12    2.54    0.58
  -4   3  12    2.90    0.41
  -4   3  12    2.44    0.60
  -4   3  12    2.18    0.29
  -4  -3  12    2.34    0.31
  -4   3  11   25.59    1.21
  -4  -3  11   23.66    1.73
  -4   3  11   22.44    1.65
  -4   3  11   26.26    1.64
  -4   3  11   22.83    1.07
  -4   3  10    3.82    0.69
  -4  -3  10    6.30    0.83
  -4   3  10    5.96    0.76
  -4   3  10    6.23    0.51
  -4  -3   9   38.24    2.11
  -4   3   9   36.62    2.04
  -4   3   9   38.17    2.02
  -4   3   9   35.77    1.57
  -4  -3   8  115.53    4.68
  -4   3   8  113.41    4.62
  -4   3   8  120.95    4.62
  -4   3   8  114.66    4.12
  -4  -3   7  187.59    6.74
  -4   3   7  183.50    6.68
  -4   3   7  189.95    6.67
  -4   3   7  173.23    6.17
  -4  -3   6   16.10    1.12
  -4   3   6   17.45    1.13
  -4   3   6   19.62    1.18
  -4   3   6   16.07    0.83
  -4   3   5    3.78    0.50
  -4  -3   5    4.28    0.52
  -4   3   5    3.10    0.48
  -4  -3   4  172.71    6.31
  -4   3   4  172.88    6.27
  -4   3   4  180.10    6.31
  -4  -3   3   10.45    0.80
  -4   3   3   10.50    0.77
  -4  -3   2  172.08    6.09
  -4   3   2  168.85    6.05
  -4   3   2  177.90    6.09
   4  -3  -2  167.81    5.86
   4  -3  -1    4.92    0.46
  -4  -3   1    5.05    0.50
  -4   3   1    4.74    0.48
  -4   3   0    2.82    0.38
   4  -3   0    3.30    0.43
   4  -3   1   28.50    1.45
  -4   3  -1   26.95    1.28
   4  -3   2   24.86    1.36
  -4   3  -2   21.90    1.10
   4  -3   3  253.45    9.01
  -4   3  -3  258.40    8.80
  -4  -3  -3  252.78    8.77
  -4   3  -3  252.34    8.59
  -4  -3  -4  138.26    5.09
  -4   3  -4  138.12    5.10
   4  -3   4  142.52    5.36
  -4   3  -4  139.90    4.78
  -4   3  -4  136.75    4.85
  -4  -3  -5   13.36    0.92
  -4   3  -5   13.50    0.93
   4  -3   5   12.40    1.05
  -4   3  -5   12.62    0.71
  -4   3  -6   44.13    2.10
  -4  -3  -6   43.18    2.07
   4  -3   6   42.54    2.27
   4   3   6   47.88    2.29
  -4  -3  -7   56.09    2.61
  -4   3  -7   57.56    2.65
   4  -3   7   60.29    2.87
   4   3   7   60.65    2.76
  -4  -3  -8    0.14    0.31
  -4   3  -8   -0.07    0.36
   4   3   8    0.14    0.34
   4  -3   8    0.70    0.47
  -4  -3  -9   12.28    1.13
  -4   3  -9   13.45    1.17
   4  -3   9   15.83    1.32
   4   3   9   16.15    1.22
  -4  -3 -10   23.38    1.61
  -4   3 -10   24.20    1.65
   4  -3  10   25.09    1.76
   4   3  10   24.53    1.59
   4   3  11    0.64    0.36
  -4   3 -11    0.57    0.40
  -4  -3 -11   -0.09    0.34
   4  -3  11    0.94    0.48
   4   3  12    2.17    0.56
  -4  -3 -12    1.99    0.58
  -4   3 -12    1.98    0.59
   4  -3  12    2.09    0.63
   4   3  13    1.41    0.47
  -4   3 -13   -0.11    0.53
  -4  -3 -13    0.81    0.53
   4  -3  13    1.16    0.56
   4   3  14    1.02    0.48
  -4   3 -14    0.23    0.21
  -4  -3 -14    0.13    0.40
  -4   3 -14    0.12    0.39
   4  -3  14    0.24    0.42
   4   3  15  110.87    4.73
  -4   3 -15  105.47    3.94
  -4  -3 -15  105.28    5.08
  -4   3 -15  109.07    5.09
   4  -3  15  109.00    5.05
   4   3  16   16.39    1.45
  -4  -3 -16   16.25    0.95
  -4   3 -16   14.16    0.90
  -4  -3 -16   16.54    1.67
  -4   3 -16   14.32    1.55
   4  -3  16   15.67    1.58
   4   3  17   13.15    1.31
   4  -3  17   14.68    1.52
  -4  -3 -17   12.34    0.85
  -4   3 -17   12.61    0.84
  -4  -3 -17   13.20    1.59
  -4   3 -17   13.48    1.55
   4   3  18   10.01    1.16
  -4  -3 -18    7.83    0.68
  -4   3 -18    8.14    0.69
  -4  -3 -18    5.94    1.18
  -4   3 -18    5.94    1.15
  -4   3 -18    8.37    0.64
   4   3  19   10.37    1.19
  -4   3 -19    9.34    0.67
  -4  -3 -19    7.56    0.70
  -4   3 -19    8.39    0.71
  -4   3 -19    7.58    1.27
  -4  -3 -19    7.96    1.32
   4   3  20    3.91    0.81
   4  -3  20    3.91    0.93
  -4   3 -20    3.45    0.82
  -4  -3 -20    4.22    0.95
  -4   3 -20    4.21    0.47
  -4   3 -20    4.18    0.50
  -4  -3 -20    3.77    0.49
   4  -3  21   -0.15    0.48
  -4  -3 -21   -0.26    0.35
  -4   3 -21   -0.13    0.34
  -4   3 -21   -0.33    0.63
  -4  -3 -21   -0.17    0.72
  -4   3 -21    0.03    0.24
   4  -3  22   13.04    1.52
  -4   3 -22   14.57    0.95
  -4  -3 -22   14.72    0.95
   4   3  22   14.77    1.61
  -4   3 -22   15.66    0.87
  -4   3 -23    0.70    0.25
  -4   3 -23    0.08    0.27
  -4  -3 -23    0.74    0.31
  -4   3 -24    1.01    0.28
  -4  -3 -24    0.88    0.30
  -4   3 -24    0.84    0.29
  -4   3 -25    1.42    0.26
  -4  -3 -25    0.99    0.28
  -4   3 -25    1.02    0.30
   4   3  26    1.84    0.32
   4  -3  26    1.59    0.29
  -4  -3 -26    1.67    0.32
  -4   3 -26    1.96    0.34
   4  -3  27   -0.22    0.21
  -4  -3 -27    0.32    0.22
  -4  -3 -28   -0.26    0.23
   4   3  28    0.28    0.22
  -4   3 -29   93.58    3.34
   4   3  29   94.08    3.39
  -4   4  29    5.45    0.35
  -4   4  29    5.97    0.35
  -4   4  28    0.20    0.15
  -4   4  28    0.07    0.14
  -4   4  27   -0.05    0.18
  -4   4  27    0.28    0.18
  -4   4  26    0.40    0.21
  -4   4  25    2.51    0.35
  -4   4  24    0.87    0.27
  -4   4  23    4.93    0.58
  -4   4  23    5.55    0.54
  -4   4  22    0.46    0.28
  -4   4  22    0.05    0.26
  -4   4  21   37.08    1.83
  -4   4  21   36.47    1.73
  -4   4  20    0.16    0.30
  -4   4  19   31.20    1.65
  -4   4  18    0.64    0.34
  -4   4  17    3.35    0.50
  -4   4  17    3.14    0.76
  -4   4  16    0.61    0.32
  -4   4  16    0.23    0.48
  -4   4  15    0.63    0.31
  -4   4  15    0.57    0.48
  -4   4  14    6.43    0.96
  -4   4  14    6.77    0.64
  -4   4  13    8.46    0.68
  -4   4  13    8.63    0.71
  -4   4  13    7.31    1.00
  -4   4  12    0.25    0.24
  -4   4  12    0.23    0.23
  -4   4  12    0.10    0.41
  -4   4  11   12.46    0.79
  -4   4  11   10.69    0.77
  -4   4  11   13.07    1.24
  -4   4  10    3.28    0.41
  -4   4  10    2.06    0.34
  -4   4  10    2.39    0.60
  -4   4   9  118.77    4.21
  -4   4   9  113.47    4.80
  -4   4   9  112.80    4.18
  -4   4   8    0.23    0.42
  -4   4   8    0.16    0.17
  -4   4   8    0.06    0.17
  -4   4   7    0.33    0.21
  -4   4   7    0.96    0.41
  -4   4   6    4.45    0.42
  -4   4   6    4.55    0.65
  -4   4   5    2.06    0.28
  -4   4   5    3.25    0.56
  -4   4   4   17.08    0.87
  -4   4   4   18.42    1.22
  -4   4   3  104.97    3.74
  -4   4   3  104.04    3.72
  -4   4   3  106.58    4.17
  -4   4   2    0.10    0.17
  -4   4   2    0.23    0.17
  -4   4   2   -0.11    0.24
  -4   4   1    2.13    0.28
  -4   4   1    2.59    0.45
  -4   4   1    2.21    0.27
  -4   4   0   18.98    0.93
   4  -4   0   17.95    1.11
  -4   4   0   19.29    0.93
  -4   4   0   20.22    1.19
   4  -4   1    3.74    0.50
  -4   4  -1    2.97    0.33
  -4   4  -1    2.77    0.33
  -4   4  -1    2.98    0.45
   4  -4   2    5.41    0.66
  -4   4  -2    4.42    0.40
  -4   4  -2    4.94    0.43
  -4   4  -2    4.19    0.50
  -4   4  -3  198.59    6.88
  -4   4  -3  206.35    6.90
  -4   4  -3  199.93    7.12
   4  -4   3  199.27    7.45
  -4   4  -4   90.41    3.26
   4  -4   4   84.96    3.81
  -4   4  -4   83.03    3.42
  -4   4  -4   92.89    3.28
   4  -4   5   17.16    1.34
   4   4   5   17.83    1.39
  -4   4  -5   14.46    0.97
  -4   4  -5   17.65    0.91
  -4   4  -6    1.92    0.32
   4   4   6    2.16    0.58
   4  -4   6    2.57    0.59
   4   4   7    3.59    0.71
   4  -4   7    3.96    0.74
   4   4   8   17.01    1.37
   4  -4   8   13.67    1.34
  -4   4  -8   13.84    0.78
   4   4   9   26.28    1.79
  -4   4  -9   25.55    1.18
  -4   4  -9   24.68    1.15
   4  -4   9   23.35    1.83
  -4   4 -10   31.76    1.39
   4  -4  10   31.55    2.22
  -4   4 -10   31.92    1.40
   4   4  10   31.84    2.07
   4   4  11   -0.30    0.37
  -4   4 -11   -0.05    0.26
  -4   4 -11    0.20    0.20
   4  -4  11    0.38    0.47
   4  -4  12    7.40    1.11
  -4   4 -12    8.01    0.58
   4   4  12    8.48    1.06
   4   4  13   -0.11    0.43
   4  -4  13   -0.28    0.54
   4   4  14   15.93    1.49
   4  -4  14   13.77    1.55
   4   4  15   53.61    3.01
   4  -4  15   49.69    3.18
   4   4  16   17.44    1.61
   4  -4  16   15.09    1.68
   4   4  17   34.37    2.39
   4  -4  17   37.95    2.71
   4   4  18    0.49    0.50
   4  -4  18    0.63    0.52
   4  -4  19   33.74    2.60
   4   4  19   35.03    2.39
  -4   4 -19   36.99    1.63
   4  -4  20    0.78    0.56
  -4   4 -20    0.64    0.29
   4   4  20    1.30    0.65
  -4   4 -21   10.64    0.72
  -4   4 -22   26.71    1.25
  -4   4 -23   17.59    0.92
  -4   4 -24    5.34    0.45
   4   4  25    2.22    0.35
  -4   4 -25    1.98    0.29
  -4   4 -25    3.01    0.38
   4   4  26    6.08    0.50
  -4   4 -26    5.85    0.49
   4   4  27    4.97    0.43
  -4   4 -27    5.26    0.43
  -4   4 -28    6.55    0.43
  -4   4 -28    6.11    0.46
  -4   5  28    4.87    0.29
  -4   5  27   28.03    1.13
  -4   5  26    5.08    0.40
  -4   5  26    5.09    0.34
  -4   5  26    5.41    0.42
  -4   5  25    0.28    0.20
  -4   5  25    0.39    0.17
  -4   5  25    0.24    0.21
  -4   5  24    4.89    0.42
  -4   5  24    5.43    0.49
  -4   5  23   17.52    0.92
  -4   5  23   17.52    0.99
  -4   5  22    0.48    0.26
  -4   5  22    0.39    0.24
  -4   5  21   11.53    0.82
  -4   5  21   10.69    0.74
  -4   5  20   10.68    0.82
  -4   5  20   11.55    0.78
  -4   5  19   23.32    1.32
  -4   5  19   24.79    1.27
  -4   5  18   18.15    1.11
  -4   5  18   16.62    1.02
  -4   5  17   18.44    1.11
  -4   5  17   18.17    1.64
  -4   5  17   15.96    1.01
  -4   5  16    9.41    0.78
  -4   5  16   10.34    1.23
  -4   5  16    9.61    0.75
  -4   5  15   91.02    3.58
  -4   5  15   87.73    3.51
  -4   5  14    2.09    0.39
  -4   5  14    2.14    0.65
  -4   5  14    1.77    0.38
  -4   5  13    1.89    0.37
  -4   5  13    2.55    0.73
  -4   5  13    1.62    0.35
  -4   5  12    0.58    0.27
  -4   5  12   -0.04    0.25
  -4   5  12    0.22    0.48
  -4   5  11   35.62    1.67
  -4   5  11   35.25    1.66
  -4   5  11   36.45    2.32
  -4   5  11   38.11    1.76
  -4   5  10   38.15    1.74
  -4   5  10   39.50    1.80
  -4   5  10   36.68    2.35
  -4   5  10   39.29    1.76
  -4   5   9    4.52    0.49
  -4   5   9    4.57    0.49
  -4   5   9    4.21    0.51
  -4   5   9    3.27    0.68
  -4   5   8   47.23    1.94
  -4   5   8   42.03    2.48
  -4   5   8   45.81    1.95
  -4   5   8   43.58    1.97
  -4   5   7    0.13    0.23
  -4   5   7    0.21    0.21
  -4   5   7    0.19    0.24
  -4   5   7    0.72    0.45
  -4   5   6    2.45    0.34
  -4   5   6    3.02    0.64
  -4   5   6    1.96    0.37
  -4   5   6    2.72    0.36
  -4   5   5   15.39    0.87
  -4   5   5   15.03    1.26
  -4   5   5   13.85    0.87
  -4   5   5   12.84    0.78
  -4   5   5   15.04    0.86
  -4   5   4    3.81    0.43
  -4   5   4    3.77    0.64
  -4   5   4    3.84    0.45
  -4   5   4    3.50    0.39
  -4   5   4    3.71    0.43
  -4   5   3   50.05    2.03
  -4   5   3   48.55    1.94
  -4   5   3   47.12    2.48
  -4   5   3   51.46    2.05
  -4   5   3   48.70    2.04
  -4   5   2    0.07    0.31
  -4   5   2   -0.16    0.27
  -4   5   2   -0.25    0.28
  -4   5   2   -0.13    0.25
  -4   5   1   20.48    1.04
  -4   5   1   19.40    1.03
  -4   5   1   19.76    1.03
  -4   5   1   19.28    1.36
  -4   5   1   19.92    1.03
  -4   5   0    1.85    0.34
  -4   5   0    1.62    0.31
  -4   5   0    2.02    0.32
  -4   5   0    1.84    0.31
  -4   5   0    2.01    0.45
  -4   5  -1   57.67    2.21
  -4   5  -1   55.86    2.23
  -4   5  -1   53.37    2.20
  -4   5  -1   52.23    2.56
  -4   5  -1   55.91    2.22
  -4   5  -2    3.58    0.39
  -4   5  -2    3.38    0.53
  -4   5  -2    3.44    0.38
  -4   5  -2    4.02    0.41
   4   5   3    5.11    0.87
  -4   5  -3    4.50    0.60
  -4   5  -3    4.17    0.43
  -4   5  -3    4.35    0.43
   4  -5   4   13.59    1.22
   4   5   4   13.26    1.37
  -4   5  -4   14.73    0.81
  -4   5  -4   14.52    0.85
   4  -5   5    2.45    0.57
   4   5   5    2.72    0.66
  -4   5  -5    2.84    0.35
  -4   5  -5    2.95    0.38
   4  -5   6    0.21    0.41
   4   5   6   -0.11    0.44
  -4   5  -6   -0.11    0.19
  -4   5  -6    0.20    0.19
   4  -5   7   35.43    2.43
  -4   5  -7   43.31    1.76
   4   5   7   38.56    2.49
  -4   5  -7   40.21    1.70
  -4   5  -7   41.90    1.81
   4  -5   8    3.12    0.70
  -4   5  -8    2.23    0.35
   4   5   8    3.05    0.73
  -4   5  -8    2.32    0.39
  -4   5  -8    2.64    0.39
  -4   5  -8    2.54    0.34
  -4   5  -9   52.76    2.19
   4  -5   9   43.53    2.92
  -4   5  -9   49.79    2.07
  -4   5  -9   50.72    2.17
   4   5   9   48.33    2.90
  -4   5  -9   52.18    2.05
  -4   5 -10    8.92    0.66
  -4   5 -10    8.39    0.68
   4   5  10    9.83    1.20
   4  -5  10    6.30    1.06
  -4   5 -10    8.25    0.70
  -4   5 -10    8.97    0.62
  -4   5 -11    0.68    0.32
  -4   5 -11    1.31    0.35
  -4   5 -11    1.78    0.35
   4  -5  11    1.47    0.61
   4   5  11    1.10    0.57
   4   5  12   57.71    3.25
  -4   5 -12   59.51    2.49
  -4   5 -12   55.99    2.27
   4  -5  12   55.31    3.43
  -4   5 -12   58.59    2.45
  -4   5 -13    0.69    0.35
  -4   5 -13    0.83    0.32
  -4   5 -13    1.15    0.29
   4   5  13    1.26    0.65
   4  -5  13    2.04    0.72
  -4   5 -14   10.26    0.80
   4   5  14   11.58    1.33
   4  -5  14   10.44    1.40
   4  -5  15   73.12    4.27
  -4   5 -15   78.46    3.15
   4   5  15   81.21    4.08
  -4   5 -16   -0.38    0.29
   4   5  16    0.42    0.23
   4   5  16    0.51    0.57
   4  -5  16    0.16    0.47
  -4   5 -17    2.61    0.45
   4   5  17    2.50    0.37
   4   5  17    2.30    0.74
   4  -5  17    4.08    0.92
  -4   5 -18    1.23    0.36
   4   5  18    1.54    0.33
   4   5  19   29.99    1.46
  -4   5 -19   30.15    1.53
  -4   5 -19   32.57    1.45
   4   5  20    0.36    0.23
  -4   5 -20    0.06    0.27
  -4   5 -20    0.17    0.25
   4   5  21    0.97    0.27
  -4   5 -21    0.58    0.28
  -4   5 -21    0.71    0.29
  -4   5 -21    0.94    0.30
  -4   5 -22   17.54    0.98
  -4   5 -22   15.47    0.99
  -4   5 -22   17.92    0.90
  -4   5 -23    3.23    0.42
  -4   5 -23    3.15    0.39
  -4   5 -23    3.23    0.36
  -4   5 -24    2.45    0.35
  -4   5 -24    2.19    0.32
  -4   5 -24    2.48    0.29
  -4   5 -25    0.88    0.22
  -4   5 -25    0.33    0.20
  -4   5 -25    0.42    0.17
  -4   5 -26   -0.18    0.15
  -4   5 -26    0.22    0.15
  -4   6  25    0.18    0.11
  -4   6  24    4.39    0.33
  -4   6  24    4.42    0.36
  -4   6  23    2.45    0.31
  -4   6  23    1.98    0.26
  -4   6  22    0.17    0.14
  -4   6  22    0.20    0.20
  -4   6  22    0.02    0.17
  -4   6  21   18.62    0.89
  -4   6  21   20.20    1.02
  -4   6  20    2.20    0.32
  -4   6  20    1.73    0.35
  -4   6  20    1.55    0.27
  -4   6  19   39.71    1.79
  -4   6  19   42.48    1.74
  -4   6  18    7.30    0.65
  -4   6  18    5.78    0.53
  -4   6  18    6.00    0.50
  -4   6  17    0.04    0.20
  -4   6  17    0.13    0.20
  -4   6  17    0.22    0.28
  -4   6  16   -0.04    0.21
  -4   6  16    0.31    0.22
  -4   6  16    0.27    0.29
  -4   6  15    0.31    0.23
  -4   6  15    0.54    0.24
  -4   6  15    0.50    0.29
  -4   6  14    2.01    0.35
  -4   6  14    1.53    0.32
  -4   6  14    1.86    0.40
  -4   6  13   12.74    0.84
  -4   6  13   13.34    1.38
  -4   6  13   12.75    0.85
  -4   6  13   14.04    0.95
  -4   6  12   27.86    1.38
  -4   6  12   28.76    1.47
  -4   6  12   26.11    1.35
  -4   6  11    0.05    0.27
  -4   6  11    0.19    0.24
  -4   6  11   -0.04    0.25
  -4   6  11    0.15    0.20
  -4   6  11    0.11    0.43
  -4   6  10    0.91    0.32
  -4   6  10    0.04    0.26
  -4   6  10    0.40    0.23
  -4   6  10    0.33    0.44
  -4   6  10    0.23    0.24
  -4   6   9    6.52    0.95
  -4   6   9    8.93    0.72
  -4   6   9    7.45    0.66
  -4   6   9    7.15    0.59
  -4   6   9    8.08    0.64
  -4   6   8   19.14    1.63
  -4   6   8   22.23    1.21
  -4   6   8   20.91    1.17
  -4   6   8   20.47    1.12
  -4   6   7    0.98    0.33
  -4   6   7    1.17    0.34
  -4   6   7    0.92    0.54
  -4   6   7    1.16    0.29
  -4   6   6    3.03    0.43
   4   6  -6    2.77    0.35
  -4   6   6    2.85    0.45
  -4   6   6    1.89    0.57
  -4   6   6    2.66    0.40
  -4   6   5    2.80    0.66
   4   6  -5    2.38    0.34
  -4   6   5    3.02    0.43
  -4   6   5    2.60    0.37
  -4   6   4    7.22    0.63
  -4   6   4    5.97    0.87
  -4   6   4    7.94    0.62
  -4   6   3    3.70    0.68
  -4   6   3    3.63    0.45
  -4   6   3    3.57    0.43
  -4   6   2    0.09    0.35
  -4   6   2    0.52    0.26
  -4   6   2    0.83    0.27
  -4   6   1   27.97    1.34
  -4   6   1   27.72    1.35
  -4   6   0   11.07    0.75
  -4   6   0   10.65    0.73
  -4   6  -1    0.99    0.31
  -4   6  -1    0.65    0.28
   4   6   1    0.83    0.27
  -4   6  -2   20.30    1.08
   4   6   2   21.83    1.09
  -4   6  -3   76.08    2.99
   4   6   3   82.53    3.02
   4   6   4   10.84    0.71
  -4   6  -4    9.63    0.67
   4   6   4    8.71    1.26
  -4   6  -5    6.45    0.58
   4   6   5    7.29    0.57
  -4   6  -5    6.63    0.63
  -4   6  -5    7.14    0.56
  -4   6  -6    3.09    0.42
  -4   6  -6    2.36    0.41
  -4   6  -6    2.62    0.37
   4   6   6    1.90    0.33
  -4   6  -6    1.69    0.31
   4   6   6    2.67    0.76
  -4   6  -7    0.73    0.31
  -4   6  -7    0.52    0.31
  -4   6  -7    0.75    0.25
   4   6   7    0.63    0.26
  -4   6  -7    0.58    0.23
   4   6   7    0.80    0.52
  -4   6  -8   18.49    0.98
  -4   6  -8   15.57    0.94
   4   6   8   15.58    1.60
  -4   6  -8   15.46    1.00
   4   6   8   14.25    0.89
  -4   6  -8   15.63    0.87
  -4   6  -9    1.63    0.33
  -4   6  -9    1.97    0.40
   4   6   9    1.46    0.66
  -4   6  -9    1.63    0.38
  -4   6  -9    1.74    0.30
  -4   6 -10    6.91    0.62
  -4   6 -10    7.38    0.68
   4   6  10    5.69    0.99
  -4   6 -10    7.97    0.64
   4   6  11   26.79    2.12
  -4   6 -11   30.39    1.47
  -4   6 -11   26.31    1.37
  -4   6 -11   27.51    1.31
  -4   6 -12    0.66    0.29
   4   6  12    0.79    0.53
  -4   6 -12    1.10    0.33
  -4   6 -12    0.87    0.33
   4  -6  12    0.31    0.45
   4   6  13   17.89    1.70
  -4   6 -13   18.35    1.11
  -4   6 -13   18.26    0.98
  -4   6 -13   20.52    1.12
  -4   6 -14   11.43    0.83
  -4   6 -14   10.94    0.68
  -4   6 -14   10.94    0.80
  -4   6 -15   33.38    1.64
  -4   6 -15   35.59    1.65
  -4   6 -16    0.42    0.30
  -4   6 -16    1.47    0.33
  -4   6 -17   27.30    1.31
  -4   6 -17   20.99    1.19
  -4   6 -18    1.90    0.35
  -4   6 -18    2.16    0.35
  -4   6 -19    6.26    0.55
  -4   6 -19    6.32    0.52
  -4   6 -19    5.00    0.49
  -4   6 -20    4.44    0.45
  -4   6 -20    4.31    0.41
  -4   6 -20    3.19    0.38
  -4   6 -21    7.64    0.55
  -4   6 -21    7.84    0.52
  -4   6 -21    6.90    0.53
  -4   6 -22   10.04    0.60
  -4   6 -22    8.38    0.55
  -4   6 -22    9.41    0.54
  -4   6 -23    0.48    0.17
  -4   6 -23    0.61    0.18
   4   6  23    0.21    0.14
   4   6  24    0.04    0.11
  -4   6 -24    0.02    0.13
  -4   7  22    4.25    0.27
  -4   7  22    3.67    0.28
  -4   7  21    1.63    0.22
  -4   7  21    1.53    0.21
  -4   7  20   14.07    0.69
  -4   7  20   13.64    0.70
  -4   7  19    0.12    0.18
  -4   7  19   -0.02    0.17
  -4   7  18    9.80    0.60
  -4   7  18    9.29    0.61
  -4   7  17    4.10    0.41
  -4   7  17    4.83    0.45
  -4   7  16    9.97    0.67
  -4   7  16    9.89    0.67
  -4   7  15   17.89    0.98
  -4   7  15   17.84    0.99
  -4   7  14   27.37    1.32
  -4   7  14   26.76    1.32
  -4   7  13    2.92    0.42
  -4   7  13    3.32    0.43
  -4   7  12    7.51    0.62
  -4   7  12    6.69    0.51
  -4   7  11   21.29    1.16
  -4   7  11   21.43    1.05
  -4   7  10    2.68    0.35
  -4   7  10    1.85    0.37
  -4   7   9    8.14    0.66
  -4   7   9    7.78    0.59
  -4   7   8    2.50    0.35
  -4   7   8    2.76    0.41
  -4   7   7    0.39    0.29
   4   7  -6    2.15    0.32
  -4   7   6    2.12    0.38
  -4   7   5    0.15    0.26
   4   7  -5    0.26    0.24
  -4   7   5    0.45    0.29
  -4   7   4   10.46    0.74
   4   7  -4    9.82    0.66
  -4   7   4   10.21    0.73
   4   7  -3    1.00    0.56
  -4   7   3    0.36    0.25
   4   7  -3    0.68    0.27
  -4   7   3    0.45    0.29
  -4   7   2   35.81    1.61
  -4   7   2   38.58    1.67
   4   7  -2   34.18    1.56
   4   7  -2   33.01    2.50
   4   7  -1    6.98    1.10
  -4   7   1    6.59    0.57
  -4   7   1    7.95    0.65
   4   7   0    0.14    0.45
  -4   7   0   -0.13    0.22
  -4   7  -1   10.26    0.68
   4   7   1    8.59    1.23
   4   7   2    2.52    0.72
  -4   7  -2    1.90    0.32
   4   7   3    0.14    0.44
   4   7   3    0.89    0.26
  -4   7  -3    0.80    0.24
   4   7   4   11.75    0.73
  -4   7  -4   10.16    0.75
  -4   7  -4    9.95    0.66
   4   7   5    1.62    0.30
  -4   7  -5    1.22    0.35
  -4   7  -6    0.26    0.30
   4   7   6    1.02    0.28
  -4   7  -6    0.99    0.33
  -4   7  -7    8.33    0.69
  -4   7  -7    8.82    0.71
   4   7   7    7.23    0.60
   4   7   8   43.06    1.84
  -4   7  -8   42.37    1.87
  -4   7  -8   45.91    1.98
   4   7   9   16.39    0.92
  -4   7  -9   15.82    0.94
  -4   7  -9   17.60    1.03
   4   7  10   29.65    1.36
  -4   7 -10   28.30    1.43
  -4   7 -10   29.83    1.37
   4   7  11   -0.06    0.21
  -4   7 -11   -0.06    0.25
  -4   7 -11   -0.12    0.27
   4   7  12   33.20    1.47
  -4   7 -12   32.65    1.56
  -4   7 -12   33.54    1.43
   4   7  13    1.67    0.29
  -4   7 -13    1.26    0.27
  -4   7 -13    1.59    0.33
   4   7  14   24.21    1.14
  -4   7 -14   24.22    1.21
   4   7  15    9.61    0.61
  -4   7 -15    9.44    0.66
   4   7  16    2.39    0.29
  -4   7 -16    1.53    0.30
   4   7  17    0.17    0.16
  -4   7 -17   -0.25    0.19
   4   7  18   20.56    0.97
  -4   7 -18   23.22    1.05
  -4   7 -18   24.05    1.02
   4   7  19   11.27    0.59
  -4   7 -19   12.29    0.66
  -4   7 -19   12.74    0.64
   4   7  20    3.98    0.28
  -4   7 -20    4.93    0.34
  -4   7 -21    0.19    0.13
  -4   7 -22    4.17    0.26
  -4   8  16    2.25    0.26
  -4   8  16    2.48    0.23
  -4   8  15    2.11    0.23
  -4   8  14    9.27    0.52
  -4   8  13    0.93    0.20
  -4   8  12    4.70    0.39
  -4   8  12    5.08    0.39
  -4   8  11    3.79    0.36
  -4   8  11    4.01    0.37
  -4   8  10    0.19    0.18
  -4   8  10    0.73    0.23
  -4   8   9    0.29    0.22
  -4   8   9    0.24    0.18
  -4   8   8    3.94    0.39
  -4   8   8    3.98    0.41
  -4   8   8    4.41    0.43
  -4   8   7   -0.11    0.26
  -4   8   7    0.10    0.19
  -4   8   7   -0.14    0.24
  -4   8   6    0.99    0.32
  -4   8   6    0.59    0.28
  -4   8   6    0.39    0.24
  -4   8   5    0.07    0.19
  -4   8   5   -0.03    0.27
   4   8  -5    0.06    0.19
  -4   8   4    8.89    0.57
  -4   8   4    9.63    0.66
   4   8  -4    8.68    0.56
  -4   8   3    4.52    0.39
  -4   8   3    4.44    0.46
   4   8  -3    4.59    0.41
   4   8  -2    0.07    0.22
  -4   8   2    0.06    0.27
   4   8  -1    1.33    0.27
   4   8   0    0.03    0.22
   4   8   1    4.23    0.41
   4   8   2    9.12    0.62
  -4   8  -2   10.36    0.73
  -4   8  -3    1.00    0.32
  -4   8  -3    0.68    0.34
  -4   8  -4   10.05    0.68
  -4   8  -4    9.62    0.71
  -4   8  -5   11.57    0.76
  -4   8  -6    0.09    0.29
  -4   8  -7    0.08    0.26
  -4   8  -8   39.38    1.63
  -4   8  -9    9.19    0.60
  -4   8 -10    0.11    0.20
  -4   8 -11    1.40    0.24
  -4   8 -12    1.37    0.25
  -4   8 -12    1.03    0.20
  -4   8 -13    0.64    0.21
  -4   8 -14   47.05    1.76
  -4   8 -15    0.51    0.17
  -4   8 -16   11.60    0.55
  -4   8 -17    1.37    0.17
  -4   9   9    2.83    0.22
  -4   9   8    1.97    0.20
  -4   9   7    4.24    0.31
  -4   9   6    0.60    0.17
  -4   9   5    6.18    0.40
  -4   9   5    6.00    0.40
  -4   9   4    0.21    0.17
  -4   9   4    0.21    0.18
  -4   9   3    7.72    0.47
  -4   9   3    7.70    0.49
  -4   9   2    0.70    0.21
  -4   9   2    0.56    0.22
   4   9   0    0.55    0.13
   4   9   1    0.17    0.12
  -4   9  -1   -0.26    0.22
   4   9   2    0.32    0.14
  -4   9  -2    0.73    0.24
   4   9   3    4.80    0.31
  -4   9  -3    4.33    0.37
   4   9   4    0.65    0.15
  -4   9  -4    0.43    0.21
   4   9   5    5.16    0.33
  -4   9  -5    5.51    0.39
   4   9   6    0.11    0.13
  -4   9  -6    0.03    0.17
   4   9   7    0.61    0.14
  -4   9  -7    0.78    0.18
  -4   9  -8    8.93    0.44
   4   9   8    9.42    0.45
   4   9   9    2.95    0.22
   5   0 -32   -0.10    0.16
   5   0 -31    4.09    0.37
  -5   0  31    3.97    0.38
  -5   0  30   -0.28    0.25
   5   0 -30   -0.13    0.22
  -5   0  29  101.52    3.79
  -5   0  27    7.03    0.63
  -5   0  27    5.47    0.49
  -5   0  26   -0.05    0.28
  -5   0  26   -0.14    0.22
  -5   0  25   27.15    1.41
  -5   0  25   24.26    1.28
  -5   0  24   -0.34    0.37
  -5   0  24    0.04    0.22
  -5   0  23   90.28    3.54
  -5   0  23   93.95    3.66
  -5   0  23   94.30    5.27
  -5   0  22   -0.20    0.61
  -5   0  22   -0.20    0.33
  -5   0  22    0.04    0.23
  -5   0  21    5.99    0.59
  -5   0  21    6.36    1.25
  -5   0  21    6.32    0.64
  -5   0  20   -0.19    0.61
  -5   0  20   -0.09    0.28
  -5   0  20    0.26    0.25
  -5   0  19   25.39    1.30
  -5   0  19   24.39    1.35
  -5   0  19   24.39    2.31
  -5   0  18    0.27    0.24
  -5   0  18    0.53    0.58
  -5   0  18   -0.04    0.26
  -5   0  18    0.04    0.24
  -5   0  17  376.19   12.65
  -5   0  17  374.49   12.76
  -5   0  17  387.31   12.82
  -5   0  17  382.28   14.48
  -5   0  16    0.08    0.20
  -5   0  16    0.04    0.20
  -5   0  16   -0.15    0.51
  -5   0  16    0.27    0.25
  -5   0  15    1.39    0.28
  -5   0  15    0.72    0.57
  -5   0  15    1.24    0.30
  -5   0  14   -0.09    0.20
  -5   0  14    0.20    0.19
  -5   0  14    0.13    0.44
  -5   0  13   73.50    3.77
  -5   0  13   70.34    2.69
  -5   0  13   71.82    2.73
  -5   0  12    0.03    0.17
  -5   0  12   -0.34    0.43
  -5   0  12    0.10    0.17
  -5   0  11  155.55    5.39
  -5   0  11  157.13    6.41
  -5   0  10    0.02    0.15
  -5   0  10    0.28    0.38
  -5   0   9   52.87    2.72
  -5   0   8    0.16    0.32
  -5   0   7  201.31    7.49
  -5   0   6    0.20    0.30
  -5   0   5  386.36   13.38
  -5   0   4   -0.12    0.26
  -5   0   3   98.93    3.95
  -5   0   2    0.22    0.29
  -5   0   1  297.17   10.34
  -5   0   0    0.15    0.24
  -5   0   0    0.05    0.23
  -5   0  -1   78.35    3.18
  -5   0  -1   76.92    3.19
  -5   0  -2   -0.21    0.26
  -5   0  -2   -0.05    0.19
  -5   0  -3   14.24    0.99
   5   0   4    0.08    0.10
  -5   0  -4   -0.06    0.23
  -5   0  -5   36.85    1.93
   5   0   5   37.38    1.38
  -5   0  -6    0.07    0.27
   5   0   6    0.09    0.13
  -5   0  -7  296.56   10.09
   5   0   7  275.18    9.27
  -5   0  -8    0.24    0.34
   5   0   8   -0.04    0.16
  -5   0  -9    6.22    0.80
   5   0   9    5.75    0.47
   5   0  10   -0.06    0.19
  -5   0 -10    0.10    0.17
  -5   0 -10    0.04    0.16
  -5   0 -10   -0.09    0.35
  -5   0 -11  561.60   19.13
  -5   0 -11  543.17   17.98
  -5   0 -12    0.25    0.23
  -5   0 -12   -0.22    0.44
  -5   0 -13   68.33    3.60
  -5   0 -14   -0.13    0.45
   5   0  15    4.87    0.82
  -5   0 -15    4.22    0.47
  -5   0 -15    4.69    0.92
   5   0  16    0.21    0.43
  -5   0 -16    0.16    0.21
  -5   0 -16   -0.03    0.19
  -5   0 -16    0.46    0.46
  -5   0 -17   14.16    0.94
   5   0  17   13.89    1.37
  -5   0 -17   14.97    1.74
  -5   0 -18   -0.04    0.25
   5   0  18    0.12    0.45
  -5   0 -18    0.17    0.40
  -5   0 -19    1.06    0.34
   5   0  19    1.22    0.57
  -5   0 -20    0.10    0.31
   5   0  20   -0.25    0.49
  -5   0 -20    1.13    0.65
  -5   0 -21   58.17    2.50
   5   0  21   57.31    3.27
  -5   0 -21   56.01    3.76
  -5   0 -22   -0.10    0.32
   5   0  22    0.64    0.46
  -5   0 -22   -0.79    0.75
  -5   0 -23   15.74    1.05
   5   0  23   13.28    1.44
  -5   0 -23   17.35    1.95
  -5   0 -24   -0.25    0.36
  -5   0 -24    0.19    0.59
  -5   0 -25   59.40    2.54
  -5   0 -26   -0.14    0.34
  -5   0 -27    0.92    0.31
  -5   0 -28    0.11    0.23
  -5   0 -29    4.51    0.46
   5   0  30   -0.08    0.19
  -5   0 -30   -0.17    0.25
   5   0  31   46.09    1.78
  -5   0 -31   46.42    1.80
  -5   0 -32   -0.05    0.13
   5   1 -32    1.35    0.20
   5  -1 -32    1.08    0.18
  -5   1  32    1.13    0.19
  -5   1  31    8.00    0.53
  -5  -1  31    6.90    0.50
   5  -1 -31    8.82    0.52
   5   1 -31    8.34    0.52
  -5   1  30    0.92    0.19
   5  -1 -30    1.06    0.24
   5   1 -30    1.59    0.28
  -5   1  30    0.81    0.25
  -5  -1  30    0.88    0.26
  -5   1  29    0.69    0.26
  -5  -1  29    0.73    0.28
  -5   1  29    0.81    0.23
  -5  -1  28    0.96    0.32
  -5   1  28    0.91    0.30
  -5   1  28    1.06    0.25
  -5   1  27   49.41    2.08
  -5   1  26    8.26    0.68
  -5   1  26   10.06    0.77
  -5  -1  26    9.20    0.74
  -5   1  25    1.63    0.38
  -5   1  25    0.92    0.33
  -5  -1  25    1.25    0.37
  -5  -1  24   15.38    1.87
  -5   1  24   13.59    1.76
  -5   1  24   13.94    0.97
  -5  -1  24   15.36    1.00
  -5   1  24   14.09    0.96
  -5  -1  23   52.74    3.66
  -5   1  23   45.98    3.45
  -5   1  23   53.77    2.30
  -5  -1  23   51.71    2.29
  -5   1  23   49.80    2.26
  -5   1  22    0.54    0.34
  -5  -1  22    0.34    0.32
  -5  -1  22    0.41    0.95
  -5   1  22   -0.20    1.03
  -5   1  22    0.53    0.31
  -5   1  21   10.71    0.84
  -5  -1  21    9.63    0.81
  -5  -1  21    9.99    1.51
  -5   1  21    9.24    1.47
  -5   1  21   11.68    0.86
  -5  -1  20    6.90    0.57
  -5   1  20    7.05    0.67
  -5  -1  20    6.63    0.65
  -5  -1  20    7.96    1.35
  -5   1  20    5.93    1.17
  -5   1  20    6.59    0.63
  -5  -1  19   28.53    1.34
  -5  -1  19   31.36    2.68
  -5   1  19   28.31    2.50
  -5   1  19   28.99    1.49
  -5  -1  19   30.95    1.52
  -5  -1  19   29.32    1.39
  -5   1  19   29.80    1.51
  -5  -1  18   12.42    0.76
  -5   1  18   11.14    0.83
  -5  -1  18   12.53    0.86
  -5  -1  18   12.09    1.61
  -5   1  18    9.63    1.46
  -5   1  18   11.87    0.85
  -5  -1  18   12.39    0.77
  -5  -1  17   37.46    1.56
  -5   1  17   35.74    2.71
  -5  -1  17   32.88    2.65
  -5   1  17   38.79    1.71
  -5  -1  17   36.19    1.68
  -5  -1  17   32.67    1.55
  -5   1  17   37.43    1.71
  -5   1  16    0.46    0.27
  -5  -1  16    0.58    0.28
  -5  -1  16    0.43    0.22
  -5  -1  16    0.47    0.56
  -5   1  16    0.31    0.55
  -5   1  16    0.84    0.27
  -5  -1  16    0.61    0.21
  -5  -1  15    9.45    0.60
  -5   1  15    8.83    0.59
  -5   1  15    9.18    0.67
  -5  -1  15    8.26    0.58
  -5   1  15    8.81    1.24
  -5  -1  15    7.75    1.19
  -5   1  15    8.42    0.65
  -5  -1  15    9.42    0.67
  -5   1  14   54.29    2.16
  -5  -1  14   54.78    2.16
  -5  -1  14   53.66    3.19
  -5   1  14   50.40    3.12
  -5   1  14   49.15    2.15
  -5   1  13    0.65    0.23
  -5   1  13   -0.06    0.22
  -5  -1  13    0.03    0.21
  -5  -1  13   -0.50    0.59
  -5   1  13    0.49    0.47
  -5   1  12    2.76    0.34
  -5  -1  12    2.97    0.34
  -5   1  12    3.15    0.37
  -5  -1  12    2.39    0.64
  -5   1  12    1.58    0.52
  -5   1  11    2.38    0.33
  -5  -1  11    2.77    0.34
  -5   1  11    2.18    0.35
  -5  -1  11    2.60    0.68
  -5   1  11    2.06    0.60
  -5   1  10   30.28    1.28
  -5  -1  10   30.15    1.27
  -5   1  10   28.82    1.28
  -5  -1  10   27.88    1.89
  -5   1  10   31.27    1.94
  -5  -1   9   10.64    1.09
  -5   1   9   10.44    1.04
  -5   1   8    8.37    0.92
  -5  -1   8    8.00    0.87
  -5   1   7    2.44    0.51
  -5  -1   7    2.69    0.57
  -5  -1   6    2.50    0.50
  -5   1   6    1.93    0.44
  -5   1   5    0.56    0.30
  -5  -1   5    0.45    0.30
  -5   1   4    0.18    0.25
  -5  -1   4    0.42    0.33
  -5  -1   3   16.53    1.12
  -5   1   3   17.32    1.13
  -5  -1   2   19.84    1.22
  -5   1   2   19.19    1.21
  -5  -1   1   81.79    3.35
  -5   1   1   81.67    3.33
  -5   1   0    3.73    0.50
  -5  -1   0    3.42    0.49
  -5  -1   0    3.74    0.51
  -5   1   0    4.16    0.56
  -5  -1  -1   22.31    1.31
  -5   1  -1   23.24    1.33
  -5   1  -1   23.70    1.33
  -5  -1  -1   22.73    1.31
  -5  -1  -2    6.62    0.66
  -5   1  -2    6.63    0.66
  -5  -1  -2    4.93    0.59
  -5   1  -2    5.93    0.62
  -5   1  -3    8.74    0.77
  -5  -1  -3    8.07    0.77
  -5   1  -4   45.83    2.23
  -5  -1  -4   46.93    2.22
  -5   1  -5   99.61    3.88
  -5  -1  -5   95.02    3.86
   5   1   5   89.46    3.43
  -5  -1  -6    4.63    0.63
  -5   1  -6    4.76    0.65
   5   1   6    3.83    0.42
   5   1   7   98.82    3.63
  -5   1  -7   97.34    4.11
  -5  -1  -7   96.50    4.12
   5   1   8    0.72    0.28
  -5   1  -8    0.56    0.39
  -5  -1  -8    0.72    0.40
   5   1   9  275.03    9.44
  -5  -1  -9  278.30   10.11
  -5   1  -9  272.75   10.08
  -5  -1 -10   34.21    1.47
  -5   1 -10   37.00    1.50
  -5  -1 -10   38.10    1.45
   5   1  10   38.12    1.74
  -5   1 -10   37.16    2.22
  -5  -1 -10   37.75    2.25
  -5  -1 -11   75.09    2.82
  -5   1 -11   79.47    2.85
  -5  -1 -11   79.46    2.79
  -5   1 -11   78.15    3.76
  -5  -1 -11   72.27    3.69
   5   1  11   74.55    3.11
  -5   1 -12   46.94    2.70
  -5  -1 -12   44.55    2.64
   5   1  12   42.28    2.06
  -5   1 -13   11.81    1.30
  -5  -1 -13   10.79    1.26
   5   1  13   13.79    1.01
   5  -1  14    4.75    0.80
   5   1  14    4.56    0.61
  -5   1 -14    4.13    0.90
  -5  -1 -14    3.35    0.80
   5  -1  15    6.52    0.93
  -5   1 -15    5.79    0.55
  -5  -1 -15    6.42    0.59
  -5   1 -15    6.92    0.50
   5   1  15    7.21    0.78
  -5   1 -15    8.75    1.21
  -5  -1 -15    7.94    1.16
   5   1  16   19.53    1.59
   5  -1  16   19.76    1.65
  -5   1 -16   21.06    1.00
  -5   1 -16   19.53    1.92
  -5  -1 -16   19.32    1.88
  -5  -1 -16   19.67    1.12
  -5   1 -16   18.77    1.09
   5  -1  17   30.62    2.21
   5   1  17   37.32    2.29
  -5   1 -17   34.27    1.46
  -5   1 -17   34.37    2.62
  -5  -1 -17   35.02    2.65
  -5   1 -17   32.76    1.61
  -5  -1 -17   32.22    1.61
   5  -1  18    0.25    0.46
   5   1  18    0.11    0.41
  -5   1 -18    0.23    0.22
  -5   1 -18   -0.17    0.55
  -5  -1 -18   -0.52    0.72
  -5  -1 -18    0.18    0.32
  -5   1 -18    0.04    0.30
   5  -1  19    3.52    0.79
   5   1  19    3.49    0.74
  -5   1 -19    2.90    1.03
  -5  -1 -19    0.91    0.74
  -5   1 -19    3.09    0.39
  -5  -1 -19    3.35    0.49
  -5   1 -19    3.58    0.49
  -5   1 -20   28.92    2.57
  -5  -1 -20   29.38    2.59
  -5  -1 -20   31.09    1.58
  -5   1 -20   29.87    1.54
   5   1  20   26.70    2.02
   5  -1  20   28.35    2.22
  -5   1 -20   30.69    1.36
   5   1  21   29.39    2.07
   5  -1  21   25.35    2.12
  -5  -1 -21   29.81    1.55
  -5   1 -21   27.45    1.49
  -5   1 -21   31.56    2.66
  -5  -1 -21   29.34    2.59
   5  -1  22    5.67    1.00
  -5   1 -22    6.18    0.65
  -5  -1 -22    6.04    0.65
  -5   1 -22    4.48    1.10
  -5  -1 -22    6.06    1.21
   5  -1  23   54.45    3.31
  -5   1 -23   53.66    3.72
  -5  -1 -23   52.89    3.69
  -5  -1 -23   59.31    2.53
  -5   1 -23   59.82    2.52
  -5  -1 -24    0.10    0.32
  -5   1 -24    0.05    0.30
  -5   1 -25    9.48    0.77
  -5  -1 -25   10.09    0.81
  -5  -1 -26    6.46    0.63
  -5   1 -26    6.32    0.61
  -5  -1 -27    5.08    0.54
  -5   1 -27    4.80    0.53
  -5  -1 -28    0.36    0.26
  -5   1 -28    0.89    0.31
  -5  -1 -29   11.91    0.75
  -5   1 -29   12.63    0.76
   5   1  30   12.99    0.72
   5  -1  30   14.11    0.74
  -5  -1 -30   13.50    0.75
  -5   1 -30   13.02    0.74
  -5  -1 -31   -0.10    0.19
  -5   1 -31   -0.26    0.20
  -5  -1 -32    3.11    0.25
  -5   1 -32    3.48    0.26
  -5   2  32    0.60    0.12
  -5   2  31    5.35    0.36
   5  -2 -31    3.87    0.30
  -5   2  30    0.20    0.15
   5   2 -30   -0.08    0.20
   5  -2 -30   -0.02    0.21
  -5  -2  30   -0.07    0.19
  -5   2  30   -0.11    0.19
  -5  -2  29   24.90    1.19
  -5   2  29   23.95    1.19
   5  -2 -29   27.14    1.18
   5   2 -29   26.93    1.17
  -5   2  29   28.13    1.22
  -5   2  28    0.33    0.22
  -5   2  28   -0.13    0.26
  -5  -2  28   -0.10    0.25
  -5   2  27    3.51    0.43
  -5  -2  27    2.84    0.42
  -5   2  27    3.13    0.42
  -5   2  26    1.34    0.35
  -5  -2  26    1.24    0.33
  -5   2  26    1.61    0.35
  -5   2  25   16.02    1.02
  -5   2  24   13.97    0.94
  -5  -2  24   14.13    0.95
  -5   2  24   14.98    0.98
  -5   2  23   46.05    2.04
  -5  -2  23   42.52    2.01
  -5   2  23   46.85    2.10
  -5  -2  23   42.34    3.23
  -5   2  23   43.76    3.25
  -5   2  22    7.32    0.69
  -5  -2  22    8.68    0.72
  -5   2  22    8.58    0.77
  -5   2  22    8.41    1.33
  -5  -2  22    6.03    1.19
  -5   2  21    9.48    0.77
  -5  -2  21   10.25    0.79
  -5   2  21    8.77    1.38
  -5  -2  21    7.19    1.29
  -5   2  21    9.21    0.79
  -5  -2  20   17.99    2.06
  -5   2  20   24.52    2.27
  -5  -2  20   20.84    1.06
  -5   2  20   22.42    1.29
  -5   2  20   21.14    1.22
  -5  -2  20   21.55    1.22
  -5   2  19    1.82    0.42
  -5   2  19    1.12    0.34
  -5  -2  19    0.91    0.36
  -5  -2  19    1.24    0.29
  -5   2  19    0.36    0.63
  -5  -2  18   46.67    1.92
  -5   2  18   46.95    2.08
  -5  -2  18   49.12    2.11
  -5   2  18   48.49    2.17
  -5  -2  18   48.33    3.29
  -5   2  18   41.79    3.12
  -5  -2  17   84.61    3.13
  -5   2  17   86.50    3.30
  -5  -2  17   84.35    3.29
  -5   2  17   85.63    3.39
  -5  -2  17   79.43    4.56
  -5   2  17   79.98    4.52
  -5  -2  16   18.74    0.95
  -5   2  16   18.23    1.04
  -5  -2  16   18.31    1.05
  -5   2  16   20.41    1.13
  -5  -2  16   18.96    1.88
  -5   2  16   15.08    1.69
  -5   2  15    4.79    0.51
  -5  -2  15    4.78    0.50
  -5  -2  15    4.68    0.43
  -5   2  15    6.35    0.58
  -5  -2  15    5.35    1.02
  -5   2  15    4.20    0.92
  -5  -2  14   64.16    3.54
  -5   2  14   65.80    3.55
  -5   2  14   60.58    2.53
  -5   2  14   63.26    2.46
  -5  -2  14   60.63    2.46
  -5  -2  13    3.93    0.84
  -5   2  13    4.33    0.85
  -5   2  13    3.93    0.45
  -5   2  13    3.98    0.43
  -5  -2  13    4.00    0.41
  -5   2  12    2.20    0.32
  -5  -2  12    1.81    0.30
  -5  -2  12    2.67    0.67
  -5   2  12    2.49    0.64
  -5   2  12    2.38    0.35
  -5   2  11   19.46    0.97
  -5  -2  11   18.45    0.95
  -5   2  11   20.55    1.39
  -5   2  11   21.58    1.06
  -5  -2  11   21.34    1.67
  -5   2  11   20.06    1.58
  -5   2  10  134.61    4.77
  -5  -2  10  135.67    4.78
  -5  -2  10  146.36    5.75
  -5   2  10  141.94    5.70
  -5   2  10  138.14    4.86
  -5   2  10  141.11    5.35
  -5   2   9    5.25    0.45
  -5   2   9    6.19    0.79
  -5  -2   9    5.66    0.76
  -5   2   9    4.80    0.65
  -5   2   8    3.23    0.59
  -5  -2   8    3.25    0.59
  -5   2   8    2.80    0.51
  -5   2   7    1.68    0.48
  -5  -2   7    2.10    0.51
  -5   2   7    2.15    0.45
  -5   2   6  101.70    3.96
  -5  -2   6  107.03    4.28
  -5   2   6  102.97    4.23
  -5   2   5   17.71    1.08
  -5  -2   5   20.32    1.31
  -5   2   5   20.36    1.30
  -5   2   4   21.18    1.15
  -5  -2   4   24.07    1.40
  -5   2   4   22.90    1.37
  -5   2   3  203.18    7.27
  -5  -2   3  219.42    7.65
  -5   2   3  218.77    7.63
  -5   2   2   17.56    0.90
  -5  -2   2   15.72    1.10
  -5   2   2   17.33    1.13
  -5   2   1   23.08    1.06
  -5  -2   1   25.75    1.41
  -5   2   1   23.22    1.35
  -5   2   0    9.96    0.54
  -5  -2   0    9.15    0.80
  -5   2   0   10.33    0.83
  -5   2  -1   47.43    2.09
  -5  -2  -1   47.97    2.08
  -5   2  -1   41.38    1.56
  -5  -2  -1   45.87    2.08
  -5   2  -1   46.43    2.08
  -5  -2  -2  444.37   15.19
  -5   2  -2  452.17   15.23
  -5   2  -3    6.75    0.69
  -5  -2  -3    8.27    0.73
  -5  -2  -4   68.54    2.98
  -5   2  -4   71.19    3.01
  -5   2  -5    1.13    0.37
  -5  -2  -5    0.68    0.33
  -5   2  -6   60.44    2.77
  -5  -2  -6   59.22    2.73
   5   2   6   60.63    2.58
   5  -2   6   56.45    2.77
  -5   2  -7   37.07    2.01
  -5  -2  -7   34.25    1.94
   5   2   7   37.26    1.80
   5  -2   7   33.16    1.94
  -5  -2  -8   47.24    2.42
  -5   2  -8   43.58    2.37
   5  -2   8   45.08    2.38
   5   2   8   46.14    2.14
  -5  -2  -9   26.95    1.14
  -5   2  -9   29.44    1.19
  -5   2  -9   24.72    1.70
  -5  -2  -9   28.68    1.82
   5  -2   9   23.35    1.69
  -5  -2  -9   26.60    1.11
   5   2   9   26.02    1.50
   5   2  10   14.69    1.08
   5  -2  10   11.60    1.21
  -5  -2 -10   16.68    1.41
  -5   2 -10   14.75    1.32
  -5  -2 -10   14.97    0.76
  -5   2 -10   15.50    0.80
  -5  -2 -10   15.49    0.73
   5   2  11  175.01    6.42
  -5  -2 -11  172.29    5.85
  -5  -2 -11  168.59    6.96
  -5   2 -11  177.42    6.99
   5  -2  11  169.29    6.82
   5   2  12    4.12    0.60
  -5  -2 -12    3.94    0.34
   5  -2  12    2.69    0.69
  -5   2 -12    3.12    0.73
  -5  -2 -12    4.33    0.81
   5  -2  13    1.90    0.61
  -5  -2 -13    0.64    0.49
  -5   2 -13    1.26    0.60
   5   2  13    1.49    0.45
  -5  -2 -14   74.64    2.97
  -5   2 -14   76.82    2.97
   5  -2  14   76.66    3.79
  -5   2 -14   81.88    4.10
  -5  -2 -14   74.61    4.04
   5   2  14   78.28    3.45
  -5   2 -14   77.25    2.85
  -5  -2 -15   13.11    0.87
  -5   2 -15   12.02    0.85
  -5   2 -15   14.30    1.59
  -5  -2 -15   15.53    1.66
   5   2  15   13.63    1.19
  -5   2 -15   14.77    0.79
  -5  -2 -16   44.92    2.04
  -5   2 -16   48.41    2.07
  -5   2 -16   47.68    1.92
  -5   2 -16   49.17    3.17
  -5  -2 -16   46.05    3.09
   5   2  16   48.82    2.55
  -5  -2 -17   28.92    1.42
  -5   2 -17   25.64    1.37
   5   2  17   25.99    1.87
  -5   2 -17   26.56    1.25
  -5   2 -17   28.48    2.33
  -5  -2 -17   26.18    2.28
   5   2  17   26.73    1.80
  -5  -2 -18    0.14    0.30
  -5   2 -18    0.45    0.30
   5  -2  18    0.81    0.56
   5   2  18    0.30    0.41
  -5   2 -18    0.43    0.26
  -5   2 -18   -0.52    0.79
   5   2  18    0.72    0.46
  -5  -2 -19    0.14    0.37
  -5   2 -19    0.74    0.34
   5  -2  19    1.54    0.64
  -5   2 -19    0.84    0.27
  -5   2 -19    0.18    0.64
  -5  -2 -19   -0.36    0.75
  -5  -2 -20   21.26    1.22
  -5   2 -20   21.44    1.22
   5  -2  20   21.35    1.89
  -5   2 -20   20.04    1.05
  -5   2 -20   19.08    2.03
  -5  -2 -20   15.60    1.89
  -5  -2 -21   11.34    0.86
  -5   2 -21   12.08    0.88
   5  -2  21   12.06    1.42
  -5   2 -21   12.08    0.75
  -5   2 -21    7.98    1.35
  -5  -2 -21   11.65    1.59
  -5   2 -22    0.06    0.24
  -5  -2 -22    0.05    0.31
  -5   2 -22    0.05    0.33
  -5   2 -22   -0.18    0.75
  -5  -2 -22   -0.19    0.84
   5  -2  22    0.29    0.46
  -5   2 -23    3.31    0.40
  -5  -2 -23    3.76    0.52
  -5   2 -23    3.08    0.48
  -5   2 -24   25.98    1.39
  -5  -2 -24   27.83    1.41
  -5  -2 -25    0.68    0.31
  -5   2 -25    0.30    0.29
  -5   2 -26   85.27    3.27
  -5  -2 -26   84.59    3.27
  -5  -2 -27    1.70    0.33
  -5   2 -27    3.03    0.40
  -5  -2 -28    0.66    0.25
  -5   2 -28    0.91    0.27
  -5  -2 -29    3.60    0.37
   5   2  29    3.30    0.34
   5  -2  29    3.30    0.34
  -5   2 -29    3.15    0.35
   5   2  30   11.62    0.64
  -5  -2 -30   10.40    0.58
  -5   2 -30    9.82    0.57
  -5   3  30    4.32    0.32
  -5   3  29    2.60    0.30
  -5   3  29    2.42    0.30
  -5   3  28    1.05    0.25
   5  -3 -28    0.95    0.21
  -5  -3  28    1.04    0.21
  -5   3  28    0.74    0.24
  -5  -3  27    3.81    0.39
  -5   3  27    5.04    0.47
  -5   3  27    4.24    0.46
  -5   3  27    4.13    0.39
   5  -3 -27    3.90    0.37
  -5  -3  26   26.52    1.30
  -5   3  26   31.22    1.43
  -5   3  25    2.36    0.40
  -5  -3  25    2.18    0.35
  -5   3  25    2.09    0.34
  -5   3  24   25.33    1.33
  -5  -3  24   25.06    1.32
  -5   3  23    0.35    0.31
  -5   3  23    0.04    0.25
  -5  -3  23    0.04    0.27
  -5  -3  22   11.06    0.81
  -5   3  22    8.43    0.73
  -5   3  22   10.71    0.84
  -5  -3  21    2.80    0.46
  -5   3  21    3.75    0.49
  -5   3  21    3.24    0.87
  -5  -3  21    4.36    1.00
  -5   3  21    2.80    0.49
  -5  -3  20    0.88    0.53
  -5   3  20    0.51    0.54
  -5   3  20    1.14    0.39
  -5   3  19   22.75    1.25
  -5   3  19   26.13    1.42
  -5  -3  19   21.17    2.13
  -5   3  19   22.19    2.13
  -5  -3  18    2.70    0.81
  -5   3  18    4.08    0.93
  -5   3  18    3.13    0.52
  -5   3  18    2.85    0.42
  -5  -3  18    2.37    0.41
  -5  -3  18    3.48    0.40
  -5   3  17   14.77    0.91
  -5  -3  17   14.38    0.89
  -5  -3  17   14.25    0.81
  -5  -3  17   13.01    1.57
  -5   3  17   12.49    1.50
  -5  -3  16    0.62    0.47
  -5   3  16   -0.30    0.42
  -5  -3  16    0.06    0.20
  -5   3  16   -0.26    0.27
  -5  -3  16   -0.26    0.29
  -5  -3  15    3.20    0.81
  -5   3  15    5.00    0.92
  -5  -3  15    3.93    0.46
  -5   3  15    4.24    0.47
  -5  -3  14   70.01    3.77
  -5   3  14   66.52    3.65
  -5   3  14   69.63    3.39
  -5   3  13   25.17    1.22
  -5   3  13   27.27    1.78
  -5  -3  13   26.61    2.04
  -5   3  13   24.58    1.93
  -5  -3  13   24.68    1.14
  -5   3  12    1.90    0.59
  -5   3  12    1.99    0.35
  -5   3  12    1.85    0.30
  -5  -3  12    1.37    0.27
  -5  -3  12    1.50    0.55
  -5   3  12    1.76    0.53
  -5   3  11    1.46    0.49
  -5   3  11    1.82    0.33
  -5   3  11    1.53    0.26
  -5  -3  11    1.29    0.27
  -5   3  11    1.01    0.48
  -5  -3  11    1.17    0.54
  -5   3  10  164.35    6.11
  -5   3  10  149.61    5.39
  -5  -3  10  161.96    5.44
  -5   3  10  155.96    5.53
  -5  -3  10  155.43    6.31
  -5   3  10  153.83    6.23
  -5   3   9    4.08    0.38
  -5   3   9    4.85    0.68
  -5   3   9    4.71    0.46
  -5  -3   9    2.58    0.60
  -5   3   9    4.07   11.96
  -5  -3   8   11.08    1.02
  -5   3   8    9.96    0.97
  -5   3   8    9.68    0.91
  -5   3   8    9.90    0.65
  -5   3   7    4.98    0.67
  -5   3   7    3.64    0.39
  -5   3   7    4.23    0.64
  -5  -3   7    4.41    0.65
  -5   3   6   16.66    0.84
  -5   3   6   15.48    1.10
  -5   3   6   16.57    1.19
  -5  -3   6   14.59    1.16
  -5   3   5    9.06    0.58
  -5   3   5   10.03    0.82
  -5  -3   5   10.02    0.90
  -5   3   5    9.81    0.86
  -5   3   4    8.83    0.57
  -5   3   4    9.47    0.77
  -5  -3   4    9.97    0.84
  -5   3   4   10.48    0.87
  -5   3   3   56.48    2.18
  -5  -3   3   59.61    2.59
  -5   3   3   61.74    2.59
  -5   3   3   56.48    2.42
  -5   3   2    9.73    0.71
   5  -3  -2    9.97    0.64
  -5  -3   2    8.29    0.76
  -5   3   2    9.46    0.78
  -5   3   1    7.16    0.59
  -5   3   1    7.28    0.49
   5  -3  -1    6.80    0.59
  -5  -3   1    7.17    0.68
  -5   3   1    7.30    0.68
  -5   3   0   26.48    1.27
  -5   3   0   27.45    1.19
   5  -3   0   28.49    1.44
  -5   3  -1   42.53    1.78
  -5   3  -1   45.39    1.77
   5  -3   1   47.23    2.12
  -5   3  -2    0.64    0.20
   5  -3   2    0.59    0.33
  -5   3  -2    0.44    0.18
  -5   3  -2    0.53    0.17
  -5   3  -3    2.31    0.26
  -5   3  -3    1.33    0.38
  -5  -3  -3    1.52    0.39
  -5   3  -3    2.09    0.28
  -5   3  -3    1.81    0.25
   5  -3   3    1.69    0.49
  -5   3  -4  122.09    4.19
  -5   3  -4  121.13    4.64
  -5  -3  -4  112.99    4.58
  -5   3  -4  123.92    4.26
   5  -3   4  113.30    4.77
  -5  -3  -5    2.97    0.51
  -5   3  -5    2.48    0.49
   5   3   6   23.62    1.53
   5  -3   6   24.52    1.62
  -5   3  -6   24.22    1.47
  -5  -3  -6   23.39    1.44
   5   3   7   38.03    2.12
  -5  -3  -7   36.67    2.04
  -5   3  -7   38.59    2.10
  -5  -3  -7   42.83    1.61
   5  -3   7   41.46    2.30
  -5  -3  -8    6.24    0.42
   5  -3   8    5.23    0.82
  -5   3  -8    5.73    0.75
  -5  -3  -8    5.48    0.72
   5   3   8    6.60    0.80
  -5  -3  -9   48.88    2.66
  -5   3  -9   50.93    2.72
  -5  -3  -9   54.51    2.01
   5   3   9   54.18    2.66
   5  -3   9   59.50    2.95
  -5   3 -10   97.21    4.32
  -5  -3 -10   90.48    4.24
  -5  -3 -10   97.04    3.40
   5  -3  10   95.09    4.39
   5   3  10  103.93    4.20
   5   3  11   23.78    1.61
  -5   3 -11   22.63    1.09
  -5   3 -11   26.65    1.84
  -5  -3 -11   22.13    1.71
  -5  -3 -11   22.32    1.00
   5  -3  11   25.20    1.85
   5  -3  12  138.17    5.97
  -5   3 -12  134.15    5.90
  -5  -3 -12  137.30    5.93
   5   3  12  145.34    5.65
   5  -3  13    0.73    0.52
  -5   3 -13    0.17    0.21
  -5   3 -13   -0.12    0.42
  -5  -3 -13    1.12    0.53
   5   3  13    0.27    0.38
   5  -3  14   16.43    1.58
  -5   3 -14   14.31    1.55
  -5  -3 -14   13.01    1.51
  -5   3 -14   13.76    0.87
   5   3  14   18.65    1.45
   5  -3  15    1.34    0.63
  -5   3 -15    0.38    0.26
  -5  -3 -15    0.34    0.26
  -5   3 -15    0.57    0.63
   5   3  15    0.78    0.51
  -5  -3 -16   61.25    2.53
  -5   3 -16   63.06    2.54
   5  -3  16   66.14    3.62
  -5   3 -16   56.06    3.51
  -5  -3 -16   59.39    3.60
   5   3  16   62.19    3.21
  -5   3 -17    8.51    0.64
   5   3  17    9.46    1.10
  -5  -3 -17    8.05    0.70
  -5   3 -17    8.27    0.69
  -5  -3 -17    8.82    1.33
  -5   3 -17    7.20    1.17
   5  -3  17    9.87    1.29
  -5   3 -18   16.08    0.92
   5   3  18   16.03    1.49
  -5  -3 -18   16.71    1.01
  -5   3 -18   16.28    1.00
  -5  -3 -18   13.31    1.71
  -5   3 -18   11.21    1.63
   5  -3  18   15.77    1.65
  -5  -3 -19    2.74    0.47
  -5   3 -19    2.87    0.47
   5   3  19    4.16    0.80
  -5   3 -19    4.03    0.46
  -5   3 -19    2.65    0.78
  -5  -3 -19    2.90    0.79
  -5  -3 -20  106.64    4.15
  -5  -3 -20  104.80    5.54
  -5   3 -20  117.17    4.04
  -5   3 -20  111.00    4.15
  -5   3 -21   23.67    1.24
  -5  -3 -21   21.24    1.21
   5  -3  21   21.63    1.99
  -5   3 -21   17.44    1.90
  -5   3 -21   22.30    1.12
  -5   3 -22   14.70    0.85
  -5  -3 -22   14.94    0.96
  -5   3 -22   15.08    0.95
  -5   3 -23   16.53    0.99
  -5  -3 -23   16.94    1.01
  -5   3 -23   18.17    0.93
  -5  -3 -24    1.72    0.35
  -5   3 -24    2.49    0.38
  -5   3 -24    2.41    0.34
  -5  -3 -25    1.31    0.30
  -5   3 -25    1.38    0.29
  -5  -3 -26    7.53    0.56
   5  -3  27    0.25    0.17
  -5  -3 -27    0.37    0.19
  -5  -3 -28    5.58    0.40
   5   3  28    6.03    0.48
   5   3  29    8.47    0.56
  -5   3 -29    9.42    0.54
  -5   4  29    1.17    0.16
  -5   4  28    0.28    0.15
  -5   4  27   -0.04    0.16
  -5   4  27    0.02    0.16
  -5   4  26    0.13    0.19
  -5   4  26    0.22    0.19
  -5   4  25    1.00    0.27
  -5   4  25    1.12    0.28
  -5   4  24   30.48    1.44
  -5   4  24   30.81    1.44
  -5   4  23    7.20    0.63
  -5   4  22    0.85    0.31
  -5   4  21    7.62    0.67
  -5   4  20   48.31    2.19
  -5   4  20   45.88    2.10
  -5   4  19   13.76    0.98
  -5   4  19   10.92    0.85
  -5   4  18    0.32    0.30
  -5   4  18   -0.05    0.29
  -5   4  17    2.77    0.48
  -5   4  17    2.35    0.43
  -5   4  16   -0.21    0.32
  -5   4  16    0.05    0.27
  -5   4  15    7.06    0.65
  -5   4  15    6.64    1.00
  -5   4  15    6.17    0.65
  -5   4  14   38.73    1.80
  -5   4  14   37.43    2.38
  -5   4  14   38.12    1.83
  -5   4  13   44.47    1.97
  -5   4  13   43.21    2.57
  -5   4  13   44.58    2.02
  -5   4  12   96.15    3.68
  -5   4  12  101.06    4.41
  -5   4  12   95.46    3.70
  -5   4  11    3.88    0.48
  -5   4  11    3.97    0.73
  -5   4  10    3.70    0.44
  -5   4  10    3.31    0.43
  -5   4  10    3.58    0.68
  -5   4   9   23.94    1.20
  -5   4   9   25.19    1.66
  -5   4   9   22.17    1.18
  -5   4   8   34.04    1.56
  -5   4   8   36.94    1.61
  -5   4   8   36.90    2.07
  -5   4   8   34.70    1.58
  -5   4   7   83.95    3.15
  -5   4   7   83.56    3.16
  -5   4   7   78.34    3.61
  -5   4   7   85.91    3.17
  -5   4   6    9.22    0.64
  -5   4   6    9.37    0.66
  -5   4   6   10.09    0.94
  -5   4   6    9.25    0.65
  -5   4   5   22.92    1.10
  -5   4   5   23.31    1.13
  -5   4   5   22.42    1.44
  -5   4   4   41.19    2.13
  -5   4   4   46.18    1.82
  -5   4   3   12.49    1.00
  -5   4   3   14.96    0.79
  -5   4   2    6.45    0.48
  -5   4   2    7.15    0.49
  -5   4   1    5.51    0.44
  -5   4   1    5.10    0.58
  -5   4   1    5.10    0.43
  -5   4   0  245.09    8.66
  -5   4   0  251.27    8.41
  -5   4  -1  174.79    6.46
  -5   4  -1  183.40    6.28
  -5   4  -1  191.52    6.34
   5  -4   1  178.68    6.67
  -5   4  -2   92.98    3.56
  -5   4  -2   91.38    3.41
   5  -4   2   93.10    3.88
  -5   4  -2   99.44    3.47
  -5   4  -3   77.69    2.98
   5  -4   3   80.25    3.53
  -5   4  -3   84.58    3.05
  -5   4  -4    8.53    0.59
  -5   4  -4    8.29    0.60
   5  -4   4    8.78    0.94
   5  -4   5    2.14    0.56
   5   4   5    1.78    0.52
  -5   4  -5    2.20    0.30
  -5   4  -5    1.86    0.30
  -5   4  -5    1.95    0.32
   5  -4   6   42.13    2.41
  -5   4  -6   41.31    1.69
  -5   4  -6   38.88    1.72
   5   4   6   41.88    2.37
  -5   4  -6   40.77    1.67
  -5   4  -6   42.92    1.79
  -5   4  -7    9.84    0.63
  -5   4  -7    9.19    0.68
   5  -4   7    8.71    1.06
   5   4   7   10.61    1.12
  -5   4  -7    9.42    0.65
  -5   4  -8   38.38    1.62
  -5   4  -8   38.68    1.61
  -5   4  -8   37.55    1.72
   5  -4   8   34.53    2.31
   5   4   8   41.41    2.36
  -5   4  -8   38.19    1.67
  -5   4  -9   24.64    1.17
  -5   4  -9   25.00    1.24
   5  -4   9   21.95    1.84
   5   4   9   25.94    1.84
  -5   4  -9   24.70    1.17
   5  -4  10   16.75    1.56
  -5   4 -10   15.82    0.86
   5   4  10   14.43    1.36
  -5   4 -10   14.37    0.83
   5  -4  11    3.00    0.75
  -5   4 -11    2.83    0.38
  -5   4 -11    4.01    0.43
   5   4  11    3.12    0.70
  -5   4 -12   55.69    2.24
   5   4  12   60.57    3.13
   5  -4  12   64.46    3.48
  -5   4 -13   36.06    1.55
   5  -4  13   35.20    2.56
   5   4  13   40.97    2.42
   5  -4  14   45.14    3.00
   5   4  14   49.21    2.82
   5  -4  15   92.38    4.78
   5   4  15   94.08    4.43
   5  -4  16   10.40    1.39
   5   4  16   10.91    1.28
   5  -4  17   20.82    2.00
   5   4  17   19.92    1.74
   5  -4  18   17.32    1.89
  -5   4 -18   20.93    1.08
   5   4  18   14.90    1.54
  -5   4 -19    1.37    0.36
   5   4  19    0.93    0.51
  -5   4 -20    0.43    0.28
  -5   4 -21    1.55    0.33
  -5   4 -22    2.73    0.39
  -5   4 -23   37.79    1.58
  -5   4 -24    2.20    0.31
  -5   4 -24    2.76    0.39
  -5   4 -25   16.79    0.83
   5   4  25   17.82    0.96
  -5   4 -25   18.98    0.98
   5   4  26   52.25    2.07
  -5   4 -26   50.38    2.11
  -5   4 -26   54.50    2.08
  -5   4 -27    0.19    0.18
  -5   4 -27    0.03    0.16
   5   4  27    0.05    0.16
  -5   5  27    4.84    0.33
  -5   5  26    3.21    0.31
  -5   5  26    3.09    0.31
  -5   5  26    3.20    0.27
  -5   5  25    1.56    0.23
  -5   5  25    1.81    0.28
  -5   5  24    0.29    0.19
  -5   5  24    0.46    0.21
  -5   5  24    0.20    0.21
  -5   5  23    4.24    0.46
  -5   5  23    4.53    0.46
  -5   5  23    4.55    0.43
  -5   5  22   10.65    0.76
  -5   5  22   11.38    0.77
  -5   5  22   10.57    0.70
  -5   5  21    2.79    0.42
  -5   5  21    3.11    0.41
  -5   5  20   10.46    0.75
  -5   5  20   11.66    0.83
  -5   5  19    3.72    0.47
  -5   5  19    4.90    0.56
  -5   5  18    3.65    0.49
  -5   5  18    3.24    0.45
  -5   5  17   47.67    2.13
  -5   5  17   45.12    2.04
  -5   5  16    6.33    0.65
  -5   5  16    6.11    0.60
  -5   5  16    4.94    0.60
  -5   5  15    6.36    0.97
  -5   5  15    6.90    0.66
  -5   5  15    6.78    0.63
  -5   5  15    5.87    0.66
  -5   5  14    0.68    0.49
  -5   5  14    0.05    0.27
  -5   5  14    0.05    0.26
  -5   5  14    0.09    0.25
  -5   5  13    2.12    0.66
  -5   5  13    1.86    0.39
  -5   5  13    1.20    0.36
  -5   5  13    1.86    0.39
  -5   5  12    2.17    0.63
  -5   5  12    3.09    0.46
  -5   5  12    3.19    0.47
  -5   5  12    2.72    0.47
  -5   5  11    8.76    1.07
  -5   5  11    8.49    0.70
  -5   5  11    7.70    0.70
  -5   5  11    7.52    0.67
  -5   5  10   89.12    4.36
  -5   5  10   98.28    3.74
  -5   5  10  100.61    3.76
  -5   5  10  100.91    3.80
  -5   5   9    1.02    0.34
  -5   5   9    0.59    0.52
  -5   5   9    1.34    0.33
  -5   5   9    1.15    0.30
  -5   5   8    0.21    0.26
  -5   5   8    0.09    0.42
  -5   5   8    0.19    0.25
  -5   5   8    0.47    0.24
  -5   5   7   20.46    1.08
  -5   5   7   16.17    1.02
  -5   5   7   15.34    1.37
  -5   5   7   18.63    1.01
  -5   5   7   19.05    1.02
  -5   5   6    5.26    0.52
  -5   5   6    4.88    0.52
  -5   5   6    4.46    0.73
  -5   5   6    5.38    0.50
  -5   5   6    5.62    0.51
  -5   5   5    8.28    0.64
  -5   5   5    7.97    0.64
  -5   5   5    7.26    0.86
  -5   5   5    7.55    0.58
  -5   5   5    7.47    0.59
  -5   5   4   52.36    2.14
  -5   5   4   53.01    2.16
  -5   5   4   52.09    2.58
  -5   5   4   49.84    2.06
  -5   5   4   50.17    2.10
  -5   5   3   12.35    0.79
  -5   5   3   12.64    0.81
  -5   5   3   10.23    0.98
  -5   5   3   12.97    0.75
  -5   5   3   12.41    0.78
  -5   5   2    0.23    0.23
  -5   5   2    0.45    0.25
  -5   5   2    0.65    0.28
  -5   5   1    1.98    0.35
  -5   5   1    2.04    0.33
  -5   5   1    1.60    0.30
  -5   5   1    1.97    0.43
  -5   5   1    1.74    0.32
  -5   5   0   21.10    1.08
  -5   5   0   20.69    1.09
  -5   5   0   21.43    1.09
  -5   5   0   19.69    1.02
  -5   5   0   20.44    1.06
  -5   5  -1   28.01    1.35
  -5   5  -1   27.05    1.32
  -5   5  -1   27.50    1.33
  -5   5  -1   29.00    1.34
  -5   5  -1   29.43    1.31
  -5   5  -2    0.33    0.22
  -5   5  -2    0.75    0.25
  -5   5  -2    0.36    0.23
  -5   5  -2    0.48    0.25
  -5   5  -3   12.11    0.73
  -5   5  -3   10.09    0.71
  -5   5  -3   10.61    0.69
   5   5   3    9.92    1.22
  -5   5  -3   10.97    0.74
  -5   5  -4   52.45    2.19
  -5   5  -4   52.54    2.13
  -5   5  -4   52.34    2.13
  -5   5  -4   54.76    2.20
   5   5   4   51.20    2.98
  -5   5  -5   14.06    0.87
   5  -5   5   12.43    1.24
  -5   5  -5   13.34    0.80
  -5   5  -5   13.76    0.82
  -5   5  -5   14.41    0.87
   5   5   5   13.85    1.41
  -5   5  -6   15.55    0.94
   5  -5   6   15.39    1.43
   5   5   6   16.79    1.56
  -5   5  -6   15.87    0.88
  -5   5  -6   15.17    0.93
  -5   5  -7    8.39    0.67
   5  -5   7    8.39    1.09
  -5   5  -7    7.86    0.59
   5   5   7    9.23    1.16
  -5   5  -8    6.03    0.57
  -5   5  -8    6.51    0.61
   5  -5   8    5.70    0.94
  -5   5  -8    7.39    0.57
   5   5   8    6.39    0.99
  -5   5  -9    0.60    0.29
  -5   5  -9    0.49    0.25
   5  -5   9    0.13    0.41
  -5   5  -9    0.26    0.23
   5   5   9    0.85    0.53
  -5   5 -10   44.14    1.86
   5   5  10   45.19    2.75
  -5   5 -10   44.22    1.99
   5  -5  10   41.99    2.83
  -5   5 -10   42.98    1.84
   5   5  11    0.49    0.54
   5  -5  11    0.30    0.45
  -5   5 -11    0.48    0.28
  -5   5 -11    0.19    0.24
   5   5  12   55.85    3.28
   5  -5  12   55.58    3.50
  -5   5 -12   59.99    2.38
  -5   5 -12   63.75    2.61
   5   5  13    1.75    0.66
   5  -5  13    2.37    0.76
  -5   5 -13    2.18    0.41
  -5   5 -13    2.76    0.38
  -5   5 -14   10.49    0.84
   5   5  14   11.32    1.30
   5  -5  14   10.30    1.39
  -5   5 -14   10.51    0.68
  -5   5 -14    9.95    0.80
  -5   5 -15    4.71    0.57
  -5   5 -15    3.73    0.51
   5   5  15    4.02    0.82
   5  -5  15    5.21    1.04
  -5   5 -16   31.66    1.62
   5  -5  16   31.76    2.54
   5   5  16   34.09    2.37
  -5   5 -16   35.07    1.72
  -5   5 -17    1.35    0.37
  -5   5 -17    0.93    0.33
  -5   5 -18   36.21    1.80
  -5   5 -18   36.94    1.76
   5   5  18   34.16    1.62
  -5   5 -18   40.66    1.67
  -5   5 -19    5.01    0.56
  -5   5 -19    6.69    0.64
  -5   5 -19    7.11    0.58
  -5   5 -20   22.62    1.27
  -5   5 -20   24.93    1.35
  -5   5 -21   19.08    1.03
  -5   5 -21   15.57    1.01
  -5   5 -21   17.57    0.92
  -5   5 -22   23.44    1.17
  -5   5 -22   20.61    1.17
  -5   5 -22   23.60    1.07
  -5   5 -23    1.41    0.30
  -5   5 -23    1.12    0.27
  -5   5 -23    1.00    0.25
  -5   5 -24    0.16    0.19
  -5   5 -24   -0.06    0.18
  -5   5 -24    0.17    0.18
  -5   5 -25    1.59    0.25
  -5   5 -25    1.30    0.24
  -5   6  23    4.15    0.31
  -5   6  23    2.72    0.23
  -5   6  22    1.55    0.24
  -5   6  22    1.55    0.21
  -5   6  21    0.10    0.19
  -5   6  21    0.13    0.16
  -5   6  21   -0.06    0.22
  -5   6  21    0.13    0.17
  -5   6  20   17.15    0.86
  -5   6  20   17.91    0.90
  -5   6  20   17.42    0.95
  -5   6  20   15.39    0.89
  -5   6  19   21.77    1.09
  -5   6  19   24.56    1.15
  -5   6  19   24.89    1.22
  -5   6  19   21.49    1.12
  -5   6  18   29.76    1.36
  -5   6  18   30.96    1.40
  -5   6  18   31.09    1.47
  -5   6  18   27.57    1.37
  -5   6  17    1.44    0.32
  -5   6  17    1.51    0.37
  -5   6  17    1.97    0.35
  -5   6  17    1.08    0.28
  -5   6  16    2.96    0.42
  -5   6  16    2.71    0.43
  -5   6  16    2.47    0.38
  -5   6  16    1.90    0.36
  -5   6  15    1.58    0.34
  -5   6  15    0.97    0.28
  -5   6  15    1.54    0.37
  -5   6  15    1.30    0.31
  -5   6  14   13.29    0.89
  -5   6  14   16.60    0.97
  -5   6  14   16.82    1.03
  -5   6  14   14.69    0.93
  -5   6  13    3.19    0.45
  -5   6  13    1.99    0.37
  -5   6  13    2.14    0.43
  -5   6  13    2.12    0.37
  -5   6  12   85.75    3.26
  -5   6  12   89.47    3.35
  -5   6  12   83.71    3.23
  -5   6  12   76.03    3.01
  -5   6  12   85.90    3.22
  -5   6  11   33.89    1.57
  -5   6  11   30.17    1.48
  -5   6  11   30.74    1.51
  -5   6  11   33.07    1.61
  -5   6  11   28.08    2.03
  -5   6  10   28.02    1.38
  -5   6  10   27.49    1.36
  -5   6  10   30.01    1.45
  -5   6   9   14.23    0.93
  -5   6   9   13.66    0.87
  -5   6   9   15.72    0.95
  -5   6   9   16.31    1.01
  -5   6   9   13.24    1.33
  -5   6   8   17.25    1.04
  -5   6   8   16.61    0.96
  -5   6   8   18.37    1.05
  -5   6   8   16.61    1.45
  -5   6   8   19.42    1.11
  -5   6   7    1.44    0.36
  -5   6   7    1.94    0.39
  -5   6   7    1.70    0.37
  -5   6   7    1.56    0.30
  -5   6   6   46.90    2.03
  -5   6   6   47.27    2.02
  -5   6   6   43.25    1.97
  -5   6   5    4.39    0.52
  -5   6   5    5.40    0.55
  -5   6   5    4.70    0.52
  -5   6   4   66.91    2.71
  -5   6   4   67.15    2.70
  -5   6   4   67.44    2.70
  -5   6   3  124.41    4.57
  -5   6   3  126.98    4.57
  -5   6   3  122.95    4.50
  -5   6   3  122.96    4.55
  -5   6   2   12.77    0.86
  -5   6   2   13.94    0.85
  -5   6   2   12.47    0.86
  -5   6   2   14.02    0.88
  -5   6   1   10.79    0.77
  -5   6   1   11.90    0.81
  -5   6   1   10.85    0.75
  -5   6   0   95.69    3.72
  -5   6   0  103.29    3.73
  -5   6   0  101.04    3.77
  -5   6  -1    2.59    0.40
  -5   6  -1    2.33    0.36
   5   6   1    1.68    0.71
   5   6   2    0.70    0.55
  -5   6  -2    1.38    0.34
  -5   6  -2    1.43    0.34
  -5   6  -2    1.32    0.31
   5   6   3   27.86    2.22
  -5   6  -3   29.61    1.40
  -5   6  -3   29.40    1.38
  -5   6  -3   29.07    1.45
  -5   6  -4    2.71    0.39
  -5   6  -4    1.78    0.34
   5   6   4    1.93    0.72
   5   6   5   33.48    2.50
  -5   6  -5   37.17    1.62
   5   6   6   74.66    4.00
  -5   6  -6   72.52    2.80
  -5   6  -7    9.81    0.73
   5   6   7    6.78    1.11
  -5   6  -7    9.92    0.72
  -5   6  -7    7.66    0.62
   5   6   8   35.23    2.45
  -5   6  -8   32.79    1.56
  -5   6  -8   31.77    1.53
   5   6   8   34.10    1.50
  -5   6  -8   30.66    1.45
   5   6   9    2.12    0.35
  -5   6  -9    1.59    0.38
  -5   6  -9    2.52    0.37
  -5   6  -9    2.01    0.38
  -5   6 -10   31.37    1.50
  -5   6 -10   33.76    1.59
   5   6  10   32.89    2.38
   5   6  11    3.66    0.85
  -5   6 -11    3.84    0.49
  -5   6 -11    4.21    0.53
  -5   6 -11    4.17    0.47
  -5   6 -12  101.49    3.91
   5   6  12  111.40    5.03
  -5   6 -12  104.08    3.95
  -5   6 -12  101.71    3.77
  -5   6 -13    4.21    0.45
  -5   6 -13    4.31    0.51
  -5   6 -13    4.25    0.53
  -5   6 -14    0.86    0.26
  -5   6 -14    1.12    0.30
  -5   6 -14    0.75    0.32
  -5   6 -15   12.12    0.83
  -5   6 -15   10.30    0.77
  -5   6 -16    3.03    0.42
  -5   6 -16    2.80    0.42
  -5   6 -17    0.42    0.27
  -5   6 -17    0.12    0.22
  -5   6 -17    0.20    0.25
  -5   6 -18   27.14    1.22
  -5   6 -18   24.98    1.27
  -5   6 -18   25.00    1.28
  -5   6 -19   34.86    1.44
  -5   6 -19   33.79    1.51
  -5   6 -19   31.26    1.49
  -5   6 -20    4.19    0.40
  -5   6 -20    4.06    0.42
  -5   6 -20    3.52    0.38
  -5   6 -21    0.03    0.18
  -5   6 -21    0.13    0.18
  -5   6 -21    0.10    0.20
  -5   6 -22    0.16    0.16
  -5   6 -22    0.31    0.16
  -5   6 -22    0.28    0.19
  -5   6 -23    3.99    0.32
   5   6  23    3.08    0.24
  -5   6 -23    3.85    0.30
  -5   7  21    1.40    0.17
  -5   7  21    1.79    0.21
  -5   7  20    1.64    0.21
  -5   7  20    1.76    0.23
  -5   7  19   37.43    1.46
  -5   7  19   36.85    1.50
  -5   7  18    0.11    0.17
  -5   7  18    0.35    0.21
  -5   7  17    8.82    0.61
  -5   7  17   10.06    0.61
  -5   7  16    6.11    0.52
  -5   7  16    6.27    0.43
  -5   7  16    5.93    0.49
  -5   7  15    1.28    0.30
  -5   7  15    1.10    0.22
  -5   7  15    1.52    0.30
  -5   7  14    0.14    0.22
  -5   7  14    0.23    0.25
  -5   7  14    0.07    0.17
  -5   7  13   51.37    2.09
  -5   7  13   50.05    1.95
  -5   7  13   45.46    1.94
  -5   7  13   52.65    2.08
  -5   7  12    0.22    0.25
  -5   7  12    0.45    0.24
  -5   7  12    0.25    0.26
  -5   7  12    0.09    0.19
  -5   7  11    9.92    0.72
  -5   7  11    8.91    0.65
  -5   7  11    9.67    0.65
  -5   7  11   10.91    0.74
  -5   7  10    4.32    0.48
  -5   7  10    3.03    0.39
  -5   7  10    4.22    0.48
  -5   7  10    2.64    0.37
  -5   7  10    2.66    0.36
  -5   7   9    5.19    0.54
  -5   7   9    4.56    0.48
  -5   7   9    5.04    0.52
  -5   7   9    4.91    0.49
  -5   7   9    5.00    0.48
  -5   7   8    0.20    0.26
  -5   7   8    0.20    0.25
  -5   7   8    0.44    0.29
  -5   7   8    0.30    0.22
  -5   7   7   16.27    0.95
  -5   7   7   18.71    1.03
  -5   7   7   15.82    0.99
  -5   7   6   -0.04    0.25
  -5   7   6    0.08    0.26
  -5   7   6   -0.07    0.27
  -5   7   5    1.13    0.34
  -5   7   5    1.68    0.36
  -5   7   5    1.39    0.34
  -5   7   4   56.51    2.36
  -5   7   4   57.52    2.32
  -5   7   4   55.93    2.33
  -5   7   3    0.07    0.26
  -5   7   3    0.40    0.28
   5   7  -3    0.14    0.22
   5   7  -2    0.62    0.25
  -5   7   2    0.95    0.31
  -5   7   2    0.69    0.29
  -5   7   1   10.76    0.75
  -5   7   1   10.41    0.73
  -5   7   0    0.65    0.27
  -5   7   0    0.40    0.26
  -5   7  -1    0.20    0.22
  -5   7  -1    0.40    0.29
  -5   7  -2    2.44    0.40
  -5   7  -2    3.06    0.39
  -5   7  -3    1.94    0.32
  -5   7  -4    6.42    0.64
  -5   7  -4    6.10    0.52
  -5   7  -5    3.06    0.47
  -5   7  -5    2.22    0.33
  -5   7  -6    1.61    0.40
  -5   7  -6    1.75    0.30
  -5   7  -7   45.49    1.94
  -5   7  -7   44.28    1.81
  -5   7  -8   17.71    1.00
  -5   7  -8   17.94    1.05
  -5   7  -9    2.44    0.41
  -5   7  -9    2.74    0.41
  -5   7 -10   13.58    0.82
  -5   7 -10   13.53    0.88
   5   7  10   13.91    0.78
  -5   7 -11    7.49    0.57
   5   7  11    6.87    0.52
  -5   7 -11    8.34    0.66
  -5   7 -12    3.82    0.45
  -5   7 -12    4.39    0.43
   5   7  12    5.14    0.43
  -5   7 -13    4.18    0.40
   5   7  13    4.60    0.40
  -5   7 -13    4.33    0.47
  -5   7 -14    2.16    0.35
  -5   7 -14    1.88    0.27
  -5   7 -14    2.11    0.34
   5   7  14    2.17    0.29
  -5   7 -15   10.89    0.71
  -5   7 -15   11.97    0.68
   5   7  15   10.14    0.60
   5   7  16    3.51    0.31
  -5   7 -16    3.64    0.38
   5   7  17    1.09    0.19
  -5   7 -17    1.06    0.23
  -5   7 -18    7.86    0.52
  -5   7 -19    0.95    0.21
  -5   7 -19    1.32    0.21
  -5   7 -20   -0.03    0.14
  -5   7 -21    0.45    0.13
  -5   8  16    0.17    0.12
  -5   8  15   -0.01    0.13
  -5   8  14   12.50    0.62
  -5   8  13    9.83    0.55
  -5   8  12    0.37    0.18
  -5   8  11    5.25    0.41
  -5   8  10    0.91    0.22
  -5   8  10    0.88    0.23
  -5   8   9   33.86    1.42
  -5   8   9   35.57    1.45
  -5   8   8    2.46    0.32
  -5   8   8    2.16    0.30
  -5   8   8    2.60    0.32
  -5   8   7    4.36    0.43
  -5   8   7    4.76    0.43
  -5   8   7    4.49    0.41
  -5   8   6    1.07    0.27
  -5   8   6    0.87    0.24
  -5   8   6    1.20    0.30
  -5   8   5    5.25    0.50
  -5   8   5    5.57    0.48
  -5   8   5    5.69    0.45
  -5   8   4    1.84    0.29
  -5   8   4    2.08    0.35
  -5   8   4    1.45    0.36
  -5   8   3  103.22    3.85
  -5   8   3  110.23    3.84
  -5   8   3  103.70    3.74
  -5   8   2    7.68    0.63
  -5   8   2    8.50    0.60
   5   8  -2    7.94    0.51
  -5   8   2    7.01    0.50
   5   8  -1   10.01    0.60
  -5   8   1    9.00    0.58
   5   8   0    7.31    0.51
  -5   8   0    7.65    0.58
  -5   8   0    7.45    0.50
   5   8   1    3.95    0.38
  -5   8  -1    3.30    0.41
  -5   8  -1    3.63    0.48
   5   8   2    6.80    0.50
  -5   8  -2    6.38    0.59
   5   8   3    5.77    0.47
  -5   8  -3    7.05    0.60
  -5   8  -4    1.48    0.36
  -5   8  -5   24.55    1.18
  -5   8  -6    0.59    0.30
  -5   8  -7    7.04    0.55
  -5   8  -8   20.64    0.99
  -5   8  -9   13.18    0.72
  -5   8 -10    0.10    0.19
  -5   8 -10    0.04    0.17
  -5   8 -11   -0.14    0.18
  -5   8 -11    0.14    0.18
  -5   8 -12    7.90    0.45
  -5   8 -12    9.89    0.52
  -5   8 -13    1.84    0.23
  -5   8 -14    0.43    0.16
  -5   8 -15    1.99    0.21
  -5   8 -16    0.54    0.14
  -5   9   5    0.27    0.15
  -5   9   4   10.24    0.53
  -5   9   3    0.08    0.17
  -5   9   2    1.02    0.21
  -5   9   1   10.30    0.57
  -5   9  -2    2.76    0.30
  -5   9  -3    1.69    0.25
  -5   9  -4    1.08    0.22
  -5   9  -5   -0.04    0.16
  -5   9  -6    0.78    0.18
  -5   9  -7    5.63    0.34
  -6   0  32    1.06    0.15
   6   0 -32    0.74    0.15
  -6   0  31   -0.11    0.18
   6   0 -31   -0.14    0.16
  -6   0  30    2.59    0.33
  -6   0  29    0.03    0.22
  -6   0  28   14.74    0.92
  -6   0  27    0.13    0.24
  -6   0  26    3.17    0.50
  -6   0  26    3.54    0.40
  -6   0  25    0.04    0.20
  -6   0  24   51.37    2.20
  -6   0  24   54.74    2.35
  -6   0  23    0.21    0.62
  -6   0  23   -0.08    0.22
  -6   0  23    0.05    0.35
  -6   0  22   71.58    2.91
  -6   0  22   76.53    3.04
  -6   0  21   -0.20    0.44
  -6   0  21    0.26    0.25
  -6   0  21   -0.20    0.31
  -6   0  20   39.31    3.16
  -6   0  20   44.52    2.05
  -6   0  20   44.87    1.97
  -6   0  19   -0.19    0.64
  -6   0  19   -0.19    0.32
  -6   0  19    0.29    0.25
  -6   0  18   10.96    1.54
  -6   0  18   11.57    0.76
  -6   0  18   11.95    0.86
  -6   0  18   11.75    0.80
  -6   0  17    0.18    0.50
  -6   0  17    0.06    0.24
  -6   0  17    0.04    0.27
  -6   0  17    0.23    0.24
  -6   0  16  112.45    4.21
  -6   0  16  119.22    4.15
  -6   0  16  111.03    4.26
  -6   0  16  119.71    5.73
  -6   0  15    0.16    0.44
  -6   0  15    0.06    0.23
  -6   0  15   -0.04    0.22
  -6   0  15   -0.10    0.20
  -6   0  14   24.39    1.17
  -6   0  14   24.11    1.12
  -6   0  14   23.98    2.03
  -6   0  14   22.59    1.18
  -6   0  13    0.03    0.20
  -6   0  13    0.48    0.22
  -6   0  13    0.13    0.40
  -6   0  12   34.64    2.28
  -6   0  12   31.68    1.41
  -6   0  12   30.27    1.36
  -6   0  11    0.09    0.17
  -6   0  11   -0.18    0.18
  -6   0  11    0.11    0.38
  -6   0  10   45.59    1.82
  -6   0  10   45.42    2.65
  -6   0  10   44.57    1.78
  -6   0   9   -0.07    0.19
  -6   0   9   -0.19    0.45
  -6   0   8  122.91    4.37
  -6   0   8  130.50    5.23
  -6   0   7    0.08    0.36
  -6   0   6   25.72    1.70
  -6   0   5   -0.07    0.32
  -6   0   4  258.88    9.36
  -6   0   3    0.07    0.29
  -6   0   2   14.67    1.13
  -6   0   1   -0.20    0.29
  -6   0   0   36.22    1.91
  -6   0   0   35.98    1.88
  -6   0  -1   -0.06    0.28
  -6   0  -1    0.06    0.29
  -6   0  -2   69.21    3.03
  -6   0  -2   67.19    3.00
   6   0   3    0.01    0.11
  -6   0  -3    0.13    0.29
   6   0   4   92.13    3.17
  -6   0  -4  103.47    4.00
  -6   0  -5    0.22    0.35
   6   0   5    0.03    0.10
  -6   0  -6 1090.32   36.35
  -6   0  -7    0.08    0.37
  -6   0  -8    0.62    0.20
  -6   0  -8    0.74    0.19
  -6   0  -8    0.91    0.44
  -6   0  -9   -0.09    0.21
  -6   0  -9   -0.10    0.53
  -6   0  -9    0.06    0.15
  -6   0 -10   13.09    1.27
  -6   0 -10   12.87    0.69
  -6   0 -10   13.57    0.73
  -6   0 -11    0.35    0.38
  -6   0 -11    0.13    0.20
  -6   0 -12    6.90    0.54
  -6   0 -12    9.00    1.15
  -6   0 -13    0.09    0.21
  -6   0 -13    0.41    0.46
  -6   0 -14   37.94    1.72
  -6   0 -14   40.17    2.71
   6   0  15   -0.11    0.42
  -6   0 -15   -0.04    0.22
  -6   0 -15    0.16    0.36
   6   0  16   12.60    1.37
  -6   0 -16   13.04    0.91
  -6   0 -16   13.97    1.63
   6   0  17   -0.12    0.49
  -6   0 -17    0.05    0.25
  -6   0 -17    0.18    0.44
   6   0  18  310.75   11.78
  -6   0 -18  309.26   10.75
  -6   0 -18  325.19   12.61
   6   0  19   -0.39    0.53
  -6   0 -19   -0.05    0.33
  -6   0 -19   -0.58    0.78
   6   0  20   28.22    2.22
  -6   0 -20   33.55    1.66
  -6   0 -20   30.18    2.68
   6   0  21    0.27    0.46
  -6   0 -21   -0.31    0.40
   6   0  22    2.54    0.73
  -6   0 -22    2.28    0.47
  -6   0 -22    2.81    0.94
   6   0  23   -0.26    0.46
  -6   0 -23    0.10    0.32
  -6   0 -23   -0.20    0.57
  -6   0 -24    2.95    0.50
  -6   0 -25    0.19    0.30
  -6   0 -26   16.06    1.02
  -6   0 -27   -0.04    0.26
  -6   0 -28    2.69    0.39
  -6   0 -29   -0.30    0.25
  -6   0 -30   44.44    1.78
   6   0  30   45.45    1.77
  -6   0 -31   -0.17    0.18
   6   1 -32   22.54    0.90
   6  -1 -31    4.46    0.35
   6   1 -31    5.05    0.37
   6  -1 -30    3.35    0.34
   6   1 -30    3.94    0.36
  -6  -1  30    3.16    0.35
  -6   1  30    3.36    0.36
  -6   1  29    6.76    0.46
  -6  -1  29    6.05    0.53
  -6   1  29    6.21    0.53
  -6   1  28    0.04    0.24
  -6  -1  28   -0.04    0.22
  -6   1  28    0.29    0.20
  -6  -1  27   -0.08    0.23
  -6   1  27   -0.08    0.24
  -6   1  27    0.13    0.20
  -6   1  26    2.71    0.46
  -6  -1  26    2.47    0.44
  -6   1  26    2.59    0.38
  -6  -1  25    0.55    0.29
  -6   1  25    0.15    0.28
  -6   1  25    0.25    0.27
  -6   1  24   21.74    1.21
  -6   1  23    7.83    0.68
  -6   1  23    5.01    1.18
  -6  -1  23    7.12    1.36
  -6   1  23    5.72    0.65
  -6  -1  23    6.20    0.68
  -6   1  22  114.28    4.35
  -6  -1  22  108.70    5.96
  -6   1  22  107.01    5.91
  -6   1  22  117.22    4.39
  -6  -1  22  116.62    4.40
  -6  -1  21    5.00    0.59
  -6   1  21    5.85    0.64
  -6   1  21    5.85    1.20
  -6  -1  21    3.69    1.01
  -6   1  21    5.40    0.59
  -6   1  20    0.62    0.30
  -6  -1  20    0.30    0.29
  -6  -1  20    0.20    0.64
  -6   1  20    0.60    0.68
  -6   1  20    0.78    0.36
  -6  -1  20    0.25    0.30
  -6   1  19    3.52    0.50
  -6  -1  19    3.27    0.43
  -6   1  19    2.66    0.46
  -6  -1  19    2.34    0.48
  -6  -1  19    3.52    0.96
  -6   1  19    3.08    0.92
  -6  -1  18  177.37    8.10
  -6   1  18  185.26    8.15
  -6   1  18  176.09    6.41
  -6  -1  18  181.95    6.43
  -6  -1  18  175.66    6.22
  -6   1  18  182.04    6.42
  -6   1  17    1.75    0.36
  -6  -1  17    2.57    0.37
  -6   1  17    1.52    0.36
  -6  -1  17    2.36    0.42
  -6   1  17    1.58    0.82
  -6  -1  17    1.96    0.84
  -6   1  16  106.63    4.07
  -6  -1  16  110.70    4.08
  -6  -1  16  111.94    5.53
  -6   1  16  105.31    5.38
  -6  -1  16  110.63    3.93
  -6   1  16  106.36    4.08
  -6   1  15   11.03    1.39
  -6  -1  15    8.63    1.27
  -6   1  15    9.16    0.69
  -6  -1  15    8.64    0.69
  -6  -1  15   10.19    0.65
  -6   1  15   10.00    0.65
  -6   1  15    9.59    0.73
  -6   1  14    0.33    0.24
  -6  -1  14    0.29    0.20
  -6   1  14    0.30    0.20
  -6   1  14    0.18    0.24
  -6  -1  14    0.04    0.22
  -6   1  14   -0.43    0.62
  -6  -1  14   -0.44    0.59
  -6   1  13   11.91    0.76
  -6  -1  13   12.32    0.78
  -6  -1  13   13.64    1.44
  -6   1  13   13.32    0.80
  -6  -1  12   16.45    1.55
  -6   1  12   13.95    1.42
  -6   1  12   14.95    0.86
  -6   1  12   16.60    0.88
  -6  -1  12   15.01    0.85
  -6  -1  11    9.63    1.15
  -6   1  11    8.86    1.07
  -6   1  11    8.53    0.60
  -6   1  11    7.62    0.56
  -6  -1  11    8.28    0.58
  -6  -1  10   73.25    3.66
  -6   1  10   79.52    3.70
  -6   1  10   73.43    2.75
  -6   1  10   70.77    2.73
  -6  -1  10   74.40    2.74
  -6  -1   9   20.19    1.55
  -6   1   9   19.78    1.53
  -6   1   9   18.96    0.95
  -6  -1   9   18.48    0.95
  -6   1   9   20.17    0.97
  -6  -1   8    8.78    0.98
  -6   1   8   10.22    1.03
  -6   1   8    9.49    0.58
  -6  -1   8    9.53    0.60
  -6   1   8    9.53    0.59
  -6  -1   7   15.03    1.27
  -6   1   7   15.75    1.28
  -6  -1   6  527.31   18.07
  -6   1   6  521.75   18.05
  -6  -1   5    0.15    0.29
  -6   1   5    0.30    0.33
  -6  -1   4  181.76    6.73
  -6   1   4  173.26    6.67
  -6  -1   3   21.26    1.40
  -6   1   3   21.76    1.40
  -6  -1   2   39.93    2.09
  -6   1   2   41.47    2.09
  -6  -1   1   23.20    1.47
  -6   1   1   24.06    1.49
  -6  -1   0   16.95    1.17
  -6  -1   0   14.85    1.08
  -6  -1  -1    6.73    0.73
  -6   1  -1    7.10    0.75
  -6   1  -1    6.48    0.72
  -6  -1  -1    6.74    0.71
  -6  -1  -2   34.52    1.86
  -6   1  -2   37.53    1.90
  -6   1  -2   33.30    1.83
  -6  -1  -2   34.12    1.84
  -6   1  -3    8.94    0.87
  -6  -1  -3   10.60    0.93
  -6  -1  -4  161.67    6.14
  -6   1  -4  159.02    6.11
  -6   1  -5   86.05    3.74
  -6  -1  -5   90.55    3.78
   6   1   5   86.19    3.27
  -6   1  -6   13.10    1.13
  -6  -1  -6   15.10    1.20
   6   1   6   13.19    0.82
  -6   1  -7   17.45    0.81
  -6   1  -7   16.77    1.34
  -6  -1  -7   17.70    1.36
   6   1   7   19.09    1.01
  -6  -1  -8   45.61    1.76
   6   1   8   46.83    1.99
  -6  -1  -8   45.98    1.80
  -6   1  -8   47.89    1.82
  -6   1  -8   47.90    2.55
  -6  -1  -8   46.30    2.55
  -6  -1  -9   52.03    1.99
   6   1   9   52.80    2.24
  -6  -1  -9   52.98    2.03
  -6   1  -9   54.54    2.05
  -6   1  -9   55.55    2.91
  -6  -1  -9   53.97    2.89
  -6  -1 -10  388.25   12.93
   6   1  10  382.87   13.22
  -6   1 -10  394.70   14.13
  -6  -1 -10  397.92   14.14
  -6  -1 -10  386.65   12.98
  -6   1 -10  402.85   13.01
  -6   1 -11   12.34    0.71
  -6  -1 -11   11.27    0.68
   6   1  11   10.64    0.84
  -6  -1 -11   12.41    0.65
  -6  -1 -11   12.13    0.64
  -6   1 -11    8.69    1.14
  -6  -1 -11   10.07    1.19
  -6  -1 -12   20.93    1.02
  -6  -1 -12   21.39    0.98
  -6   1 -12   20.73    1.04
   6   1  12   18.85    1.20
  -6  -1 -12   19.26    1.70
  -6   1 -12   21.32    1.78
  -6   1 -13  112.24    5.18
  -6  -1 -13  108.03    5.13
   6   1  13  102.61    4.14
  -6   1 -13  107.73    3.81
  -6   1 -14    4.47    0.50
  -6  -1 -14    4.51    0.50
  -6   1 -14    3.50    0.86
  -6  -1 -14    4.13    0.91
  -6   1 -14    5.51    0.45
  -6   1 -15   19.52    1.13
  -6  -1 -15   20.77    1.17
   6  -1  15   18.45    1.65
  -6   1 -15   20.81    1.95
  -6  -1 -15   24.28    2.10
  -6   1 -15   21.22    1.02
   6  -1  16  207.99    8.36
  -6   1 -16  219.02    7.18
  -6   1 -16  203.86    8.83
  -6  -1 -16  210.05    8.95
  -6  -1 -16  205.68    7.37
  -6   1 -16  199.67    7.35
   6  -1  17   22.56    1.90
   6   1  17   24.37    1.91
  -6   1 -17   23.78    1.33
  -6  -1 -17   23.79    1.34
  -6   1 -17   26.26    1.20
  -6   1 -17   23.58    2.21
  -6  -1 -17   27.95    2.36
  -6   1 -18   -0.37    0.81
  -6  -1 -18   -1.30    0.81
   6   1  18    0.73    0.54
   6  -1  18    0.40    0.64
  -6  -1 -18    0.58    0.33
  -6   1 -18    0.58    0.33
  -6   1 -18    0.71    0.30
  -6   1 -19    0.38    0.79
  -6  -1 -19    0.57    0.84
   6  -1  19    1.38    0.63
   6   1  19    0.98    0.58
  -6  -1 -19    1.10    0.37
  -6   1 -19    1.29    0.39
  -6   1 -19    1.28    0.30
   6   1  20   36.12    2.43
   6  -1  20   38.99    2.63
  -6   1 -20   30.71    2.80
  -6  -1 -20   36.89    2.98
  -6  -1 -20   36.05    1.82
  -6   1 -20   38.23    1.82
   6   1  21   15.60    1.48
   6  -1  21   14.65    1.57
  -6  -1 -21   13.09    0.97
  -6   1 -21   13.03    0.96
  -6   1 -21   11.68    1.68
  -6  -1 -21   11.72    1.72
   6  -1  22  136.88    6.30
  -6   1 -22  144.28    5.27
  -6  -1 -22  141.69    5.26
  -6   1 -22  126.14    6.70
  -6  -1 -22  146.73    6.97
  -6  -1 -23   -0.19    0.52
  -6  -1 -23    0.35    0.30
  -6   1 -23    0.05    0.31
  -6   1 -24   57.15    2.47
  -6  -1 -24   56.97    2.48
  -6  -1 -25   13.53    0.92
  -6   1 -25   13.03    0.91
  -6  -1 -26   -0.04    0.30
  -6   1 -26    0.04    0.29
  -6  -1 -27   12.10    0.81
  -6   1 -27   12.21    0.81
  -6  -1 -28   24.76    1.22
  -6   1 -28   25.29    1.23
  -6   1 -29    5.11    0.45
  -6  -1 -29    5.27    0.46
   6   1  30   -0.11    0.18
   6  -1  30   -0.11    0.18
  -6  -1 -30   -0.09    0.18
  -6   1 -30   -0.09    0.19
  -6  -1 -31    0.13    0.15
  -6   1 -31    0.13    0.15
  -6   2  31    1.29    0.18
  -6   2  30    2.14    0.26
   6   2 -30    1.98    0.24
   6  -2 -30    2.22    0.25
   6  -2 -29    2.85    0.30
   6   2 -29    3.01    0.31
  -6   2  29    3.07    0.34
  -6   2  29    2.51    0.30
  -6  -2  29    2.42    0.30
  -6   2  29    2.78    0.31
  -6   2  28    1.10    0.29
  -6  -2  28    1.41    0.30
  -6   2  28    1.70    0.29
  -6  -2  27   46.46    1.96
  -6   2  27   45.74    1.96
  -6   2  27   46.41    1.94
  -6  -2  26    9.87    0.73
  -6   2  26    9.12    0.72
  -6   2  26   10.45    0.74
  -6   2  25   94.87    3.57
  -6  -2  25   89.79    3.55
  -6   2  25   89.94    3.54
  -6   2  24    4.05    0.51
  -6   2  24    3.61    0.50
  -6  -2  24    3.76    0.50
  -6   2  23   -0.64    0.31
  -6   2  23   -0.10    0.29
  -6  -2  23   -0.20    0.34
  -6   2  22    3.41    0.50
  -6  -2  22    1.37    0.68
  -6   2  22    2.49    0.82
  -6  -2  22    2.89    0.49
  -6   2  22    2.94    0.51
  -6  -2  21    8.78    0.63
  -6   2  21    7.16    1.32
  -6  -2  21    7.91    1.40
  -6   2  21    7.62    0.74
  -6  -2  20   78.46    2.94
  -6  -2  20   71.10    4.50
  -6   2  20   68.49    4.37
  -6   2  20   80.38    3.20
  -6   2  20   77.10    3.12
  -6  -2  20   77.38    3.12
  -6  -2  19    1.02    0.30
  -6   2  19    0.41    0.30
  -6  -2  19    0.19    0.69
  -6   2  19    0.23    0.30
  -6  -2  19    0.28    0.29
  -6   2  18    6.23    0.63
  -6  -2  18    6.54    0.65
  -6  -2  18    5.96    1.23
  -6   2  18    4.91    1.21
  -6   2  18    7.09    0.70
  -6  -2  18    8.16    0.61
  -6  -2  17   29.94    2.58
  -6   2  17   26.42    2.41
  -6  -2  17   31.46    1.40
  -6   2  17   31.60    1.58
  -6   2  17   29.08    1.50
  -6  -2  17   31.22    1.52
  -6   2  16    9.12    0.71
  -6  -2  16    8.89    0.69
  -6  -2  16    8.44    1.34
  -6   2  16    7.08    1.27
  -6  -2  16    7.78    0.61
  -6   2  16    8.89    0.73
  -6  -2  15   27.72    2.34
  -6   2  15   28.89    2.35
  -6   2  15   29.14    1.43
  -6  -2  15   28.28    1.43
  -6  -2  15   31.25    1.36
  -6   2  15   32.00    1.53
  -6   2  14   19.22    1.08
  -6  -2  14   23.32    1.16
  -6  -2  14   18.75    1.81
  -6   2  14   21.60    1.93
  -6   2  14   21.14    1.16
  -6   2  13   30.18    1.41
  -6  -2  13   31.00    1.42
  -6   2  13   30.82    1.48
  -6  -2  13   31.45    1.36
  -6  -2  13   30.16    2.27
  -6   2  13   30.88    2.24
  -6   2  12   12.27    0.77
  -6   2  12   11.77    0.79
  -6  -2  12   11.27    1.33
  -6   2  12   13.33    1.37
  -6   2  11    0.55    0.25
  -6   2  11    0.19    0.19
  -6  -2  11    0.16    0.23
  -6  -2  11    0.23    0.43
  -6   2  11   -0.11    0.42
  -6   2  10    3.25    0.38
  -6  -2  10    1.76    0.32
  -6   2  10    2.09    0.33
  -6   2  10    2.00    0.64
  -6  -2  10    2.92    0.70
  -6   2   9    4.94    0.46
  -6  -2   9    4.75    0.42
  -6   2   9    3.85    0.39
  -6  -2   9    4.21    0.74
  -6   2   9    5.17    0.79
  -6   2   8   89.92    3.37
  -6   2   8   95.45    3.35
  -6  -2   8   91.59    3.35
  -6  -2   8   94.34    4.16
  -6   2   8   92.88    4.12
  -6   2   7   14.08    0.77
  -6  -2   7   13.82    1.21
  -6   2   7   13.61    1.18
  -6  -2   6   10.70    1.05
  -6   2   6   10.17    1.03
  -6  -2   5   61.00    2.90
  -6   2   5   61.28    2.89
  -6  -2   4   67.58    3.02
  -6   2   4   61.21    2.91
  -6  -2   3  389.54   13.36
  -6   2   3  376.50   13.32
  -6  -2   2  118.99    4.81
  -6   2   2  124.39    4.84
  -6  -2   1    8.91    0.87
  -6   2   1    8.56    0.85
  -6  -2   0    6.21    0.74
  -6   2   0    6.08    0.72
  -6  -2  -1   45.49    2.20
  -6   2  -1   41.74    2.16
  -6   2  -2  198.61    7.34
  -6  -2  -2  201.60    7.33
  -6   2  -3   65.56    2.88
  -6  -2  -3   60.09    2.80
  -6   2  -4   28.12    1.68
  -6  -2  -4   28.41    1.66
  -6   2  -5   81.17    3.56
  -6  -2  -5   81.03    3.52
  -6   2  -6  194.81    7.14
  -6  -2  -6  180.05    7.05
   6   2   6  186.19    6.77
  -6  -2  -7    3.18    0.32
   6   2   7    3.71    0.53
  -6  -2  -7    3.37    0.60
  -6   2  -7    3.07    0.59
  -6   2  -7    3.26    0.32
  -6  -2  -7    2.42    0.29
  -6   2  -8   26.72    1.15
  -6  -2  -8   27.20    1.15
   6   2   8   27.05    1.51
  -6   2  -8   25.31    1.76
  -6  -2  -8   25.77    1.77
  -6  -2  -8   25.45    1.12
   6  -2   8   27.47    1.80
  -6  -2  -9  130.24    4.48
   6   2   9  130.13    4.97
  -6  -2  -9  127.54    4.51
  -6   2  -9  133.05    4.54
   6  -2   9  121.87    5.35
  -6   2  -9  126.39    5.46
  -6  -2  -9  133.07    5.49
  -6  -2 -10   30.51    1.26
   6  -2  10   32.70    2.06
   6   2  10   27.47    1.64
  -6   2 -10   29.20    2.02
  -6  -2 -10   32.27    2.11
  -6   2 -10   30.69    1.32
  -6  -2 -10   29.73    1.30
  -6  -2 -11    0.65    0.19
   6  -2  11    0.74    0.49
  -6  -2 -11    0.59    0.41
  -6   2 -11    0.59    0.44
   6   2  11    0.32    0.32
  -6  -2 -11    0.34    0.21
  -6   2 -11    0.28    0.23
  -6  -2 -12    3.65    0.34
   6   2  12    3.03    0.55
   6  -2  12    2.76    0.71
  -6   2 -12    2.16    0.65
  -6  -2 -12    2.57    0.73
  -6   2 -12    3.16    0.35
  -6   2 -13    7.67    0.54
   6  -2  13    7.29    1.02
  -6  -2 -13    7.85    0.52
  -6   2 -13    6.83    0.59
  -6  -2 -13    7.69    0.62
  -6  -2 -13    7.76    1.17
  -6   2 -13    5.49    0.99
   6   2  13    6.46    0.78
  -6  -2 -14   70.08    2.75
  -6   2 -14   66.21    2.72
  -6   2 -14   67.33    2.61
   6  -2  14   72.69    3.67
  -6   2 -14   70.60    3.87
  -6  -2 -14   72.00    3.94
   6   2  14   65.83    3.12
  -6  -2 -15   11.34    0.82
  -6   2 -15   10.00    0.77
  -6   2 -15   10.22    0.67
   6  -2  15   10.70    1.31
  -6   2 -15   11.13    1.46
  -6  -2 -15    7.79    1.35
   6   2  15   10.19    1.02
  -6   2 -16    2.46    0.36
  -6  -2 -16    1.99    0.41
  -6   2 -16    2.23    0.41
  -6   2 -16    1.66    0.78
  -6  -2 -16    2.02    0.77
   6   2  17   28.40    2.08
  -6  -2 -17   29.65    1.52
  -6   2 -17   29.40    1.51
  -6   2 -17   26.65    2.38
  -6  -2 -17   30.01    2.53
  -6   2 -17   31.06    1.39
   6   2  18  159.16    6.63
  -6   2 -18  162.10    5.64
  -6  -2 -18  160.84    5.84
  -6   2 -18  153.54    5.80
  -6  -2 -18  165.84    7.45
  -6   2 -18  169.95    7.51
   6  -2  19    0.44    0.54
   6   2  19    0.11    0.43
  -6  -2 -19    0.15    0.35
  -6   2 -19    0.05    0.37
  -6   2 -19    0.55    0.29
  -6   2 -19   -1.30    0.87
  -6  -2 -19   -0.75    0.86
   6  -2  20    7.14    1.14
  -6   2 -20    6.44    0.55
  -6  -2 -20    5.79    0.63
  -6   2 -20    4.95    0.58
  -6   2 -20    4.34    1.06
  -6  -2 -20    2.68    0.89
   6  -2  21    0.30    0.51
  -6  -2 -21    0.20    0.34
  -6   2 -21   -0.24    0.36
  -6   2 -21    0.71    0.27
  -6  -2 -21   -0.57    0.96
   6  -2  22    3.84    0.87
  -6   2 -22    4.77    0.47
  -6   2 -22    3.71    0.93
  -6  -2 -22    4.32    0.99
  -6  -2 -22    4.06    0.55
  -6   2 -22    3.74    0.53
  -6   2 -23   28.85    1.48
  -6  -2 -23   28.28    1.48
  -6  -2 -24    4.89    0.56
  -6   2 -24    4.72    0.55
  -6  -2 -25   -0.12    0.27
  -6   2 -25    0.04    0.27
  -6  -2 -26   20.05    1.09
  -6   2 -26   20.77    1.10
  -6   2 -27    9.59    0.67
  -6  -2 -27   10.42    0.69
  -6  -2 -28    0.95    0.27
  -6   2 -28    1.47    0.28
   6   2  29    0.17    0.21
   6  -2  29    0.37    0.21
  -6   2 -29    0.89    0.21
  -6  -2 -29    1.07    0.22
  -6   2 -29    0.81    0.21
  -6  -2 -30    8.40    0.47
  -6   3  30   21.79    0.90
  -6   3  29    1.40    0.22
  -6   3  29    1.27    0.22
   6  -3 -28    1.18    0.19
  -6   3  28    1.83    0.28
  -6   3  28    2.14    0.29
  -6   3  27   21.16    1.01
  -6  -3  27   16.47    0.89
   6  -3 -27   18.31    0.87
  -6   3  27   22.30    1.04
  -6   3  26    9.61    0.67
  -6   3  26    9.73    0.66
  -6   3  25    0.03    0.20
  -6   3  25    0.04    0.23
  -6  -3  25   -0.03    0.23
  -6   3  24    0.36    0.27
  -6   3  24   -0.19    0.27
  -6  -3  24   -0.08    0.26
  -6  -3  23   14.19    0.91
  -6   3  23   15.87    1.00
  -6   3  22   14.72    0.97
  -6  -3  22   15.84    1.00
  -6   3  22   17.50    1.09
  -6   3  21   12.12    1.63
  -6   3  21   16.02    1.06
  -6   3  21   14.43    0.97
  -6  -3  21   15.04    1.00
  -6  -3  21   14.98    0.83
  -6   3  20    7.08    1.22
  -6  -3  20    8.72    1.34
  -6   3  20    7.73    0.70
  -6  -3  20    7.40    0.69
  -6   3  20    8.60    0.78
  -6  -3  20    8.18    0.60
  -6   3  19   33.69    1.64
  -6  -3  19   30.92    1.62
  -6   3  19   34.90    1.73
  -6  -3  19   31.64    2.71
  -6  -3  19   33.70    1.46
  -6   3  18   42.18    1.94
  -6  -3  18   40.35    1.93
  -6   3  18   47.29    2.08
  -6  -3  18   37.26    2.94
  -6   3  18   32.12    2.75
  -6  -3  18   44.36    1.79
  -6   3  17   32.54    1.61
  -6  -3  17   33.74    1.65
  -6   3  17   33.79    1.73
  -6  -3  17   29.71    2.55
  -6   3  17   32.85    2.58
  -6  -3  17   34.58    1.50
  -6  -3  16   40.19    1.87
  -6   3  16   38.49    1.83
  -6   3  16   43.74    2.00
  -6  -3  16   41.99    2.93
  -6   3  16   34.72    2.69
  -6  -3  16   42.92    1.74
  -6  -3  15   36.26    2.64
  -6   3  15   33.14    2.51
  -6   3  15   36.52    1.66
  -6  -3  15   35.07    1.67
  -6   3  14   10.51    1.30
  -6  -3  14    9.47    0.73
  -6   3  14   11.34    0.76
  -6  -3  14   10.31    1.32
  -6  -3  13   18.59    1.78
  -6   3  13   16.90    1.67
  -6   3  13   21.51    1.10
  -6  -3  13   21.03    1.12
  -6  -3  13   20.73    1.02
  -6  -3  12    8.00    0.55
  -6  -3  12    7.40    0.58
  -6   3  12    6.84    0.55
  -6  -3  12    6.05    0.95
  -6   3  12    8.15    1.05
  -6   3  11    2.45    0.64
  -6  -3  11    2.45    0.65
  -6  -3  11    1.60    0.31
  -6   3  11    2.23    0.33
  -6   3  11    1.93    0.52
  -6  -3  11    2.59    0.31
  -6   3  10    6.92    0.58
  -6  -3  10    7.54    0.56
  -6   3  10    7.16    0.53
  -6  -3  10    5.30    0.86
  -6   3  10    5.57    0.85
  -6   3  10    7.78    0.86
  -6   3   9   65.50    2.63
  -6  -3   9   68.14    2.58
  -6   3   9   67.62    2.56
  -6  -3   9   72.52    3.44
  -6   3   9   63.56    3.27
  -6   3   9   76.98    3.21
  -6   3   9   68.18    2.67
  -6   3   8    6.10    0.46
  -6  -3   8    5.81    0.46
  -6  -3   8    6.61    0.86
  -6   3   8    5.35    0.77
  -6   3   8    5.57    0.70
  -6   3   8    6.36    0.52
  -6   3   7   11.38    0.94
  -6   3   7    9.57    0.59
  -6  -3   7   10.30    1.04
  -6   3   7   10.10    0.66
  -6   3   7   10.07   13.29
  -6  -3   6   46.04    2.36
  -6   3   6   45.52    2.33
  -6   3   6   41.09    2.07
  -6   3   6   43.13    1.79
  -6   3   5    0.16    0.30
  -6   3   5    0.25    0.19
  -6  -3   5    0.46    0.27
  -6   3   5    0.37    0.27
  -6   3   4    0.38    0.29
  -6  -3   4    0.51    0.32
  -6   3   4    0.07    0.24
  -6   3   4    0.49    0.21
  -6   3   3   17.89    0.85
  -6   3   3   20.11    1.12
  -6   3   3   21.07    0.97
  -6  -3   3   17.58    1.27
  -6   3   3   19.27    1.29
  -6   3   2    4.28    0.46
  -6   3   2    4.61    0.35
  -6  -3   2    3.52    0.57
  -6   3   2    4.79    0.63
  -6   3   2    4.68    0.41
  -6  -3   1   72.17    3.07
  -6   3   1   73.14    3.05
  -6   3   1   64.51    2.62
  -6   3   1   68.24    2.50
  -6   3   1   71.21    2.59
   6  -3  -1   69.24    2.83
  -6   3   0    3.80    0.33
   6  -3   0    4.00    0.54
  -6   3   0    3.66    0.36
  -6   3   0    4.51    0.40
  -6   3   0    4.41    0.38
  -6   3  -1   13.90    0.71
   6  -3   1   13.25    1.04
  -6   3  -1   15.48    0.80
  -6   3  -2   17.78    0.86
   6  -3   2   18.14    1.27
  -6   3  -2   19.67    0.95
   6  -3   3    1.84    0.47
  -6   3  -3    2.00    0.29
  -6   3  -3    1.78    0.25
   6  -3   4    0.08    0.37
  -6   3  -4    0.12    0.15
  -6   3  -4    0.30    0.21
  -6   3  -4   -0.27    0.40
  -6  -3  -4   -0.20    0.37
   6  -3   5   74.65    3.43
  -6   3  -5   76.66    2.82
  -6  -3  -5   66.96    3.18
  -6   3  -5   72.48    3.28
  -6   3  -5   74.34    2.72
   6  -3   6   19.28    1.50
  -6   3  -6   21.90    1.07
  -6   3  -6   16.12    1.31
  -6  -3  -6   20.25    1.39
   6   3   6   20.24    1.41
  -6   3  -7   29.68    1.91
  -6  -3  -7   29.83    1.88
  -6   3  -7   33.02    1.36
   6  -3   7   31.67    2.04
  -6  -3  -7   35.75    1.41
   6   3   7   33.06    1.92
  -6   3  -8  100.39    4.43
  -6  -3  -8   93.63    4.33
   6  -3   8  103.25    4.58
   6   3   8  105.73    4.34
  -6  -3  -8  104.01    3.63
  -6  -3  -8  101.91    3.63
  -6   3  -8  103.83    3.64
  -6  -3  -9    1.02    0.22
   6   3   9    1.12    0.45
  -6   3  -9    1.51    0.28
  -6   3  -9    1.77    0.26
  -6  -3  -9    1.32    0.25
   6  -3   9    1.83    0.62
  -6   3  -9    1.64    0.47
  -6  -3  -9    1.60    0.48
   6  -3  10    9.08    1.14
  -6  -3 -10    8.95    0.55
  -6   3 -10    6.27    0.94
  -6  -3 -10    8.22    1.04
   6   3  10    9.25    0.97
  -6   3 -10    9.82    0.63
  -6   3 -10    9.23    0.60
   6   3  11  109.02    4.61
  -6   3 -11  102.20    3.86
  -6   3 -11  107.08    4.89
  -6  -3 -11  107.46    4.89
   6  -3  11  111.06    5.00
  -6  -3 -11  115.80    3.85
  -6   3 -12   25.69    1.99
  -6  -3 -12   20.82    1.81
  -6   3 -12   25.07    1.21
  -6  -3 -12   24.52    1.08
   6   3  12   23.09    1.64
   6  -3  12   25.01    1.95
  -6   3 -12   23.03    1.10
  -6   3 -13  107.33    5.03
  -6  -3 -13  102.24    4.98
  -6  -3 -13  113.34    3.77
   6  -3  13   98.56    4.89
  -6   3 -13  103.00    3.77
  -6  -3 -13  101.25    3.88
  -6   3 -13  103.58    3.90
   6   3  13  112.13    4.62
  -6   3 -14   44.44    2.96
  -6  -3 -14   46.15    2.98
  -6   3 -14   49.66    2.00
  -6  -3 -14   48.63    2.06
  -6   3 -14   48.10    2.06
   6   3  14   48.07    2.63
   6  -3  14   46.54    2.94
   6   3  15   16.43    1.39
  -6   3 -15   13.19    1.58
  -6   3 -15   14.08    0.84
   6  -3  15   14.89    1.59
  -6  -3 -15   13.46    0.89
  -6   3 -15   12.48    0.87
  -6  -3 -15   11.12    1.49
  -6  -3 -16    5.14    1.08
  -6   3 -16    5.20    1.04
  -6   3 -16    7.29    0.59
   6  -3  16    5.41    1.04
   6   3  16    8.87    1.05
  -6   3 -16    6.94    0.65
  -6  -3 -16    6.25    0.63
  -6   3 -17    8.82    1.30
  -6  -3 -17    6.85    1.15
   6  -3  17   10.93    1.37
  -6   3 -17   10.38    0.71
   6   3  17    7.07    0.99
  -6   3 -17    8.59    0.72
  -6  -3 -17    7.71    0.70
  -6   3 -18    5.61    0.53
  -6   3 -18    5.02    1.01
  -6  -3 -18    3.26    0.90
  -6  -3 -18    5.01    0.57
  -6   3 -18    5.06    0.57
   6  -3  18    5.48    1.03
  -6   3 -19    2.85    0.39
  -6   3 -19    2.36    0.87
   6  -3  19    2.31    0.77
  -6  -3 -19    1.49    0.41
  -6   3 -19    1.51    0.40
  -6   3 -20   44.75    1.83
  -6   3 -20   37.19    2.86
  -6   3 -20   41.69    1.92
  -6  -3 -20   41.64    1.93
  -6   3 -21    6.83    0.57
  -6  -3 -21    6.05    0.62
  -6   3 -21    5.48    0.59
  -6   3 -22    1.15    0.30
  -6  -3 -22    0.50    0.30
  -6   3 -22    0.57    0.29
  -6   3 -23    1.91    0.34
  -6  -3 -23    1.08    0.32
  -6   3 -23    1.46    0.35
  -6   3 -24   11.86    0.77
  -6  -3 -24   11.83    0.77
  -6  -3 -25   41.76    1.76
  -6  -3 -26   10.85    0.66
  -6  -3 -27   19.93    0.93
  -6   3 -27   20.72    1.04
  -6   3 -28    3.64    0.36
   6   3  28    4.63    0.40
  -6   3 -28    4.66    0.38
  -6   4  28   13.76    0.65
  -6   4  27    8.71    0.53
  -6   4  27    9.07    0.57
  -6   4  26   25.12    1.13
  -6   4  26   24.22    1.09
  -6   4  26   25.07    1.18
  -6   4  25   18.30    0.96
  -6   4  25   18.97    0.94
  -6   4  24    2.03    0.32
  -6   4  24    1.86    0.33
  -6   4  23   26.49    1.29
  -6   4  23   25.86    1.31
  -6   4  22   19.47    1.12
  -6   4  22   21.87    1.17
  -6   4  21   16.05    1.00
  -6   4  21   16.30    1.02
  -6   4  20   55.09    2.37
  -6   4  20   54.45    2.36
  -6   4  19    2.76    0.47
  -6   4  18   -0.05    0.28
  -6   4  18    0.43    0.35
  -6  -4  17    5.85    0.50
  -6   4  17    4.37    0.58
  -6   4  17    5.07    0.59
  -6  -4  16   36.71    1.54
  -6   4  16   33.59    1.75
  -6   4  16   33.84    1.70
  -6   4  15    9.57    0.80
  -6   4  15    8.29    0.73
  -6   4  14   20.72    1.21
  -6   4  14   20.05    1.18
  -6   4  13   14.75    1.00
  -6   4  13   15.00    0.99
  -6   4  13   16.20    1.44
  -6   4  13   15.54    0.99
  -6   4  12    0.13    0.25
  -6   4  12    1.00    0.32
  -6   4  12    0.35    0.26
  -6   4  11   21.36    1.16
  -6   4  11   19.59    1.12
  -6   4  11   18.38    1.52
  -6   4  10   18.22    1.06
  -6   4  10   18.59    1.47
  -6   4  10   17.72    1.05
  -6   4   9   10.80    0.75
  -6   4   9   10.78    1.06
  -6   4   9   10.76    0.75
  -6   4   9    9.99    0.64
  -6   4   8   29.23    1.82
  -6   4   8   30.50    1.44
  -6   4   8   30.16    1.45
  -6  -4   7    6.97    0.50
  -6   4   7    7.62    0.61
  -6   4   7    6.68    0.57
  -6   4   7    7.45    0.85
  -6   4   6   24.35    1.21
  -6   4   6   21.32    1.46
  -6   4   6   24.85    1.21
  -6   4   6   24.04    1.19
  -6   4   5    7.84    0.55
  -6   4   5    7.67    0.60
  -6   4   5    8.74    0.62
  -6   4   5    8.88    0.84
  -6   4   5    6.97    0.57
  -6   4   4    2.29    0.33
  -6   4   4    1.94    0.31
  -6   4   4    1.19    0.30
  -6   4   4    1.42    0.42
  -6   4   3  149.39    5.27
  -6   4   3  154.07    5.29
  -6   4   3  137.34    5.51
  -6   4   3  152.59    5.26
  -6   4   2  100.62    3.61
  -6   4   2  100.64    3.57
  -6   4   2  100.36    3.64
  -6   4   2   90.98    3.81
  -6   4   2   99.77    3.64
  -6   4   1   34.70    1.52
  -6   4   1   32.97    1.50
  -6   4   1   34.44    1.45
  -6   4   1   35.31    1.49
  -6   4   0    2.10    0.35
  -6   4   0    2.18    0.31
  -6   4   0    2.02    0.32
  -6   4  -1   78.33    2.91
  -6   4  -1   79.47    2.97
  -6   4  -1   78.74    2.98
  -6   4  -1   77.94    2.95
  -6   4  -2   42.58    1.78
   6  -4   2   41.74    2.20
  -6   4  -2   43.35    1.82
  -6   4  -2   44.83    1.85
  -6   4  -2   45.14    1.82
  -6   4  -3   27.12    1.24
  -6   4  -3   24.35    1.22
  -6   4  -3   27.57    1.24
  -6   4  -3   27.65    1.20
  -6   4  -3   26.75    1.29
   6  -4   3   25.29    1.66
  -6   4  -4    0.05    0.17
  -6   4  -4    0.42    0.21
   6  -4   4    0.52    0.40
  -6   4  -4    0.33    0.21
  -6   4  -4    0.42    0.23
  -6   4  -5   79.42    2.97
   6  -4   5   74.18    3.59
  -6   4  -5   76.10    2.87
  -6   4  -5   74.35    2.88
  -6   4  -5   74.84    2.82
   6   4   5   72.79    3.60
  -6   4  -5   78.30    2.89
  -6   4  -6    4.68    0.49
   6  -4   6    4.33    0.79
  -6   4  -6    5.02    0.46
  -6   4  -6    5.02    0.46
  -6   4  -6    4.22    0.42
   6   4   6    4.90    0.80
  -6   4  -6    4.94    0.48
   6   4   7  107.27    4.65
  -6   4  -7  105.33    3.91
   6  -4   7   99.40    4.68
  -6   4  -7  103.13    3.77
  -6   4  -7  104.51    3.82
  -6   4  -7  101.70    3.75
  -6   4  -7   98.82    3.76
  -6  -4  -7  109.78    3.73
  -6   4  -8   52.34    2.09
  -6  -4  -8   49.63    1.93
  -6   4  -8   49.11    2.02
   6   4   8   49.40    2.74
   6  -4   8   46.01    2.81
  -6   4  -8   50.33    2.03
  -6   4  -8   49.67    2.15
  -6   4  -9   43.59    1.83
  -6   4  -9   46.23    1.86
   6   4   9   44.34    2.57
   6  -4   9   41.37    2.67
  -6   4  -9   43.04    1.89
  -6   4  -9   42.46    1.96
  -6   4 -10   25.10    1.22
  -6   4 -10   25.63    1.24
   6   4  10   23.06    1.80
   6  -4  10   27.83    2.09
  -6   4 -10   26.09    1.31
  -6   4 -10   27.15    1.39
  -6   4 -11   10.49    0.69
  -6   4 -11   10.74    0.73
  -6   4 -11   10.24    0.82
   6  -4  11   12.43    1.42
   6   4  11   10.69    1.19
  -6   4 -11    9.49    0.73
   6  -4  12    1.14    0.61
  -6   4 -12    0.74    0.29
   6   4  12    0.43    0.50
   6  -4  13    0.29    0.53
  -6   4 -13    0.03    0.23
   6   4  13    0.33    0.47
   6  -4  14   40.85    2.89
   6   4  14   45.56    2.71
  -6   4 -14   45.86    1.85
   6  -4  15   16.21    1.77
  -6   4 -15   17.51    1.01
   6   4  15   19.49    1.64
   6  -4  16    4.28    1.00
  -6   4 -16    4.26    0.47
   6   4  16    2.62    0.72
   6  -4  17   39.11    2.84
  -6   4 -17   40.34    1.73
   6   4  17   34.30    2.38
  -6   4 -18    5.03    0.52
   6  -4  18    5.13    1.02
  -6   4 -19    0.85    0.32
  -6   4 -20    0.49    0.30
  -6   4 -21    0.74    0.30
  -6   4 -22   10.05    0.67
  -6   4 -23    3.65    0.48
  -6   4 -23    2.97    0.41
  -6   4 -23    2.74    0.36
  -6   4 -24   26.52    1.30
  -6   4 -24   26.83    1.35
  -6   4 -24   29.15    1.21
  -6   4 -25    7.12    0.54
   6   4  25    5.95    0.50
  -6   4 -25    6.78    0.56
  -6   4 -26    6.07    0.46
   6   4  26    5.62    0.44
  -6   4 -26    5.76    0.48
  -6   4 -27   17.84    0.83
  -6   4 -27   16.75    0.85
  -6   5  26    0.04    0.11
  -6   5  26    0.11    0.13
  -6   5  25    1.49    0.22
  -6   5  25    1.22    0.22
  -6   5  25    1.25    0.24
  -6   5  24    3.31    0.36
  -6   5  24    2.60    0.32
  -6   5  24    2.56    0.30
  -6   5  23    0.13    0.20
  -6   5  23    0.56    0.24
  -6   5  23    0.19    0.20
  -6   5  22    0.84    0.27
  -6   5  22    1.47    0.32
  -6   5  22    1.10    0.28
  -6   5  21    0.16    0.23
  -6   5  21    0.30    0.27
  -6   5  21    0.07    0.22
  -6   5  20   28.17    1.40
  -6   5  20   27.63    1.40
  -6   5  20   25.83    1.32
  -6   5  19   65.44    2.61
  -6   5  19   59.91    2.52
  -6   5  19   61.68    2.61
  -6   5  18    0.53    0.32
  -6   5  18    0.17    0.26
  -6   5  17   53.08    2.26
  -6   5  17   50.73    2.29
  -6   5  16   21.42    1.22
  -6   5  16   21.99    1.27
  -6   5  15    9.56    0.77
  -6   5  15    9.81    0.80
  -6   5  14    5.00    0.59
  -6   5  14    4.99    0.56
  -6   5  13    8.64    0.73
  -6   5  13    9.25    1.09
  -6   5  13    8.63    0.75
  -6   5  12    1.36    0.35
  -6   5  12    0.73    0.52
  -6   5  12    1.38    0.36
  -6   5  12    0.98    0.37
  -6   5  11    2.60    0.44
  -6   5  11    1.85    0.38
  -6   5  11    2.31    0.63
  -6   5  11    2.65    0.45
  -6   5  10    1.23    0.31
  -6   5  10    1.31    0.35
  -6   5  10    1.76    0.36
  -6   5  10    1.81    0.39
  -6   5  10    2.04    0.59
  -6   5   9   33.07    1.58
  -6   5   9   30.70    1.48
  -6   5   9   31.76    1.57
  -6   5   9   31.42    2.02
  -6   5   9   31.56    1.54
  -6   5   8    2.98    0.44
  -6   5   8    2.44    0.42
  -6   5   8    3.23    0.44
  -6   5   8    2.88    0.40
  -6   5   8    2.59    0.58
  -6   5   7   -0.04    0.22
  -6   5   7   -0.04    0.29
  -6   5   7    0.33    0.28
  -6   5   7    0.14    0.23
  -6   5   7    0.09    0.33
  -6   5   6   11.93    0.78
  -6   5   6   12.46    0.81
  -6   5   6   12.11    0.82
  -6   5   6   10.77    0.75
  -6   5   6   10.13    1.03
  -6   5   5    5.84    0.56
  -6   5   5    5.99    0.53
  -6   5   5    6.47    0.58
  -6   5   5    6.70    0.57
  -6   5   4    6.76    0.62
  -6   5   4    8.21    0.62
  -6   5   4    7.64    0.60
  -6   5   4    8.98    0.68
  -6   5   3    0.13    0.18
  -6   5   3    0.19    0.21
  -6   5   3   -0.09    0.20
  -6   5   3   -0.10    0.21
  -6   5   3    0.04    0.25
  -6   5   2    0.57    0.23
  -6   5   2    0.63    0.26
  -6   5   2    0.74    0.29
  -6   5   2    0.63    0.25
  -6   5   1   47.86    2.01
  -6   5   1   51.27    2.07
  -6   5   1   50.73    2.11
  -6   5   1   51.24    2.13
  -6   5   1   51.05    2.08
  -6   5   0    1.48    0.29
  -6   5   0    1.17    0.31
  -6   5   0    1.03    0.30
  -6   5   0    1.61    0.31
  -6   5   0    1.24    0.27
  -6   5  -1    0.21    0.23
  -6   5  -1    0.09    0.20
  -6   5  -1    0.22    0.22
  -6   5  -1   -0.03    0.19
  -6   5  -2    6.46    0.56
  -6   5  -2    7.36    0.57
  -6   5  -2    7.33    0.58
  -6   5  -3    3.50    0.40
  -6   5  -3    3.44    0.42
  -6   5  -3    3.27    0.42
   6   5   3    3.55    0.79
  -6   5  -3    3.98    0.45
  -6   5  -4    7.73    0.59
  -6   5  -4    8.72    0.66
  -6   5  -4    7.49    0.60
   6   5   4    7.38    1.06
  -6   5  -4    7.79    0.62
  -6   5  -5    0.03    0.21
  -6   5  -5    0.39    0.23
  -6   5  -5    0.42    0.25
  -6   5  -5    0.57    0.24
  -6   5  -5    0.36    0.29
   6   5   5    0.37    0.51
  -6   5  -6   13.11    0.87
  -6   5  -6   13.99    0.87
  -6   5  -6   13.46    0.82
  -6   5  -6   13.49    0.81
   6   5   6   13.81    1.43
  -6   5  -6   13.66    0.87
  -6   5  -7   12.51    0.87
  -6   5  -7   13.28    0.86
   6  -5   7   11.06    1.26
  -6   5  -7   13.08    0.80
  -6   5  -7   13.25    0.81
   6   5   7   13.65    1.41
  -6   5  -7   12.50    0.84
   6  -5   8    2.96    0.73
  -6   5  -8    2.50    0.40
  -6   5  -8    2.07    0.40
  -6   5  -8    2.73    0.44
   6   5   8    2.22    0.71
  -6   5  -8    3.66    0.42
  -6   5  -9   53.41    2.19
   6  -5   9   45.14    3.04
   6   5   9   51.04    3.05
  -6   5  -9   55.37    2.19
  -6   5  -9   53.99    2.28
  -6   5  -9   52.36    2.30
   6  -5  10    2.16    0.73
  -6   5 -10    2.77    0.44
  -6   5 -10    3.57    0.50
  -6   5 -10    3.06    0.45
   6   5  10    3.20    0.79
  -6   5 -10    3.10    0.42
   6  -5  11  100.05    5.17
  -6   5 -11  113.91    4.19
  -6   5 -11  109.07    4.11
  -6   5 -11  106.94    3.95
   6   5  11  102.53    4.96
  -6   5 -12    2.91    0.47
  -6   5 -12    2.85    0.41
   6   5  12    2.22    0.69
   6  -5  12    2.01    0.73
  -6   5 -13    1.25    0.37
  -6   5 -13    0.56    0.31
   6   5  13    0.74    0.55
   6  -5  13    0.32    0.76
  -6   5 -14    8.56    0.62
   6  -5  14    9.81    1.37
  -6   5 -14    8.59    0.78
   6   5  14    9.20    1.18
  -6   5 -15    1.37    0.37
   6   5  15    0.24    0.45
   6  -5  15    0.81    0.60
  -6   5 -15    0.95    0.27
  -6   5 -16   34.28    1.71
  -6   5 -16   32.76    1.53
  -6   5 -17   31.97    1.69
  -6   5 -17   35.72    1.56
  -6   5 -18    7.33    0.72
  -6   5 -18    8.76    0.64
  -6   5 -19   34.38    1.72
  -6   5 -19   37.17    1.58
  -6   5 -20    0.55    0.27
  -6   5 -20    0.31    0.27
  -6   5 -20    0.74    0.30
  -6   5 -21    9.67    0.74
  -6   5 -21   11.09    0.75
  -6   5 -21   11.85    0.69
  -6   5 -22    3.77    0.39
  -6   5 -22    3.70    0.42
  -6   5 -22    3.61    0.43
  -6   5 -23   18.96    0.96
  -6   5 -23   17.23    0.96
  -6   5 -23   19.54    0.88
  -6   5 -24    1.54    0.23
  -6   5 -24    1.29    0.24
  -6   5 -24    1.12    0.24
  -6   5 -25    4.08    0.36
  -6   5 -25    5.00    0.37
  -6   6  24    1.43    0.18
  -6   6  23   17.67    0.73
  -6   6  22   -0.05    0.14
  -6   6  21   24.20    1.11
  -6   6  21   25.12    1.08
  -6   6  20    4.15    0.40
  -6   6  20    4.51    0.39
  -6   6  20    4.42    0.39
  -6   6  19    7.49    0.58
  -6   6  19    8.46    0.57
  -6   6  19    8.18    0.57
  -6   6  18   -0.10    0.23
  -6   6  18    0.21    0.20
  -6   6  18   -0.15    0.22
  -6   6  17    3.73    0.43
  -6   6  17    4.71    0.53
  -6   6  17    4.02    0.46
  -6   6  17    3.64    0.42
  -6   6  16    1.90    0.35
  -6   6  16    2.99    0.39
  -6   6  16    2.07    0.35
  -6   6  16    2.97    0.45
  -6   6  15    0.04    0.25
  -6   6  15    0.04    0.23
  -6   6  15    0.04    0.23
  -6   6  15   -0.04    0.27
  -6   6  14   -0.08    0.23
  -6   6  14   -0.11    0.24
  -6   6  14    0.08    0.21
  -6   6  14   -0.09    0.28
  -6   6  13    3.08    0.43
  -6   6  13    2.81    0.42
  -6   6  13    3.08    0.41
  -6   6  13    2.64    0.46
  -6   6  12    1.33    0.32
  -6   6  12    1.35    0.35
  -6   6  12    1.29    0.37
  -6   6  12    1.08    0.32
  -6   6  11   26.07    1.30
  -6   6  11   26.79    1.34
  -6   6  11   26.53    1.38
  -6   6  11   25.10    1.30
  -6   6  11   23.36    1.15
  -6   6  10   -0.04    0.24
  -6   6  10    0.21    0.26
  -6   6  10    0.12    0.26
  -6   6  10    0.21    0.27
  -6   6  10    0.46    0.28
  -6   6   9    6.82    0.60
  -6   6   9    6.17    0.61
  -6   6   9    7.23    0.67
  -6   6   9    6.43    0.60
  -6   6   9    6.94    0.58
  -6   6   8   -0.04    0.26
  -6   6   8    0.55    0.30
  -6   6   8    0.04    0.26
  -6   6   8    0.31    0.29
  -6   6   8    0.27    0.27
  -6   6   7    4.45    0.49
  -6   6   7    4.95    0.55
  -6   6   7    5.44    0.57
  -6   6   7    4.22    0.47
  -6   6   7    4.92    0.51
  -6   6   6    6.63    0.60
  -6   6   6    6.52    0.62
  -6   6   6    6.39    0.56
  -6   6   6    7.10    0.61
  -6   6   5    4.36    0.51
  -6   6   5    4.28    0.47
  -6   6   5    4.30    0.50
  -6   6   5    4.85    0.50
  -6   6   4   10.43    0.77
  -6   6   4   10.42    0.78
  -6   6   4   10.86    0.72
  -6   6   4    8.84    0.72
  -6   6   3    6.44    0.59
  -6   6   3    6.19    0.59
  -6   6   3    5.89    0.54
  -6   6   3    5.76    0.56
  -6   6   2    1.78    0.37
  -6   6   2    1.43    0.32
  -6   6   2    1.34    0.34
  -6   6   2    1.28    0.33
  -6   6   1   16.68    1.01
  -6   6   1   17.49    0.97
  -6   6   0    1.55    0.34
  -6   6   0    2.06    0.39
  -6   6  -1   26.83    1.32
  -6   6  -1   26.25    1.28
   6   6   1   22.69    2.05
  -6   6  -2   50.47    2.11
  -6   6  -2   48.09    2.06
  -6   6  -2   49.33    2.04
  -6   6  -3   57.20    2.36
  -6   6  -3   54.70    2.30
  -6   6  -3   58.65    2.31
   6   6   3   50.27    3.24
   6   6   4   14.86    1.62
  -6   6  -4   15.45    0.93
  -6   6  -4   16.69    1.03
  -6   6  -4   15.88    0.98
  -6   6  -4   16.58    0.95
  -6   6  -5   19.04    1.13
  -6   6  -5   20.19    1.08
  -6   6  -5   21.75    1.11
  -6   6  -5   20.68    1.15
   6   6   6    6.04    1.10
  -6   6  -6    8.05    0.64
  -6   6  -6    7.99    0.71
  -6   6  -6    8.13    0.69
  -6   6  -6    9.05    0.67
  -6   6  -7   72.95    2.93
  -6   6  -7   75.87    2.99
   6   6   7   70.79    3.92
  -6   6  -7   75.14    2.87
  -6   6  -8   -0.22    0.33
  -6   6  -8    0.54    0.27
  -6   6  -8    0.34    0.27
  -6   6  -8    0.48    0.30
   6   6   8    0.27    0.48
  -6   6  -9    2.09    0.41
  -6   6  -9    2.55    0.38
   6   6   9    1.85    0.62
  -6   6  -9    2.20    0.40
  -6   6  -9    2.39    0.40
   6   6  10    2.98    0.78
  -6   6 -10    2.55    0.41
  -6   6 -10    2.18    0.39
  -6   6 -11    4.72    0.53
  -6   6 -11    4.75    0.50
  -6   6 -12    0.18    0.23
  -6   6 -12    0.31    0.27
  -6   6 -13    0.44    0.25
  -6   6 -13   -0.09    0.24
  -6   6 -14    1.94    0.36
  -6   6 -14    1.65    0.31
  -6   6 -14    2.06    0.37
  -6   6 -15    7.90    0.65
  -6   6 -15    7.08    0.50
  -6   6 -16    2.88    0.41
  -6   6 -17    4.81    0.49
  -6   6 -17    4.34    0.48
  -6   6 -18   19.49    0.94
  -6   6 -18   20.02    1.02
  -6   6 -19    8.79    0.57
  -6   6 -19    8.79    0.62
  -6   6 -19    7.29    0.58
  -6   6 -20    1.67    0.30
  -6   6 -20    1.90    0.31
  -6   6 -20    2.26    0.30
  -6   6 -21    0.05    0.17
  -6   6 -21   -0.02    0.16
  -6   6 -21   -0.09    0.18
  -6   6 -22    3.59    0.33
  -6   6 -22    3.31    0.29
  -6   7  21    3.40    0.25
  -6   7  20   10.34    0.55
  -6   7  19   20.67    0.92
  -6   7  18   12.15    0.62
  -6   7  18   11.81    0.66
  -6   7  17    5.34    0.37
  -6   7  17    6.64    0.49
  -6   7  17    5.89    0.43
  -6   7  16   11.31    0.63
  -6   7  16   13.14    0.74
  -6   7  16   12.01    0.68
  -6   7  15    3.04    0.39
  -6   7  15    2.83    0.34
  -6   7  15    2.66    0.31
  -6   7  14   -0.26    0.25
  -6   7  14   -0.03    0.19
  -6   7  14   -0.18    0.17
  -6   7  13    1.17    0.32
  -6   7  13    1.14    0.28
  -6   7  13    1.30    0.27
  -6   7  12    0.90    0.31
  -6   7  12    0.91    0.27
  -6   7  12    1.19    0.27
  -6   7  11    0.44    0.28
  -6   7  11    0.89    0.25
  -6   7  11    0.68    0.27
  -6   7  10    5.64    0.49
  -6   7  10    5.78    0.53
  -6   7  10    5.38    0.56
  -6   7  10    6.42    0.53
  -6   7   9    3.19    0.39
  -6   7   9    3.27    0.46
  -6   7   9    2.92    0.38
  -6   7   9    3.56    0.41
  -6   7   9    3.48    0.43
  -6   7   8   12.06    0.76
  -6   7   8   13.97    0.85
  -6   7   8   12.48    0.84
  -6   7   8   11.97    0.77
  -6   7   8   12.32    0.79
  -6   7   7    1.28    0.31
  -6   7   7    1.79    0.38
  -6   7   7    1.47    0.34
  -6   7   7    1.18    0.30
  -6   7   6   14.91    0.90
  -6   7   6   12.47    0.84
  -6   7   6   13.19    0.81
  -6   7   6   13.76    0.87
  -6   7   5    0.46    0.29
  -6   7   5    0.48    0.32
  -6   7   5    0.69    0.30
  -6   7   5    0.44    0.25
  -6   7   4   11.02    0.74
  -6   7   4   11.92    0.82
  -6   7   4    9.89    0.75
  -6   7   3    6.83    0.59
  -6   7   3    7.13    0.66
  -6   7   3    6.94    0.61
  -6   7   2    1.58    0.42
  -6   7   2    0.48    0.27
  -6   7   2    1.10    0.31
  -6   7   1   10.38    0.72
  -6   7   1    9.93    0.79
  -6   7   1   10.46    0.73
  -6   7   0    1.08    0.31
  -6   7   0    1.23    0.31
  -6   7  -1    0.51    0.25
  -6   7  -1    0.49    0.28
  -6   7  -2    6.82    0.58
  -6   7  -2    5.70    0.64
  -6   7  -2    7.46    0.57
  -6   7  -3    2.30    0.44
  -6   7  -3    2.16    0.37
  -6   7  -3    2.48    0.36
  -6   7  -4    1.18    0.34
  -6   7  -4    1.03    0.27
  -6   7  -4    0.85    0.36
  -6   7  -5    3.54    0.40
  -6   7  -5    3.60    0.50
  -6   7  -6    3.43    0.40
  -6   7  -6    4.92    0.54
  -6   7  -7    6.16    0.50
  -6   7  -7    5.14    0.55
  -6   7  -8   37.10    1.64
  -6   7  -9    4.39    0.47
  -6   7 -10   17.62    0.94
  -6   7 -11    4.30    0.44
  -6   7 -11    3.85    0.42
  -6   7 -12   26.46    1.19
  -6   7 -12   27.82    1.23
  -6   7 -13    0.92    0.23
  -6   7 -13    0.81    0.27
  -6   7 -14    4.32    0.36
  -6   7 -14    5.73    0.45
  -6   7 -15    0.98    0.25
  -6   7 -15    0.76    0.23
  -6   7 -16    1.35    0.26
  -6   7 -16    1.20    0.24
  -6   7 -17   14.21    0.69
  -6   7 -17   13.17    0.73
  -6   7 -18   37.99    1.51
  -6   8  15    2.04    0.20
  -6   8  14   12.48    0.60
  -6   8  13    2.97    0.28
  -6   8  12    0.15    0.15
  -6   8  11    0.10    0.17
  -6   8  10    7.77    0.51
  -6   8   9    0.50    0.20
  -6   8   8   13.16    0.72
  -6   8   7   15.19    0.77
  -6   8   7   15.45    0.80
  -6   8   7   14.59    0.77
  -6   8   6    0.10    0.18
  -6   8   6    0.26    0.20
  -6   8   6    0.27    0.23
  -6   8   5    1.00    0.25
  -6   8   5    1.12    0.25
  -6   8   5    1.05    0.30
  -6   8   4    9.35    0.60
  -6   8   4    8.77    0.57
  -6   8   4    8.98    0.63
  -6   8   3    0.81    0.25
  -6   8   3    0.64    0.21
  -6   8   3    0.44    0.29
  -6   8   2    6.48    0.50
  -6   8   2    6.58    0.48
  -6   8   2    6.04    0.54
  -6   8   1    2.99    0.37
  -6   8   1    3.04    0.41
  -6   8   0   -0.11    0.24
  -6   8   0   -0.11    0.19
  -6   8  -1    2.50    0.31
   6   8   2   64.85    2.45
  -6   8  -2   67.68    2.47
  -6   8  -2   72.22    2.63
   6   8   3    1.42    0.25
  -6   8  -3    1.98    0.26
  -6   8  -3    1.98    0.37
  -6   8  -4    7.55    0.58
   6   8   4    6.72    0.47
  -6   8  -5    3.99    0.43
  -6   8  -6    0.03    0.24
  -6   8  -7    1.57    0.31
  -6   8  -8    5.27    0.44
  -6   8  -9    0.89    0.24
  -6   8 -10   -0.11    0.19
  -6   8 -11   -0.24    0.17
  -6   8 -12    2.04    0.21
  -6   8 -14    1.54    0.18
  -6   8 -15    1.71    0.17
  -6   9   4   14.09    0.61
  -6   9   3    0.69    0.18
  -6   9   2    0.35    0.16
  -6   9   1    0.15    0.16
  -6   9  -2    3.28    0.29
  -6   9  -3    0.04    0.16
  -6   9  -4    0.24    0.16
  -6   9  -5    0.28    0.14
  -6   9  -6    2.10    0.20
  -7   0  31    4.50    0.31
   7   0 -31    4.06    0.32
  -7   0  30   -0.17    0.21
  -7   0  29   15.33    0.86
  -7   0  28   -0.22    0.25
  -7   0  27    4.67    0.54
  -7   0  26    0.18    0.28
  -7   0  25    0.29    0.20
  -7   0  25    0.59    0.31
  -7   0  24    0.07    0.20
  -7   0  24    0.10    0.30
  -7   0  23  130.61    4.89
  -7   0  23  142.57    5.16
  -7   0  22   -0.04    0.22
  -7   0  22   -0.17    0.33
  -7   0  21    0.63    0.72
  -7   0  21    2.08    0.38
  -7   0  20    0.62    0.62
  -7   0  20    0.21    0.23
  -7   0  19   11.27    0.88
  -7   0  19   10.73    1.66
  -7   0  19   10.81    0.79
  -7   0  19   10.12    0.74
  -7   0  18   -0.10    0.33
  -7   0  18   -0.03    0.28
  -7   0  18   -0.04    0.22
  -7   0  18   -0.20    0.70
  -7   0  17    4.20    0.55
  -7   0  17    5.03    0.51
  -7   0  17    4.09    0.48
  -7   0  17    5.24    1.15
  -7   0  16    0.31    0.29
  -7   0  16    0.35    0.54
  -7   0  16    0.41    0.29
  -7   0  16   -0.04    0.20
  -7   0  15    9.65    0.74
  -7   0  15    9.42    0.68
  -7   0  15   10.07    0.67
  -7   0  14    0.04    0.22
  -7   0  14    0.16    0.45
  -7   0  14   -0.03    0.19
  -7   0  14   -0.06    0.22
  -7   0  13   15.35    0.87
  -7   0  13   15.08    0.83
  -7   0  12    0.41    0.45
  -7   0  12    0.18    0.19
  -7   0  12   -0.41    0.28
  -7   0  11  218.23    8.43
  -7   0  11  204.78    7.12
  -7   0  11  210.11    7.22
  -7   0  10   -0.12    0.43
  -7   0  10    0.19    0.20
  -7   0  10    0.05    0.17
  -7   0   9    7.31    0.49
  -7   0   9    6.45    0.53
  -7   0   8   -0.10    0.44
  -7   0   8    0.14    0.15
  -7   0   8    0.03    0.16
  -7   0   7  112.26    5.00
  -7   0   7  119.00    4.18
  -7   0   6   -0.09    0.34
  -7   0   6   -0.03    0.15
  -7   0   5    2.29    0.56
  -7   0   5    1.73    0.27
  -7   0   4   -0.08    0.31
  -7   0   3  204.02    7.71
  -7   0   2   -0.16    0.47
  -7   0   1 1363.52   45.17
  -7   0   0    0.08    0.42
  -7   0  -1  141.37    5.63
  -7   0  -1  145.49    5.69
  -7   0  -2    0.39    0.34
  -7   0  -2   -0.16    0.40
  -7   0  -3   32.49    1.90
  -7   0  -4   -0.08    0.31
  -7   0  -5    0.35    0.18
  -7   0  -5    1.04    0.43
  -7   0  -6    0.04    0.15
  -7   0  -6    0.09    0.37
  -7   0  -7   36.72    2.22
  -7   0  -7   34.96    1.46
  -7   0  -7   35.67    1.42
  -7   0  -8   -0.10    0.22
  -7   0  -8    0.08    0.16
  -7   0  -8   -0.06    0.18
  -7   0  -8    0.52    0.39
  -7   0  -9   10.77    1.17
  -7   0  -9   10.87    0.60
  -7   0  -9   11.42    0.66
  -7   0  -9    9.54    0.57
  -7   0 -10    0.03    0.19
  -7   0 -10   -0.02    0.15
  -7   0 -10    0.12    0.17
  -7   0 -10    0.12    0.49
  -7   0 -11   86.10    4.34
  -7   0 -11   88.56    3.16
  -7   0 -11   85.23    3.08
  -7   0 -11   87.01    3.21
  -7   0 -12    0.14    0.53
  -7   0 -12   -0.03    0.22
  -7   0 -12   -0.04    0.27
  -7   0 -13    0.15    0.43
  -7   0 -13    0.72    0.28
  -7   0 -13    0.67    0.25
  -7   0 -14    0.16    0.43
  -7   0 -14   -0.08    0.24
  -7   0 -15    2.20    0.79
  -7   0 -15    1.78    0.38
  -7   0 -16    0.18    0.45
  -7   0 -16   -0.05    0.29
   7   0  16   -0.26    0.49
  -7   0 -17   24.69    1.38
   7   0  17   25.42    2.04
  -7   0 -17   23.62    2.30
  -7   0 -18   -0.58    0.67
  -7   0 -18   -0.25    0.32
   7   0  18   -0.28    0.51
  -7   0 -19   39.31    1.86
   7   0  19   34.57    2.53
  -7   0 -19   33.71    2.92
  -7   0 -20   -0.21    0.31
   7   0  20    0.28    0.49
  -7   0 -20   -0.81    0.91
  -7   0 -21    4.29    0.61
   7   0  21    4.35    0.91
  -7   0 -21    2.65    0.98
  -7   0 -22   -0.05    0.31
   7   0  22    0.14    0.39
  -7   0 -22    0.20    0.58
  -7   0 -23   -0.10    0.34
  -7   0 -24    0.10    0.29
  -7   0 -25    0.27    0.32
  -7   0 -26   -0.08    0.25
  -7   0 -27   23.84    1.22
  -7   0 -28    0.06    0.21
  -7   0 -29    0.21    0.21
  -7   0 -30   -0.21    0.18
  -7   0 -31    0.04    0.11
   7  -1 -31    4.79    0.32
   7   1 -31    5.21    0.34
  -7   1  31    4.63    0.32
  -7   1  30   10.38    0.60
  -7  -1  30    9.50    0.59
   7  -1 -30   10.49    0.57
   7   1 -30    9.88    0.57
  -7   1  30   10.78    0.58
  -7  -1  29    4.87    0.43
  -7   1  29    4.05    0.40
  -7   1  28    0.63    0.19
  -7   1  28    0.91    0.25
  -7  -1  28    0.88    0.26
  -7   1  27    1.10    0.26
  -7  -1  27    1.10    0.30
  -7   1  27    0.54    0.27
  -7   1  26    2.24    0.34
  -7  -1  26    1.93    0.39
  -7   1  26    1.69    0.35
  -7   1  25    0.23    0.23
  -7   1  25   -0.28    0.32
  -7  -1  25   -0.38    0.34
  -7   1  24    7.75    0.65
  -7  -1  24    6.42    0.70
  -7   1  24    6.83    0.70
  -7   1  23  108.98    4.22
  -7  -1  23  115.99    4.38
  -7   1  23  113.04    4.35
  -7   1  22   10.18    0.80
  -7  -1  22    9.50    0.87
  -7   1  22   11.31    0.90
  -7  -1  22   13.03    1.75
  -7   1  22   10.38    1.57
  -7   1  21    5.70    0.67
  -7   1  21    6.59    0.63
  -7  -1  21    6.46    1.35
  -7   1  21    6.57    1.34
  -7  -1  21    6.52    0.71
  -7  -1  20    0.07    0.31
  -7  -1  20    0.11    0.36
  -7   1  20    0.11    0.31
  -7  -1  20   -0.21    0.59
  -7   1  20   -0.20    0.67
  -7   1  20    0.53    0.29
  -7  -1  19    7.66    0.63
  -7  -1  19    7.31    1.34
  -7   1  19   10.01    1.50
  -7   1  19    6.92    0.66
  -7  -1  18    4.65    0.50
  -7  -1  18    4.13    0.99
  -7   1  18    5.44    1.20
  -7   1  18    4.67    0.54
  -7  -1  17   30.53    1.40
  -7   1  17   29.07    1.50
  -7  -1  17   32.60    2.72
  -7   1  17   26.81    2.49
  -7  -1  16   38.42    1.62
  -7   1  16   35.37    1.59
  -7  -1  16   35.97    2.79
  -7   1  16   32.22    2.66
  -7   1  16   36.33    1.72
  -7  -1  15    4.75    0.46
  -7  -1  15    3.54    0.99
  -7   1  15    4.17    0.99
  -7   1  15    4.30    0.49
  -7  -1  14   12.04    0.89
  -7   1  14   13.91    0.91
  -7  -1  14   13.60    0.79
  -7   1  14   13.73    0.87
  -7  -1  14   13.90    1.63
  -7   1  14   15.18    1.65
  -7  -1  13   51.00    2.09
  -7  -1  13   55.85    2.27
  -7   1  13   52.85    2.24
  -7  -1  13   51.63    2.08
  -7   1  13   53.51    2.19
  -7  -1  13   52.72    3.22
  -7   1  13   52.98    3.23
  -7  -1  12   23.34    1.14
  -7  -1  12   24.62    1.26
  -7   1  12   24.68    1.26
  -7  -1  12   25.07    2.04
  -7   1  12   23.62    1.99
  -7   1  12   25.40    1.15
  -7   1  12   26.24    1.24
  -7  -1  11  329.59   11.17
  -7   1  11  331.61   11.16
  -7   1  11  332.43   11.13
  -7  -1  11  326.10   12.38
  -7   1  11  321.80   12.33
  -7  -1  10   -0.12    0.41
  -7   1  10    0.12    0.36
  -7   1  10    0.13    0.17
  -7  -1  10    0.26    0.21
  -7   1  10    0.09    0.19
  -7   1   9   10.14    0.66
  -7  -1   9    9.73    0.66
  -7   1   9    9.63    0.63
  -7  -1   9   11.21    1.22
  -7   1   9    8.89    1.08
  -7  -1   8    2.81    0.63
  -7   1   8    2.98    0.67
  -7  -1   8    2.55    0.32
  -7   1   8    2.83    0.34
  -7   1   8    2.45    0.32
  -7  -1   7   23.10    1.08
  -7   1   7   23.18    1.07
  -7   1   7   20.86    1.03
  -7  -1   7   23.26    1.69
  -7   1   7   25.48    1.73
  -7   1   6   38.20    1.56
  -7  -1   6   37.88    1.56
  -7   1   6   37.06    1.54
  -7  -1   6   38.40    2.24
  -7   1   6   37.88    2.21
  -7  -1   5    9.49    0.58
  -7   1   5    9.15    0.57
  -7   1   5    8.99    0.56
  -7  -1   5    8.73    0.97
  -7   1   5    8.96    0.98
  -7  -1   4  142.52    5.54
  -7   1   4  140.38    5.50
  -7   1   4  131.65    4.67
  -7  -1   3   98.44    4.24
  -7   1   3   98.43    4.23
  -7  -1   2   16.88    1.35
  -7   1   2   18.42    1.39
  -7  -1   1  110.27    4.52
  -7   1   1  103.95    4.46
  -7   1   0   39.55    2.21
  -7  -1   0   45.73    2.33
  -7  -1  -1  340.40   12.10
  -7   1  -1  346.30   12.12
  -7  -1  -1  350.04   12.13
  -7   1  -1  328.46   12.09
  -7  -1  -2    5.46    0.73
  -7   1  -2    5.66    0.75
  -7  -1  -2    5.91    0.80
  -7   1  -2    5.07    0.73
  -7   1  -3   17.90    1.37
  -7  -1  -3   17.60    1.32
  -7   1  -4   52.70    2.08
  -7  -1  -4   58.00    2.11
  -7   1  -4   57.33    2.82
  -7  -1  -4   60.98    2.87
  -7   1  -5   34.04    1.35
  -7   1  -5   33.28    2.03
  -7  -1  -5   29.01    1.94
  -7  -1  -5   32.77    1.39
  -7   1  -5   33.19    1.41
   7   1   5   33.09    1.53
  -7  -1  -5   34.47    1.40
  -7   1  -5   34.45    1.39
  -7  -1  -5   37.72    1.42
  -7   1  -6   33.67    1.32
  -7  -1  -6   31.76    2.00
  -7   1  -6   30.11    1.97
  -7  -1  -6   33.30    1.36
  -7   1  -6   32.86    1.38
   7   1   6   30.96    1.48
  -7  -1  -6   34.05    1.37
  -7   1  -6   31.31    1.35
  -7  -1  -6   32.39    1.34
  -7   1  -7  108.61    3.88
  -7   1  -7  112.47    4.83
  -7  -1  -7  109.23    4.82
  -7  -1  -7  114.11    3.93
   7   1   7  114.80    4.09
  -7   1  -7  115.26    3.95
  -7  -1  -7  107.65    3.93
  -7  -1  -7  110.68    3.90
  -7  -1  -8   11.28    0.64
  -7   1  -8   11.72    0.67
  -7  -1  -8   10.67    0.65
  -7   1  -8   11.84    0.63
  -7  -1  -8   10.77    0.62
  -7   1  -8   11.23    1.16
  -7  -1  -8    9.93    1.12
   7   1   8   10.48    0.74
  -7  -1  -9   45.07    1.78
  -7  -1  -9   46.19    1.83
  -7   1  -9   47.13    1.84
  -7   1  -9   45.07    2.66
  -7  -1  -9   43.41    2.66
  -7  -1  -9   44.87    1.78
  -7   1 -10    6.20    0.49
  -7  -1 -10    6.88    0.51
  -7  -1 -10    6.28    0.47
  -7   1 -10    7.12    0.98
  -7  -1 -10    6.46    0.99
  -7  -1 -10    5.75    0.46
  -7  -1 -11  125.71    4.39
  -7   1 -11  126.52    4.47
  -7  -1 -11  121.71    4.45
  -7  -1 -11  125.46    4.37
  -7   1 -11  127.77    5.69
  -7  -1 -11  127.42    5.68
  -7  -1 -12    7.43    1.10
  -7   1 -12    7.92    1.15
  -7   1 -12    9.44    0.64
  -7  -1 -12    8.31    0.61
  -7  -1 -12    7.61    0.53
  -7  -1 -12    9.46    0.59
  -7   1 -12    8.71    0.67
  -7  -1 -12    7.96    0.66
  -7   1 -12    8.97    0.60
  -7  -1 -13   29.02    1.33
  -7   1 -13   29.13    1.36
  -7  -1 -13   28.13    1.41
  -7   1 -13   27.28    1.39
  -7   1 -13   27.61    1.28
  -7   1 -13   27.10    2.25
  -7  -1 -13   27.38    2.24
  -7  -1 -14    1.02    0.33
  -7   1 -14    0.59    0.29
  -7   1 -14    0.50    0.24
  -7   1 -14    0.16    0.53
  -7  -1 -14    0.64    0.49
  -7   1 -15    5.08    1.07
  -7  -1 -15    7.17    1.22
  -7   1 -15    6.79    0.54
  -7  -1 -15    6.76    0.64
  -7   1 -15    6.60    0.62
   7  -1  16    3.13    0.78
  -7   1 -16    3.21    0.84
  -7  -1 -16    2.88    0.85
  -7  -1 -16    3.37    0.48
  -7   1 -16    2.54    0.43
  -7   1 -16    2.60    0.38
  -7   1 -17  128.96    6.26
  -7  -1 -17  114.32    6.05
  -7  -1 -17  121.99    4.67
  -7   1 -17  120.69    4.67
  -7   1 -17  127.32    4.47
   7   1  17  126.52    5.68
   7  -1  17  125.45    5.76
  -7   1 -18   17.87    0.98
  -7   1 -18   14.94    1.91
  -7  -1 -18   15.21    1.93
   7   1  18   19.73    1.76
   7  -1  18   19.18    1.81
  -7  -1 -18   17.86    1.15
  -7   1 -18   18.35    1.15
   7  -1  19   29.53    2.30
   7   1  19   25.15    2.14
  -7   1 -19   26.05    2.53
  -7  -1 -19   29.15    2.66
  -7  -1 -19   30.05    1.57
  -7   1 -19   29.91    1.55
  -7   1 -20   15.10    1.94
  -7  -1 -20   20.00    2.19
  -7  -1 -20   18.72    1.18
  -7   1 -20   17.80    1.15
   7  -1  20   16.18    1.69
   7   1  20   17.35    1.66
  -7   1 -21    1.00    0.96
  -7  -1 -21    1.01    0.91
   7   1  21    3.72    0.78
   7  -1  21    4.90    0.99
  -7  -1 -21    3.93    0.56
  -7   1 -21    4.07    0.58
  -7   1 -22    0.20    0.50
  -7  -1 -22   -0.20    0.60
  -7  -1 -22    0.05    0.33
  -7   1 -22   -0.20    0.36
   7  -1  22    0.44    0.50
  -7  -1 -23   25.12    1.39
  -7   1 -23   23.61    1.35
  -7  -1 -24    2.00    0.41
  -7   1 -24    1.58    0.39
  -7   1 -25   56.50    2.36
  -7  -1 -25   53.76    2.33
  -7  -1 -26    1.09    0.32
  -7   1 -26    1.33    0.35
  -7  -1 -27    0.93    0.31
  -7   1 -27    0.86    0.31
  -7  -1 -28    0.09    0.21
  -7   1 -28    0.53    0.23
  -7  -1 -29   49.94    1.95
  -7   1 -29   50.04    1.95
  -7  -1 -30    0.86    0.19
  -7   1 -30    0.77    0.19
   7  -2 -30   20.98    0.86
   7   2 -29    0.50    0.19
   7  -2 -29    0.72    0.20
  -7  -2  29    0.54    0.17
  -7   2  28    1.34    0.25
  -7   2  28    0.73    0.23
  -7  -2  28    0.74    0.23
  -7   2  27    0.78    0.25
  -7  -2  27    0.52    0.23
  -7   2  27    0.45    0.22
  -7  -2  26   24.47    1.25
  -7   2  26   23.30    1.22
  -7   2  26   24.62    1.22
  -7   2  25    3.62    0.46
  -7   2  25    3.37    0.48
  -7  -2  25    3.47    0.48
  -7   2  24    2.51    0.41
  -7  -2  24    1.85    0.42
  -7   2  24    2.27    0.42
  -7   2  23   12.71    0.93
  -7  -2  23   11.28    0.88
  -7   2  23   14.33    0.94
  -7   2  23   12.49    0.77
  -7  -2  22    0.16    0.29
  -7   2  22    0.10    0.27
  -7   2  22    0.25    0.29
  -7  -2  21   10.18    0.85
  -7   2  21    8.43    0.80
  -7   2  21    7.42    1.46
  -7  -2  21    7.20    1.46
  -7  -2  21   10.23    0.70
  -7   2  21   10.32    0.83
  -7  -2  20  137.60    4.88
  -7  -2  20  125.90    6.63
  -7   2  20  128.75    6.64
  -7   2  20  139.30    5.14
  -7   2  20  140.21    5.15
  -7  -2  20  134.24    5.14
  -7  -2  19    9.04    0.82
  -7   2  19   10.92    0.86
  -7  -2  19    8.14    1.44
  -7   2  19    8.35    1.42
  -7   2  19   10.38    0.83
  -7  -2  19   10.07    0.71
  -7  -2  18   10.59    0.88
  -7   2  18   10.64    0.87
  -7  -2  18   10.48    1.56
  -7   2  18   11.73    1.60
  -7   2  18   13.49    0.94
  -7  -2  18   11.43    0.76
  -7  -2  17    0.33    0.28
  -7   2  17    0.35    0.33
  -7  -2  17   -0.05    0.31
  -7  -2  17   -0.37    0.89
  -7   2  17   -0.91    0.95
  -7   2  17    0.05    0.27
  -7  -2  16   -0.10    0.28
  -7   2  16   -0.05    0.30
  -7   2  16   -0.05    0.25
  -7  -2  16   -0.10    0.30
  -7  -2  16   -0.36    0.66
  -7   2  16   -0.17    0.44
  -7  -2  15    5.94    0.61
  -7   2  15    7.34    0.66
  -7  -2  15    6.45    1.11
  -7   2  15    6.79    1.19
  -7  -2  15    6.82    0.56
  -7   2  15    6.54    0.63
  -7   2  14  125.62    4.72
  -7  -2  14  127.48    4.75
  -7   2  14  129.63    4.75
  -7  -2  14  131.12    4.60
  -7  -2  14  123.30    6.03
  -7   2  14  124.32    5.96
  -7   2  13    0.04    0.23
  -7  -2  13    0.20    0.21
  -7   2  13    0.12    0.23
  -7  -2  13    0.27    0.22
  -7  -2  13   -0.15    0.38
  -7   2  13    0.15    0.44
  -7   2  12    0.08    0.21
  -7  -2  12    0.54    0.22
  -7   2  12   -0.54    0.61
  -7  -2  12   -0.42    0.61
  -7  -2  12    0.04    0.25
  -7   2  12    0.22    0.21
  -7  -2  11   67.02    2.71
  -7   2  11   70.52    2.72
  -7   2  11   70.47    2.75
  -7  -2  11   70.46    2.62
  -7  -2  11   67.69    3.67
  -7   2  11   68.91    3.67
  -7   2  10    1.22    0.29
  -7  -2  10    0.73    0.50
  -7   2  10    0.94    0.53
  -7   2  10    0.74    0.24
  -7  -2  10    0.79    0.26
  -7  -2   9   19.18    0.89
  -7   2   9   19.37    1.04
  -7  -2   9   21.81    1.73
  -7   2   9   20.04    1.63
  -7  -2   9   21.43    1.05
  -7   2   9   21.05    1.03
  -7  -2   8  102.42    3.48
  -7   2   8   96.37    3.62
  -7  -2   8  103.43    4.55
  -7   2   8  101.78    4.49
  -7   2   8   95.45    3.58
  -7  -2   8   98.46    3.61
  -7  -2   7  218.76    7.02
  -7  -2   7  212.97    8.07
  -7   2   7  212.78    8.05
  -7  -2   7  203.71    7.10
  -7   2   7  201.69    7.09
  -7   2   7  201.69    7.12
  -7  -2   6    3.42    0.62
  -7   2   6    3.52    0.65
  -7  -2   6    2.69    0.31
  -7   2   6    3.00    0.35
  -7   2   6    2.86    0.32
  -7   2   5    7.39    0.54
  -7  -2   5    8.36    0.94
  -7   2   5    6.21    0.82
  -7   2   5    7.51    0.50
  -7  -2   5    8.17    0.53
  -7  -2   4    7.45    0.86
  -7   2   4    8.48    0.94
  -7   2   4    6.76    0.48
  -7  -2   4    6.85    0.48
  -7  -2   3    4.33    0.70
  -7   2   3    5.23    0.75
  -7  -2   2  127.50    5.22
  -7   2   2  129.61    5.22
  -7  -2   1  182.12    6.84
  -7   2   1  173.00    6.76
  -7  -2   0  116.62    4.74
  -7   2   0  112.18    4.69
  -7   2  -1   11.01    1.03
  -7  -2  -1   10.18    1.02
  -7   2  -2  121.10    4.94
  -7  -2  -2  121.14    4.91
  -7   2  -3   13.78    1.15
  -7  -2  -3   13.29    1.13
  -7  -2  -3   13.69    0.70
  -7   2  -3   12.94    0.68
  -7   2  -4   55.22    2.75
  -7  -2  -4   56.65    2.75
  -7   2  -4   54.75    2.07
  -7  -2  -4   54.31    2.06
  -7   2  -5    9.35    0.99
  -7  -2  -5   10.94    1.06
  -7  -2  -5   10.47    0.60
  -7   2  -5   11.12    0.61
   7   2   5   10.46    0.88
  -7   2  -5   11.04    0.67
  -7   2  -6   78.00    3.75
  -7  -2  -6   82.15    3.77
  -7  -2  -6   89.18    3.05
  -7   2  -6   80.86    2.99
  -7  -2  -6   82.84    2.99
   7   2   6   81.34    3.41
  -7   2  -6   80.38    3.07
  -7   2  -7   15.15    1.36
  -7  -2  -7   17.37    1.42
  -7  -2  -7   18.28    0.87
  -7   2  -7   16.92    0.85
  -7  -2  -7   17.10    0.85
   7   2   7   17.22    1.16
  -7   2  -7   17.11    0.94
  -7  -2  -8   16.62    0.84
   7   2   8   15.89    1.13
  -7  -2  -8   16.95    0.85
  -7   2  -8   17.62    0.88
  -7   2  -8   15.29    1.40
  -7  -2  -8   17.04    1.44
   7  -2   9   34.67    2.20
  -7  -2  -9   33.99    1.41
   7   2   9   32.05    1.76
  -7   2  -9   33.16    2.20
  -7  -2  -9   32.87    2.22
  -7   2  -9   34.48    1.45
  -7  -2  -9   33.74    1.44
  -7   2 -10   63.70    3.43
  -7  -2 -10   65.67    3.45
  -7  -2 -10   63.54    2.40
   7   2  10   58.73    2.79
   7  -2  10   63.03    3.33
  -7   2 -10   63.48    2.45
  -7  -2 -10   66.24    2.45
  -7   2 -11   51.51    3.08
  -7  -2 -11   51.45    3.13
  -7  -2 -11   55.25    2.18
  -7   2 -11   57.75    2.21
  -7  -2 -11   55.91    2.12
  -7  -2 -11   51.18    2.22
  -7   2 -11   57.09    2.26
   7  -2  11   53.68    3.04
   7   2  11   52.75    2.55
  -7  -2 -12    0.53    0.27
  -7   2 -12    0.64    0.27
  -7   2 -12    0.42    0.59
  -7  -2 -12    0.28    0.57
   7   2  12    1.19    0.38
  -7  -2 -12    0.93    0.24
  -7   2 -12    0.75    0.26
  -7   2 -12    1.01    0.25
   7  -2  12    1.98    0.67
  -7   2 -12    0.54    0.27
  -7  -2 -12    0.99    0.29
  -7  -2 -13    1.91    0.29
  -7  -2 -13    1.05    0.31
  -7   2 -13    1.24    0.30
  -7   2 -13    0.30    0.45
  -7  -2 -13    0.45    0.52
  -7  -2 -13    1.43    0.29
  -7   2 -13    1.35    0.30
   7  -2  13    1.67    0.67
  -7   2 -13    1.08    0.26
  -7   2 -14    9.63    0.67
  -7  -2 -14   10.74    0.80
  -7   2 -14   10.12    0.77
   7  -2  14   10.15    1.29
  -7   2 -14   10.19    1.41
  -7  -2 -14   10.97    1.49
  -7  -2 -15   -0.17    0.46
  -7   2 -15    0.34    0.48
  -7  -2 -15    0.59    0.30
  -7   2 -15    0.40    0.28
   7  -2  15    0.28    0.56
  -7   2 -15    0.67    0.28
  -7   2 -16    0.35    0.53
  -7  -2 -16    0.89    0.64
  -7  -2 -16    0.38    0.28
  -7   2 -16    0.79    0.31
   7  -2  16    0.86    0.60
  -7   2 -16    0.85    0.29
  -7  -2 -17    5.75    0.62
  -7   2 -17    5.21    0.60
  -7   2 -17    5.52    0.53
  -7   2 -17    4.22    1.11
  -7  -2 -17    4.46    1.13
  -7  -2 -18   42.24    1.97
  -7   2 -18   39.41    1.92
   7   2  18   39.51    2.63
  -7   2 -18   36.15    2.94
  -7  -2 -18   37.39    3.04
  -7   2 -18   42.90    1.79
  -7  -2 -19   27.04    1.43
  -7   2 -19   26.44    1.41
  -7   2 -19   25.31    1.26
   7  -2  19   24.44    2.14
   7   2  19   21.15    1.85
  -7   2 -19   26.63    2.45
  -7  -2 -19   25.61    2.39
  -7   2 -20    3.09    0.42
   7  -2  20    2.78    0.80
  -7  -2 -20    3.23    0.51
  -7   2 -20    2.70    0.46
  -7   2 -20    1.72    0.86
  -7  -2 -20    3.30    1.00
   7  -2  21    4.56    0.97
  -7   2 -21    1.13    0.97
  -7  -2 -21    1.52    0.93
  -7   2 -21    4.75    0.48
  -7  -2 -21    3.90    0.55
  -7   2 -21    3.83    0.56
  -7  -2 -22   11.92    0.88
  -7   2 -22   12.56    0.91
  -7  -2 -23    0.72    0.34
  -7   2 -23    0.72    0.35
  -7  -2 -24   -0.29    0.34
  -7   2 -24   -0.12    0.29
  -7   2 -25    7.75    0.67
  -7  -2 -25    9.19    0.70
  -7  -2 -26   28.01    1.33
  -7   2 -26   27.41    1.31
  -7   2 -27    5.60    0.47
  -7   2 -27    5.37    0.47
  -7  -2 -27    4.59    0.44
  -7   2 -28    0.62    0.19
  -7  -2 -28    0.47    0.21
  -7   2 -28    0.47    0.20
  -7   2 -29    3.01    0.29
  -7  -2 -29    2.93    0.29
  -7   3  30   27.62    1.05
  -7   3  29    2.77    0.26
  -7   3  28    1.05    0.22
  -7   3  28    0.79    0.21
  -7   3  27    0.16    0.20
   7  -3 -27   -0.05    0.13
  -7   3  27    0.17    0.19
  -7   3  26    9.13    0.64
  -7   3  26    8.72    0.62
  -7  -3  26    7.57    0.54
  -7  -3  25    0.09    0.19
  -7   3  25    0.43    0.28
  -7   3  25    0.08    0.24
  -7   3  24   16.26    0.97
  -7   3  24   17.70    1.00
  -7   3  24   15.80    0.87
  -7  -3  24   14.09    0.90
  -7   3  24   14.59    0.90
  -7   3  23    4.83    0.53
  -7   3  23    2.90    0.45
  -7  -3  23    2.05    0.43
  -7   3  23    4.10    0.52
  -7   3  23    3.66    0.42
  -7   3  22   28.28    1.47
  -7   3  22   27.92    1.34
  -7  -3  22   26.20    1.38
  -7   3  22   25.79    1.38
  -7  -3  21    0.66    0.27
  -7   3  21    0.57    0.32
  -7   3  21    0.80    0.30
  -7  -3  21    0.63    0.29
  -7   3  21    0.40    0.27
  -7   3  20    0.76    0.29
  -7  -3  20    0.52    0.31
  -7   3  20    0.68    0.30
  -7   3  20    0.17    0.73
  -7  -3  20    1.24    0.29
  -7   3  20    0.96    0.36
  -7  -3  19    1.05    0.35
  -7   3  19    1.75    0.38
  -7  -3  19    1.79    0.35
  -7   3  19    2.28    0.46
  -7  -3  19    1.79    0.73
  -7   3  19    1.38    0.68
  -7  -3  18   85.18    4.92
  -7   3  18   91.83    4.94
  -7   3  18   91.16    3.70
  -7  -3  18   96.60    3.44
  -7  -3  18   94.44    3.64
  -7   3  18   86.87    3.56
  -7  -3  17   18.22    2.12
  -7   3  17   19.44    2.13
  -7   3  17   25.82    1.46
  -7  -3  17   28.89    1.29
  -7  -3  17   26.54    1.42
  -7   3  17   26.90    1.40
  -7  -3  16   84.00    4.73
  -7   3  16   82.09    4.63
  -7  -3  16   89.85    3.51
  -7   3  16   86.73    3.46
  -7  -3  16   92.48    3.35
  -7   3  16   92.42    3.61
  -7   3  15    6.61    0.67
  -7  -3  15    6.24    0.61
  -7   3  15    6.92    0.61
  -7  -3  15    8.45    1.26
  -7   3  15    7.28    1.13
  -7   3  14   39.28    1.86
  -7  -3  14   39.64    1.68
  -7  -3  14   41.68    2.83
  -7   3  14   38.66    2.69
  -7  -3  14   38.83    1.78
  -7   3  14   36.13    1.72
  -7   3  13   15.53    0.97
  -7  -3  13   16.53    0.90
  -7  -3  13   16.61    1.70
  -7   3  13   15.39    1.63
  -7  -3  13   15.67    0.96
  -7   3  13   16.57    0.96
  -7   3  12   13.90    0.89
  -7  -3  12   14.32    0.81
  -7  -3  12   16.14    1.61
  -7   3  12   16.41    1.60
  -7   3  12   13.77    0.86
  -7  -3  12   14.86    0.89
  -7   3  11   97.14    3.66
  -7  -3  11   96.44    3.62
  -7   3  11   97.94    3.61
  -7  -3  11   98.43    4.70
  -7   3  11   95.71    4.60
  -7  -3  11   98.27    3.54
  -7   3  10    0.52    0.25
  -7  -3  10    0.49    0.22
  -7   3  10    0.31    0.22
  -7  -3  10    0.39    0.23
  -7  -3  10    0.72    0.46
  -7   3  10    0.34    0.38
  -7  -3   9   11.46    0.67
  -7   3   9   10.47    0.71
  -7  -3   9   12.36    1.26
  -7   3   9   11.52    1.20
  -7   3   9    9.18    0.64
  -7  -3   9   10.63    0.69
  -7  -3   8   16.45    0.88
  -7   3   8   16.21    0.87
  -7   3   8   16.80    0.92
  -7   3   8   17.11    0.96
  -7  -3   8   15.54    1.39
  -7   3   8   16.06    1.40
  -7  -3   8   16.74    0.86
  -7   3   7   10.59    0.67
  -7  -3   7    9.23    0.62
  -7   3   7    9.44    0.60
  -7  -3   7    9.50    1.07
  -7   3   7    9.36    1.04
  -7   3   7    9.12    0.66
  -7   3   6  168.41    5.80
  -7  -3   6  169.47    5.81
  -7   3   6  164.76    5.90
  -7  -3   6  171.93    6.71
  -7   3   6  173.87    6.69
  -7   3   5    4.34    0.38
  -7  -3   5    4.56    0.39
  -7  -3   5    4.70    0.72
  -7   3   5    4.81    0.72
  -7   3   5    5.36    0.47
  -7  -3   4  254.95    8.53
  -7   3   4  244.32    8.51
  -7   3   4  262.64    8.64
  -7  -3   4  264.09    9.41
  -7   3   4  257.42   14.24
  -7   3   3  137.59    4.78
  -7  -3   3  147.71    5.62
  -7   3   3  140.23   13.97
  -7   3   3  137.06    4.89
  -7  -3   2   10.38    1.03
  -7   3   2   11.28    1.05
  -7   3   2   11.15    0.68
  -7   3   2    9.91    0.57
  -7   3   1   10.22    0.98
  -7  -3   1   12.43    1.08
   7  -3  -1   10.90    0.87
  -7   3   1   12.54    0.71
  -7   3   1   10.13    0.59
   7  -3   0    0.13    0.25
  -7   3   0    0.12    0.20
  -7   3   0    0.39    0.16
   7  -3   1    2.39    0.52
  -7   3  -1    2.25    0.27
  -7   3  -1    2.55    0.35
  -7   3  -2    4.44    0.37
  -7   3  -2    4.08    0.35
   7  -3   2    4.09    0.63
  -7   3  -2    4.67    0.45
  -7   3  -3   38.77    1.53
  -7   3  -3   36.62    1.48
   7  -3   3   36.81    2.13
  -7   3  -3   37.50    1.62
  -7   3  -4   22.71    1.02
   7  -3   4   23.53    1.62
  -7   3  -4   22.59    1.11
  -7  -3  -4   21.03    0.97
  -7   3  -4   20.93    0.97
   7  -3   5    0.86    0.47
   7   3   5    0.48    0.36
  -7   3  -5    0.69    0.20
  -7   3  -5    0.61    0.23
  -7  -3  -5    0.68    0.19
  -7   3  -5    0.47    0.19
  -7  -3  -5    0.33    0.35
  -7   3  -5    0.34    0.38
   7  -3   6    3.25    0.66
  -7  -3  -6    2.49    0.55
  -7   3  -6    2.69    0.54
   7   3   6    2.64    0.55
  -7   3  -6    3.15    0.31
  -7  -3  -6    3.18    0.32
  -7   3  -6    3.13    0.35
  -7   3  -6    2.88    0.33
  -7   3  -6    2.87    0.40
  -7   3  -7    1.70    0.32
   7  -3   7    1.72    0.60
  -7  -3  -7    1.38    0.27
  -7   3  -7    1.17    0.27
   7   3   7    0.89    0.40
  -7   3  -7    1.24    0.24
  -7  -3  -7    1.04    0.23
  -7   3  -7    1.12    0.28
  -7   3  -7    0.19    0.38
  -7  -3  -7    0.64    0.35
  -7   3  -8   53.60    2.15
  -7   3  -8   52.08    2.12
  -7   3  -8   54.10    2.26
  -7   3  -8   52.84    2.88
  -7  -3  -8   49.44    2.80
   7   3   8   55.21    2.73
  -7  -3  -8   54.62    2.10
  -7   3  -8   55.03    2.10
   7  -3   8   58.21    3.07
  -7  -3  -8   56.37    2.11
  -7   3  -9    2.92    0.35
  -7   3  -9    4.17    0.43
  -7   3  -9    4.35    0.49
  -7   3  -9    3.90    0.42
  -7  -3  -9    3.71    0.37
   7  -3   9    4.03    0.80
  -7   3  -9    2.85    0.38
  -7   3  -9    3.58    0.75
  -7  -3  -9    2.75    0.70
   7   3   9    4.12    0.66
  -7  -3  -9    4.11    0.40
  -7   3 -10    1.17    0.28
  -7   3 -10    0.35    0.43
  -7  -3 -10    0.11    0.41
  -7   3 -10    0.71    0.26
  -7   3 -10    0.45    0.22
   7   3  10    0.59    0.42
  -7   3 -10    0.28    0.23
  -7  -3 -10    0.73    0.22
   7  -3  10    0.75    0.57
  -7  -3 -10    0.92    0.25
   7  -3  11    3.12    0.82
  -7   3 -11    2.14    0.34
  -7  -3 -11    1.71    0.28
  -7   3 -11    1.89    0.34
  -7   3 -11    2.35    0.67
  -7  -3 -11    1.96    0.62
   7   3  11    1.62    0.52
  -7   3 -11    2.36    0.37
  -7  -3 -12    4.71    0.40
  -7   3 -12    4.56    0.44
  -7   3 -12    4.62    0.91
  -7  -3 -12    4.07    0.86
  -7  -3 -12    4.16    0.46
  -7   3 -12    3.17    0.44
   7   3  12    5.42    0.76
   7  -3  12    3.12    0.84
   7  -3  13    1.13    0.59
  -7   3 -13    1.62    0.30
  -7  -3 -13    2.21    0.31
  -7   3 -13    0.14    0.50
  -7  -3 -13    0.56    0.54
   7   3  13    1.70    0.53
  -7  -3 -13    1.88    0.35
  -7   3 -13    1.46    0.33
   7  -3  14    1.90    0.68
  -7  -3 -14    1.09    6.83
  -7   3 -14    1.38    0.34
  -7   3 -14    1.37    0.33
  -7   3 -14    1.57    0.30
   7   3  14    2.01    0.57
  -7  -3 -14    0.60    0.53
  -7   3 -14    0.44    0.51
  -7  -3 -15   28.79    1.31
   7  -3  15   32.67    2.44
  -7  -3 -15   28.20    1.45
  -7   3 -15   30.77    1.48
  -7   3 -15   30.38    2.39
  -7  -3 -15   28.45    2.33
  -7   3 -15   28.18    1.37
  -7  -3 -16    0.35    0.28
  -7   3 -16    0.35    0.29
   7  -3  16    1.54    0.71
  -7   3 -16    0.80    0.49
  -7  -3 -16    0.33    0.47
  -7   3 -16    0.45    0.28
  -7  -3 -17    6.39    0.65
  -7   3 -17    6.18    0.64
   7  -3  17    8.78    1.29
  -7   3 -17    9.27    0.66
  -7  -3 -17    7.41    1.21
  -7   3 -17    7.26    1.18
   7  -3  18   33.92    2.58
  -7  -3 -18   29.15    1.54
  -7   3 -18   30.19    1.55
  -7   3 -18   27.36    2.42
  -7  -3 -18   29.54    2.49
  -7   3 -18   34.54    1.49
  -7  -3 -19    6.19    0.65
  -7   3 -19    6.49    0.64
  -7   3 -19    7.96    0.62
   7  -3  19    6.92    1.13
  -7   3 -19    4.98    1.11
  -7   3 -20   40.54    1.72
  -7   3 -20   39.49    1.82
  -7  -3 -20   37.56    1.80
  -7   3 -21    3.83    0.45
  -7  -3 -21    3.46    0.48
  -7   3 -21    4.78    0.52
  -7  -3 -22    8.74    0.70
  -7   3 -22    7.66    0.66
  -7   3 -23    1.36    0.30
  -7  -3 -23    1.63    0.34
  -7  -3 -24    0.48    0.25
  -7   3 -24    0.54    0.26
  -7   3 -25   33.76    1.56
  -7  -3 -25   33.58    1.45
  -7   3 -26    4.49    0.44
  -7  -3 -26    3.91    0.37
  -7  -3 -27    0.64    0.21
  -7   3 -27    1.49    0.25
  -7   4  28    2.72    0.23
  -7   4  27    0.77    0.18
  -7   4  27    1.11    0.21
  -7   4  26    0.11    0.17
  -7   4  26    0.19    0.18
  -7   4  25    0.07    0.16
  -7   4  25    0.11    0.21
  -7   4  25   -0.25    0.21
  -7   4  24   11.22    0.75
  -7   4  24    9.86    0.65
  -7   4  24   11.52    0.72
  -7   4  23   11.61    0.74
  -7   4  23   12.77    0.80
  -7   4  22   30.18    1.43
  -7   4  22   31.20    1.49
  -7   4  21   34.64    1.62
  -7   4  21   35.51    1.67
  -7   4  20   42.62    1.95
  -7   4  20   45.52    2.01
  -7   4  19   38.84    1.76
  -7   4  19   36.49    1.75
  -7  -4  19   34.26    1.51
  -7   4  18   10.48    0.83
  -7   4  18   11.36    0.86
  -7  -4  18   12.24    0.73
  -7  -4  17    0.51    0.27
  -7   4  17    0.38    0.32
  -7   4  17    0.64    0.32
  -7   4  16    2.69    0.50
  -7   4  16    2.79    0.48
  -7  -4  16    2.41    0.38
  -7   4  16    2.71    0.46
  -7   4  15   53.86    2.42
  -7   4  15   57.18    2.45
  -7   4  15   58.65    2.51
  -7   4  14   13.02    0.92
  -7   4  14   13.57    0.96
  -7   4  14   12.01    0.89
  -7   4  13    4.60    0.56
  -7   4  13    5.26    0.58
  -7  -4  13    4.40    0.45
  -7   4  13    4.82    0.56
  -7   4  12   11.15    0.85
  -7   4  12   12.42    0.87
  -7   4  12   12.63    0.90
  -7  -4  12   12.30    0.74
  -7   4  11    2.85    0.45
  -7  -4  11    2.63    0.35
  -7   4  11    2.52    0.42
  -7   4  11    1.80    0.37
  -7   4  10   52.43    2.25
  -7   4  10   53.19    2.24
  -7  -4  10   51.75    2.07
  -7   4  10   51.66    2.26
  -7   4   9   35.52    1.65
  -7   4   9   33.44    1.46
  -7   4   9   34.25    1.64
  -7  -4   9   34.24    1.48
  -7   4   9   34.87    1.63
  -7   4   8   25.08    1.27
  -7   4   8   23.52    1.15
  -7   4   8   23.28    1.25
  -7  -4   8   25.77    1.16
  -7   4   8   22.43    1.58
  -7   4   8   24.85    1.15
  -7   4   8   23.79    1.26
  -7   4   7   99.31    3.72
  -7   4   7  104.26    3.62
  -7   4   7  101.41    3.73
  -7  -4   7   97.19    3.57
  -7   4   7   95.20    3.58
  -7   4   7   94.66    4.09
  -7   4   6   53.35    2.21
  -7   4   6   57.20    2.15
  -7   4   6   53.80    2.21
  -7   4   6   50.06    2.48
  -7   4   6   50.47    2.08
  -7   4   5   15.12    0.90
  -7   4   5   15.53    0.89
  -7   4   5   15.51    0.91
  -7   4   5   13.82    0.80
  -7   4   5   14.58    0.78
  -7  -4   5   16.58    0.86
  -7  -4   4  201.22    6.72
  -7   4   4  199.81    6.78
  -7   4   4  196.68    6.82
  -7   4   4  200.05    6.81
  -7   4   4  192.14    6.69
  -7   4   4  187.12    6.63
  -7  -4   3    3.33    0.40
  -7   4   3    4.15    0.45
  -7   4   3    3.30    0.44
  -7   4   3    4.57    0.46
  -7   4   3    3.81    0.44
  -7   4   3    4.57    0.39
  -7   4   3    3.27    0.37
  -7  -4   2   42.20    1.74
  -7   4   2   42.69    1.79
  -7   4   2   40.58    1.70
  -7   4   2   43.56    1.72
  -7   4   2   40.20    1.67
  -7   4   2   43.67    1.81
  -7   4   2   41.73    1.79
  -7   4   2   40.70    1.79
  -7   4   1   21.06    1.00
  -7   4   1   21.13    1.01
  -7   4   1   19.43    0.96
  -7   4   1   20.02    1.05
  -7   4   1   21.08    1.09
  -7   4   1   20.77    1.08
  -7   4   0   11.61    0.79
  -7   4   0   12.75    0.81
  -7   4   0   14.36    0.82
  -7   4   0   14.62    0.76
  -7   4   0   12.19    0.73
  -7   4   0   12.75    0.72
  -7   4  -1   17.89    0.97
  -7   4  -1   18.92    0.98
  -7  -4  -1   16.49    0.93
  -7   4  -1   18.75    0.93
  -7   4  -1   17.32    0.89
  -7   4  -2   64.37    2.47
  -7   4  -2   64.23    2.49
  -7   4  -2   64.93    2.45
  -7  -4  -2   57.45    2.37
  -7   4  -2   58.89    2.33
  -7   4  -2   63.42    2.39
  -7   4  -3   12.62    0.81
  -7   4  -3   11.69    0.76
  -7   4  -3   12.76    0.79
  -7   4  -3   12.62    0.72
  -7   4  -3   12.48    0.74
   7  -4   3   12.23    1.14
  -7   4  -3   12.87    0.79
  -7   4  -4    1.45    0.33
  -7   4  -4    1.00    0.24
  -7   4  -4    1.23    0.27
   7  -4   4    0.75    0.43
  -7   4  -4    1.18    0.25
  -7   4  -4    0.99    0.27
  -7   4  -5    6.14    0.56
   7  -4   5    5.95    0.88
  -7   4  -5    6.63    0.54
  -7   4  -5    5.80    0.51
  -7   4  -5    6.80    0.52
  -7   4  -5    6.67    0.58
   7   4   5    5.30    0.86
  -7   4  -6   45.59    1.92
  -7   4  -6   44.51    1.90
   7   4   6   45.29    2.61
   7  -4   6   40.61    2.58
  -7   4  -6   47.70    1.93
  -7   4  -6   46.73    2.02
  -7   4  -7    1.25    0.31
  -7  -4  -7    1.30    0.27
  -7   4  -7    1.50    0.30
  -7   4  -7    1.28    0.32
   7  -4   7    0.71    0.49
   7   4   7    1.26    0.46
  -7   4  -7    1.52    0.31
  -7   4  -8   10.64    0.71
  -7   4  -8    9.82    0.70
  -7   4  -8    9.59    0.70
   7   4   8   10.40    1.15
   7  -4   8    7.65    1.09
  -7   4  -8   11.82    0.83
  -7  -4  -8   10.43    0.64
  -7   4  -9   26.29    1.27
  -7  -4  -9   25.65    1.18
  -7   4  -9   25.97    1.31
  -7   4  -9   28.32    1.31
   7  -4   9   27.20    2.10
   7   4   9   23.59    1.83
  -7   4  -9   27.29    1.42
  -7   4 -10   20.81    1.09
  -7   4 -10   22.31    1.17
  -7  -4 -10   22.25    1.03
  -7   4 -10   21.90    1.13
  -7   4 -10   22.11    1.26
   7  -4  10   19.34    1.85
   7   4  10   21.03    1.68
   7  -4  11   10.35    1.33
  -7   4 -11   10.22    0.75
  -7   4 -11    9.85    0.70
  -7   4 -11   10.19    0.83
   7   4  11    9.79    1.15
   7  -4  12    2.53    0.78
  -7   4 -12    1.93    0.36
  -7   4 -12    1.93    0.38
   7   4  12    2.68    0.67
  -7   4 -12    1.62    0.43
  -7   4 -12    1.88    0.38
   7  -4  13    5.82    1.07
  -7   4 -13    5.89    0.53
  -7   4 -13    6.75    0.63
   7   4  13    6.39    0.94
  -7   4 -13    5.41    0.65
  -7   4 -14   27.75    1.29
  -7   4 -14   30.64    1.59
   7  -4  14   28.39    2.32
   7   4  14   25.36    1.93
   7  -4  15    0.96    0.59
   7   4  15    1.52    0.57
  -7   4 -15    1.81    0.42
  -7   4 -15    1.98    0.33
  -7   4 -16    4.15    0.60
   7  -4  16    3.55    0.87
  -7   4 -16    5.23    0.53
  -7   4 -17   12.17    0.98
   7  -4  17   13.11    1.58
  -7   4 -17   15.08    0.88
  -7   4 -18  113.65    4.06
  -7   4 -18  106.51    4.30
  -7   4 -19   10.22    0.80
  -7   4 -19    9.77    0.71
  -7   4 -19   10.16    0.85
  -7   4 -20    5.43    0.57
  -7   4 -20    5.73    0.51
  -7   4 -20    4.66    0.58
  -7   4 -21    3.19    0.41
  -7   4 -21    4.31    0.54
  -7   4 -21    3.17    0.45
  -7   4 -22   14.47    0.78
  -7   4 -22   11.71    0.86
  -7   4 -23    3.79    0.39
  -7   4 -23    3.09    0.42
  -7   4 -24    0.42    0.22
  -7   4 -25    7.96    0.57
  -7   4 -26    7.93    0.53
  -7   5  26    0.86    0.13
  -7   5  25   -0.03    0.13
  -7   5  25    0.03    0.14
  -7   5  24    1.07    0.23
  -7   5  24    0.97    0.22
  -7   5  24    0.71    0.20
  -7   5  23    5.58    0.46
  -7   5  23    6.73    0.49
  -7   5  23    7.28    0.54
  -7   5  22    9.93    0.65
  -7   5  22    9.43    0.65
  -7   5  22   10.83    0.70
  -7   5  21    0.07    0.21
  -7   5  21    0.43    0.25
  -7   5  21   -0.04    0.22
  -7   5  20    2.33    0.38
  -7   5  20    2.15    0.38
  -7   5  20    2.42    0.40
  -7   5  19    0.87    0.29
  -7   5  19    0.18    0.29
  -7   5  19    0.65    0.30
  -7   5  19    0.33    0.22
  -7   5  18  113.81    4.31
  -7   5  18  123.36    4.38
  -7   5  18  111.37    4.18
  -7   5  18  118.97    4.40
  -7   5  17    1.68    0.40
  -7   5  17    1.22    0.36
  -7   5  17    1.18    0.36
  -7   5  16   24.68    1.31
  -7   5  16   23.00    1.31
  -7   5  16   24.31    1.33
  -7  -5  16   22.71    1.09
  -7   5  15   11.31    0.82
  -7   5  15    9.49    0.82
  -7   5  14   15.77    1.01
  -7   5  14   14.81    0.92
  -7   5  14   16.33    1.05
  -7   5  13   17.16    1.08
  -7   5  13   16.19    1.08
  -7   5  13   18.31    1.01
  -7   5  12   38.44    1.76
  -7   5  12   34.45    1.73
  -7   5  12   34.41    1.61
  -7   5  11   10.31    0.80
  -7   5  11    9.39    0.70
  -7   5  11   10.64    0.82
  -7   5  10    9.11    0.74
  -7   5  10    8.19    0.61
  -7   5  10    8.14    0.64
  -7   5  10    8.66    0.71
  -7   5   9    5.84    0.59
  -7   5   9    6.92    0.65
  -7   5   9    7.53    0.66
  -7   5   9    6.61    0.57
  -7   5   9    6.70    0.55
  -7   5   8   64.48    2.59
  -7   5   8   66.00    2.68
  -7   5   8   66.06    2.70
  -7   5   8   66.11    2.70
  -7   5   8   66.66    2.55
  -7   5   8   62.91    2.49
  -7   5   7    1.28    0.37
  -7   5   7    1.40    0.29
  -7   5   7    1.29    0.37
  -7   5   7    1.86    0.41
  -7   5   7    0.88    0.29
  -7   5   7    1.43    0.36
  -7   5   6  202.13    7.22
  -7   5   6  209.06    7.29
  -7   5   6  208.91    7.32
  -7   5   6  214.44    7.35
  -7   5   6  216.44    7.26
  -7   5   6  203.98    7.15
  -7   5   5    6.48    0.56
  -7   5   5    6.54    0.59
  -7   5   5    6.85    0.63
  -7   5   5    6.91    0.64
  -7   5   5    7.01    0.62
  -7   5   5    6.36    0.53
  -7   5   4    7.18    0.58
  -7   5   4    7.88    0.66
  -7   5   4    6.87    0.59
  -7   5   4    6.22    0.52
  -7   5   4    6.63    0.64
  -7   5   4    7.48    0.64
  -7   5   3   27.67    1.38
  -7   5   3   28.76    1.30
  -7   5   3   27.89    1.32
  -7   5   3   28.43    1.41
  -7   5   3   27.14    1.39
  -7   5   2    6.57    0.60
  -7   5   2    6.28    0.52
  -7   5   2    6.79    0.56
  -7   5   2    7.51    0.64
  -7   5   2    6.10    0.62
  -7   5   1   17.91    1.02
  -7   5   1   18.13    1.04
  -7   5   1   16.31    0.91
  -7   5   1   16.83    0.95
  -7   5   1   17.80    1.03
  -7   5   0   91.01    3.48
  -7   5   0   91.61    3.43
  -7   5   0   89.95    3.38
  -7   5   0   96.45    3.54
  -7   5   0   91.34    3.50
  -7   5  -1    0.90    0.27
  -7   5  -1    1.05    0.32
  -7   5  -1    0.39    0.27
  -7   5  -1    0.83    0.27
  -7   5  -2    1.00    0.28
  -7   5  -2    1.19    0.31
  -7   5  -2    1.23    0.29
  -7   5  -3    0.22    0.22
  -7   5  -3    0.15    0.24
  -7   5  -3   -0.11    0.20
  -7   5  -3    0.04    0.32
   7   5   3   -0.13    0.63
  -7   5  -4    8.94    0.76
  -7   5  -4   10.61    0.70
  -7   5  -4   10.70    0.78
  -7   5  -4   10.45    0.73
  -7   5  -4   10.46    0.73
   7   5   4   10.41    1.27
  -7   5  -5    3.24    0.41
  -7   5  -5    3.02    0.42
  -7   5  -5    3.68    0.48
   7   5   5    2.53    0.71
  -7   5  -5    3.01    0.42
  -7   5  -5    2.82    0.44
  -7  -5  -6   47.52    1.89
  -7   5  -6   48.35    2.00
   7   5   6   43.04    2.78
  -7   5  -6   45.25    2.05
  -7   5  -6   44.03    1.99
  -7   5  -6   46.80    2.01
  -7   5  -7   17.11    0.96
   7   5   7   15.52    1.55
  -7   5  -7   16.61    1.05
  -7   5  -7   16.30    0.98
  -7   5  -7   15.62    0.97
  -7   5  -8   39.44    1.68
  -7   5  -8   35.33    1.65
   7   5   8   32.93    2.37
  -7   5  -8   36.23    1.75
  -7   5  -8   37.12    1.71
  -7   5  -9   19.20    1.06
   7  -5   9   17.24    1.72
  -7   5  -9   20.50    1.09
   7   5   9   18.02    1.67
  -7   5  -9   19.08    1.16
  -7   5  -9   18.12    1.09
  -7   5 -10   36.35    1.63
  -7   5 -10   33.74    1.58
  -7   5 -10   37.08    1.70
  -7   5 -10   37.48    1.77
   7   5  10   36.90    2.43
  -7   5 -11    5.37    0.54
   7   5  11    3.88    0.82
  -7   5 -11    5.00    0.57
   7  -5  11    5.86    1.06
  -7   5 -11    5.47    0.61
  -7   5 -12    8.99    0.68
  -7   5 -12    9.98    0.73
   7   5  12   10.46    1.26
  -7   5 -12   11.19    0.82
  -7   5 -12   10.46    0.84
   7  -5  12    9.26    1.32
  -7   5 -13    3.51    0.43
  -7   5 -13    3.82    0.47
   7   5  13    3.33    0.77
  -7   5 -13    4.43    0.54
   7  -5  13    3.93    0.92
  -7   5 -13    2.57    0.48
  -7   5 -14    0.39    0.29
  -7   5 -14    0.53    0.28
   7   5  14    0.23    0.46
  -7   5 -14    0.32    0.28
  -7   5 -14    0.11    0.27
   7  -5  14    0.32    0.50
  -7   5 -15    9.92    0.64
  -7   5 -15   10.08    0.82
  -7   5 -15    9.01    0.76
  -7   5 -16    4.62    0.53
  -7   5 -16    3.80    0.54
  -7   5 -17    6.16    0.64
  -7   5 -17    6.20    0.61
  -7   5 -18    0.55    0.30
  -7   5 -18    0.87    0.31
  -7   5 -18    0.57    0.31
  -7   5 -19   19.19    0.97
  -7   5 -19   17.24    1.07
  -7   5 -20    7.68    0.56
  -7   5 -20    6.30    0.60
  -7   5 -21    0.56    0.25
  -7   5 -21    0.45    0.23
  -7   5 -22   32.06    1.44
  -7   5 -22   31.29    1.31
  -7   5 -23    0.42    0.20
  -7   5 -24   11.33    0.64
  -7   6  23    0.59    0.15
  -7   6  22   17.59    0.77
  -7   6  22   17.95    0.82
  -7   6  21   13.14    0.66
  -7   6  21   12.26    0.67
  -7   6  21   13.64    0.71
  -7   6  20    2.38    0.30
  -7   6  20    2.60    0.32
  -7   6  19    3.40    0.36
  -7   6  19    3.23    0.36
  -7   6  18   30.62    1.40
  -7   6  18   33.84    1.36
  -7   6  18   29.96    1.41
  -7   6  17   23.82    1.14
  -7   6  17   23.59    1.09
  -7   6  17   20.39    1.11
  -7   6  16    0.10    0.24
  -7   6  16    0.39    0.23
  -7   6  16    0.29    0.23
  -7   6  15    0.78    0.27
  -7   6  15    1.39    0.29
  -7   6  15    1.19    0.35
  -7   6  15    1.28    0.30
  -7   6  14    4.04    0.48
  -7   6  14    3.62    0.42
  -7   6  14    3.15    0.48
  -7   6  14    3.45    0.44
  -7   6  13   13.69    0.89
  -7   6  13   14.02    0.85
  -7   6  13   13.89    0.93
  -7   6  13   13.17    0.87
  -7   6  12   23.19    1.25
  -7   6  12   23.83    1.20
  -7   6  12   22.91    1.28
  -7   6  12   23.76    1.24
  -7   6  11    0.37    0.27
  -7   6  11    0.59    0.30
  -7   6  11    0.72    0.33
  -7   6  11    0.62    0.23
  -7   6  11    0.56    0.25
  -7   6  10   81.63    3.24
  -7   6  10   89.16    3.26
  -7   6  10   83.42    3.10
  -7   6  10   86.63    3.31
  -7   6  10   89.90    3.37
  -7   6  10   79.21    3.10
  -7   6   9    1.22    0.34
  -7   6   9    2.32    0.38
  -7   6   9    2.16    0.35
  -7   6   9    1.97    0.42
  -7   6   9    1.50    0.31
  -7   6   9    2.76    0.45
  -7   6   8    3.19    0.43
  -7   6   8    3.05    0.43
  -7   6   8    3.39    0.47
  -7   6   8    2.52    0.37
  -7   6   8    3.46    0.47
  -7   6   7    9.41    0.75
  -7   6   7   11.03    0.76
  -7   6   7    9.48    0.67
  -7   6   7    9.90    0.73
  -7   6   7   12.08    0.83
  -7   6   6   45.08    1.91
  -7   6   6   42.68    1.83
  -7   6   6   42.82    1.89
  -7   6   6   43.53    1.96
  -7   6   6   42.96    1.95
  -7   6   5   76.13    2.94
  -7   6   5   72.28    2.84
  -7   6   5   76.62    2.93
  -7   6   5   74.10    2.98
  -7   6   5   72.61    2.97
  -7   6   4  137.19    4.96
  -7   6   4  131.87    4.91
  -7   6   4  136.55    4.86
  -7   6   4  136.75    4.98
  -7   6   4  138.94    5.00
  -7   6   3    8.09    0.71
  -7   6   3    7.85    0.62
  -7   6   3    8.89    0.67
  -7   6   3    7.70    0.67
  -7   6   3    7.72    0.69
  -7   6   2    8.73    0.75
  -7   6   2    8.94    0.66
  -7   6   2   10.42    0.77
  -7   6   2    9.91    0.76
  -7   6   1   18.02    1.00
  -7   6   1   20.05    1.08
  -7   6   1   16.61    1.06
  -7   6   0    0.76    0.42
   7   6   0    0.15    0.68
  -7   6   0    0.83    0.30
  -7   6   0    0.52    0.28
  -7   6  -1   27.39    1.31
   7   6   1   24.79    2.13
  -7   6  -1   27.61    1.36
  -7   6  -2    3.84    0.45
  -7   6  -2    3.71    0.46
   7   6   2    4.60    0.98
  -7   6  -3    9.98    0.79
  -7   6  -3    9.62    0.72
  -7   6  -3    9.84    0.70
  -7   6  -3    9.38    0.72
   7   6   4    5.03    0.96
  -7   6  -4    4.41    0.49
  -7   6  -4    3.91    0.55
  -7   6  -4    3.82    0.45
  -7   6  -4    4.47    0.50
  -7   6  -5   29.41    1.44
  -7   6  -5   28.24    1.43
  -7   6  -5   27.85    1.38
   7   6   5   28.58    2.24
  -7   6  -6    6.79    0.64
  -7   6  -6    6.28    0.61
  -7   6  -6    6.95    0.59
   7   6   6    5.99    1.02
  -7   6  -7   32.30    1.56
  -7   6  -7   31.68    1.54
   7   6   7   31.32    2.33
  -7   6  -7   33.44    1.51
  -7   6  -8    0.28    0.24
  -7   6  -8    0.04    0.26
   7   6   8   -0.39    0.50
  -7   6  -8    0.33    0.31
  -7   6  -9    2.27    0.39
  -7   6  -9    2.87    0.40
  -7   6  -9    2.76    0.41
  -7   6 -10    0.41    0.30
  -7   6 -10    0.04    0.24
  -7   6 -10    0.04    0.25
  -7   6 -10    0.07    0.28
  -7   6 -11    0.16    0.29
  -7   6 -11   -0.04    0.25
  -7   6 -11    0.13    0.25
  -7   6 -11    0.30    0.29
  -7   6 -12   11.40    0.74
  -7   6 -12   11.08    0.75
  -7   6 -12   12.00    0.85
  -7   6 -12   12.28    0.84
  -7   6 -13    1.28    0.31
  -7   6 -13    1.02    0.31
  -7   6 -13    1.20    0.32
  -7   6 -13    1.67    0.35
  -7   6 -14    3.68    0.38
  -7   6 -14    3.53    0.42
  -7   6 -14    2.77    0.43
  -7   6 -14    2.96    0.43
  -7   6 -15   23.19    1.22
  -7   6 -15   22.44    1.20
  -7   6 -15   21.18    1.02
  -7   6 -16    0.08    0.21
  -7   6 -16    0.25    0.26
  -7   6 -17   47.82    2.01
  -7   6 -18   44.12    1.85
  -7   6 -19    2.70    0.34
  -7   6 -20    3.06    0.32
  -7   6 -20    3.25    0.34
  -7   6 -21    0.07    0.17
  -7   7  20    0.54    0.13
  -7   7  19    4.10    0.32
  -7   7  18    5.29    0.40
  -7   7  17    5.50    0.42
  -7   7  17    5.22    0.36
  -7   7  16    3.98    0.39
  -7   7  16    3.76    0.32
  -7   7  15    7.65    0.54
  -7   7  15    6.45    0.46
  -7   7  15    6.85    0.47
  -7   7  14    1.91    0.29
  -7   7  14    1.75    0.28
  -7   7  14    2.01    0.34
  -7   7  13    0.67    0.23
  -7   7  13    0.80    0.23
  -7   7  13    0.03    0.26
  -7   7  12   16.91    0.97
  -7   7  12   19.33    0.95
  -7   7  12   17.70    0.93
  -7   7  11    2.11    0.33
  -7   7  11    2.15    0.32
  -7   7  11    1.74    0.37
  -7   7  10    3.15    0.39
  -7   7  10    2.64    0.37
  -7   7  10    2.76    0.41
  -7   7   9   62.73    2.47
  -7   7   9   62.20    2.52
  -7   7   9   63.33    2.47
  -7   7   8    2.70    0.44
  -7   7   8    2.96    0.37
  -7   7   8    2.99    0.38
  -7   7   8    3.26    0.41
  -7   7   7   37.36    1.59
  -7   7   7   36.64    1.61
  -7   7   7   39.50    1.71
  -7   7   6   24.39    1.19
  -7   7   6   27.38    1.27
  -7   7   6   26.30    1.31
  -7   7   5   45.75    1.88
  -7   7   5   45.04    1.93
  -7   7   5   45.56    1.96
  -7   7   4    0.36    0.33
  -7   7   4    0.25    0.24
  -7   7   4    0.55    0.30
  -7   7   3    5.18    0.50
  -7   7   3    5.76    0.59
  -7   7   3    5.91    0.55
  -7   7   2    3.72    0.50
  -7   7   2    3.62    0.44
  -7   7   2    3.56    0.42
  -7   7   1    0.19    0.35
  -7   7   1    0.10    0.24
  -7   7   1    0.28    0.27
  -7   7   0   13.37    0.82
  -7   7   0   14.23    0.85
  -7   7  -1   12.25    0.77
  -7   7  -1   12.47    0.79
  -7   7  -2   10.17    0.70
  -7   7  -2    9.26    0.68
  -7   7  -2   11.27    0.81
  -7   7  -3   13.73    0.81
  -7   7  -3   11.66    0.85
  -7   7  -4    1.38    0.31
  -7   7  -4    1.33    0.38
  -7   7  -5   14.58    0.83
  -7   7  -5   14.38    0.91
  -7   7  -6   10.38    0.67
  -7   7  -6   10.09    0.72
  -7   7  -7    0.16    0.30
  -7   7  -7    0.15    0.24
  -7   7  -8    3.92    0.46
  -7   7  -8    4.35    0.41
  -7   7  -9    0.12    0.26
  -7   7  -9    0.31    0.23
  -7   7  -9    0.04    0.21
  -7   7 -10   39.23    1.62
  -7   7 -10   38.40    1.59
  -7   7 -10   38.06    1.69
  -7   7 -11    0.57    0.26
  -7   7 -11    0.37    0.23
  -7   7 -11    0.53    0.25
  -7   7 -12   11.73    0.67
  -7   7 -12   13.41    0.71
  -7   7 -12   12.08    0.76
  -7   7 -13   15.91    0.81
  -7   7 -13   17.58    0.93
  -7   7 -14    0.66    0.19
  -7   7 -14    0.53    0.21
  -7   7 -15    4.22    0.36
  -7  -7 -15    2.81    0.30
  -7   7 -16    1.33    0.24
  -7   7 -17   11.26    0.57
  -7   7 -18    2.17    0.23
  -7   8  14   10.40    0.50
  -7   8  13   11.11    0.55
  -7   8  12    0.05    0.14
  -7   8  11    1.53    0.23
  -7   8  10    0.86    0.20
  -7   8   9    6.56    0.46
  -7   8   8   20.11    0.93
  -7   8   7   44.45    1.74
  -7   8   6    0.29    0.22
  -7   8   6    0.43    0.20
  -7   8   5   21.26    1.00
  -7   8   5   22.20    1.01
  -7   8   4    5.41    0.43
  -7   8   4    5.14    0.46
  -7   8   4    5.00    0.41
  -7   8   3    6.32    0.52
  -7   8   3    7.63    0.51
  -7   8   2    3.34    0.40
  -7   8   2    2.90    0.33
  -7   8   1    9.17    0.64
  -7   8   1    9.59    0.58
  -7   8   0    0.13    0.20
  -7   8  -1   19.93    0.92
  -7   8  -2    0.71    0.30
  -7   8  -2    0.79    0.20
  -7   8  -3    1.20    0.31
  -7   8  -4    1.63    0.32
  -7   8  -5   47.84    1.88
   7   8   6    1.09    0.20
  -7   8  -6    0.56    0.25
   7   8   7   23.81    1.03
  -7   8  -7   28.28    1.14
  -7   8  -8   -0.06    0.20
  -7   8  -9    9.25    0.53
  -7   8 -10    0.26    0.18
  -7   8 -11    0.54    0.16
  -7   9   2    0.09    0.12
  -7   9   1    0.31    0.13
  -7   9   0    3.74    0.27
  -7   9  -3    2.42    0.21
  -7   9  -4    3.02    0.23
   8   0 -31    0.24    0.11
  -8   0  29   -0.06    0.15
  -8   0  29    0.16    0.16
  -8   0  28   35.26    1.55
  -8   0  27   -0.26    0.26
  -8   0  26   28.19    1.43
  -8   0  25   -0.05    0.26
  -8   0  24    0.20    0.30
  -8   0  23    0.05    0.30
  -8   0  23   -0.04    0.19
  -8   0  22    2.71    0.50
  -8   0  22    3.00    0.39
  -8   0  21   -0.21    0.53
  -8   0  21   -0.08    0.23
  -8   0  21   -0.11    0.31
  -8   0  20   43.65    1.91
  -8   0  20   37.99    3.21
  -8   0  20   40.97    2.06
  -8   0  19   -0.23    0.38
  -8   0  19   -0.21    0.83
  -8   0  19   -0.22    0.33
  -8   0  19    0.13    0.24
  -8   0  18  285.63    9.96
  -8   0  18  298.30    9.91
  -8   0  18  290.65   12.02
  -8   0  18  285.71   10.17
  -8   0  17    0.21    0.32
  -8   0  17   -0.40    0.80
  -8   0  17   -0.10    0.33
  -8   0  17    0.08    0.21
  -8   0  16   67.58    2.71
  -8   0  16   70.70    2.67
  -8   0  16   67.25    4.19
  -8   0  16   64.65    2.85
  -8   0  15    0.10    0.26
  -8   0  15   -0.04    0.20
  -8   0  15   -0.03    0.26
  -8   0  15    0.18    0.55
  -8   0  14    1.53    0.38
  -8   0  14    2.20    0.34
  -8   0  14    2.02    0.34
  -8   0  14    1.71    0.67
  -8   0  13    0.32    0.51
  -8   0  13   -0.10    0.23
  -8   0  13    0.04    0.23
  -8   0  12   49.90    2.06
  -8   0  12   50.30    2.17
  -8   0  12   52.61    3.20
  -8   0  11    0.14    0.40
  -8   0  11   -0.03    0.18
  -8   0  11    0.04    0.21
  -8   0  10   19.32    0.97
  -8   0  10   18.16    1.03
  -8   0  10   18.49    1.70
  -8   0   9    0.08    0.17
  -8   0   9    0.03    0.21
  -8   0   9   -0.12    0.49
  -8   0   8  102.83    3.71
  -8   0   8  103.59    3.80
  -8   0   8  107.02    4.83
  -8   0   7   -0.03    0.14
  -8   0   7    0.03    0.17
  -8   0   7    0.33    0.41
  -8   0   6   37.62    1.55
  -8   0   6   38.13    1.61
  -8   0   6   38.27    2.34
  -8   0   5   -0.31    0.40
  -8   0   5    0.10    0.15
  -8   0   5    0.11    0.17
  -8   0   4  158.26    5.12
  -8   0   4  143.77    5.19
  -8   0   4  143.26    5.13
  -8   0   4  155.55    6.19
  -8   0   3   -0.20    0.53
  -8   0   3   -0.02    0.19
  -8   0   3    0.02    0.15
  -8   0   3   -0.05    0.21
  -8   0   2  421.62   13.91
  -8   0   2  437.66   14.99
  -8   0   2  417.05   13.97
  -8   0   1   -0.28    0.47
  -8   0   1   -0.18    0.21
  -8   0   0    8.10    0.98
  -8   0   0    8.82    0.57
  -8   0  -1    0.09    0.20
  -8   0  -1   -0.37    0.53
  -8   0  -1   -0.07    0.21
  -8   0  -2  172.56    6.94
  -8   0  -2  168.21    6.02
  -8   0  -2  189.28    7.04
  -8   0  -2  188.86    6.06
  -8   0  -2  174.35    6.07
  -8   0  -3    0.02    0.15
  -8   0  -3   -0.07    0.18
  -8   0  -3   -0.19    0.42
  -8   0  -3   -0.10    0.19
  -8   0  -4    1.50    0.25
  -8   0  -4    1.31    0.28
  -8   0  -4    0.97    0.50
  -8   0  -4    0.70    0.23
  -8   0  -5    0.02    0.16
  -8   0  -5   -0.03    0.16
  -8   0  -5   -0.07    0.20
  -8   0  -5   -0.10    0.32
  -8   0  -6    6.46    0.92
  -8   0  -6    5.51    0.45
  -8   0  -6    7.16    0.49
  -8   0  -6    5.27    0.42
  -8   0  -7    0.11    0.40
  -8   0  -7    0.05    0.15
  -8   0  -7    0.14    0.19
  -8   0  -7    0.05    0.13
  -8   0  -8   92.57    3.37
  -8   0  -8   93.40    3.31
  -8   0  -8   90.13    3.33
  -8   0  -8   94.31    4.41
  -8   0  -9    0.05    0.15
  -8   0  -9   -0.09    0.22
  -8   0  -9   -0.12    0.41
  -8   0  -9   -0.09    0.20
  -8   0  -9    0.15    0.17
  -8   0 -10  238.33    9.56
  -8   0 -10  251.35    8.28
  -8   0 -10  237.15    8.33
  -8   0 -10  243.60    8.21
  -8   0 -10  239.35    8.16
  -8   0 -11    0.04    0.21
  -8   0 -11   -0.03    0.23
  -8   0 -11    0.11    0.21
  -8   0 -11    0.14    0.38
  -8   0 -12    6.71    1.12
  -8   0 -12    7.15    0.59
  -8   0 -12    7.34    0.65
  -8   0 -13   -0.16    0.58
  -8   0 -13   -0.04    0.24
  -8   0 -13    0.22    0.25
  -8   0 -14   59.34    3.68
  -8   0 -14   57.62    2.36
  -8   0 -14   56.40    2.45
  -8   0 -15    0.18    0.58
  -8   0 -15   -0.14    0.31
  -8   0 -16   73.16    4.28
  -8   0 -16   65.75    2.84
   8   0  16   71.89    3.90
  -8   0 -17   -0.05    0.29
  -8   0 -17   -0.59    0.87
   8   0  17    0.15    0.58
  -8   0 -18   13.85    1.79
   8   0  18   11.96    1.55
  -8   0 -18   13.61    0.99
   8   0  19   -0.75    0.62
  -8   0 -19    0.16    0.35
  -8   0 -20  115.03    6.10
  -8   0 -20  116.99    4.53
   8   0  20  120.77    5.62
   8   0  21    0.29    0.50
  -8   0 -21    0.20    0.51
  -8   0 -21   -0.11    0.34
  -8   0 -22  113.82    4.38
  -8   0 -23    0.15    0.29
  -8   0 -24   -0.23    0.35
  -8   0 -25   -0.04    0.25
  -8   0 -26    2.46    0.39
  -8   0 -27    0.10    0.22
  -8   0 -28   15.54    0.84
  -8   0 -29   -0.24    0.20
  -8   0 -30    0.94    0.19
  -8   1  30    7.14    0.43
   8  -1 -30    7.65    0.43
   8   1 -30    8.23    0.45
  -8   1  29    0.02    0.16
  -8  -1  29   -0.12    0.16
  -8   1  29   -0.05    0.16
  -8   1  28    8.14    0.53
  -8  -1  28    6.99    0.55
  -8   1  28    6.65    0.54
  -8   1  27    0.07    0.25
  -8  -1  27   -0.35    0.27
  -8   1  27    0.20    0.16
  -8   1  26    5.32    0.47
  -8  -1  26    5.36    0.56
  -8   1  26    5.28    0.55
  -8   1  25   -0.31    0.31
  -8  -1  25   -0.18    0.29
  -8   1  25   -0.03    0.19
  -8   1  24    2.64    0.46
  -8  -1  24    3.42    0.49
  -8   1  24    3.73    0.44
  -8   1  23    3.49    0.54
  -8  -1  23    2.29    0.47
  -8   1  23    2.32    0.39
  -8  -1  22   -0.05    0.36
  -8   1  22    0.38    0.34
  -8   1  22    0.40    0.31
  -8   1  21    9.10    0.75
  -8  -1  21    9.97    0.86
  -8   1  21   10.54    0.88
  -8  -1  21    9.86    1.54
  -8   1  21    8.47    1.46
  -8  -1  21   10.04    0.72
  -8   1  20   34.32    1.66
  -8  -1  20   31.07    2.79
  -8   1  20   32.07    2.82
  -8  -1  20   30.97    1.71
  -8   1  20   30.35    1.69
  -8  -1  20   35.27    1.55
  -8   1  19   32.06    1.63
  -8  -1  19   34.64    1.76
  -8   1  19   31.87    1.72
  -8  -1  19   33.34    2.88
  -8   1  19   31.46    2.81
  -8  -1  19   33.59    1.53
  -8   1  18    8.68    0.73
  -8  -1  18    8.01    1.42
  -8   1  18    7.51    1.37
  -8   1  18    7.65    0.76
  -8  -1  18    7.52    0.78
  -8  -1  18    8.73    0.67
  -8   1  17   11.46    0.84
  -8   1  17   11.26    0.90
  -8  -1  17    9.88    0.86
  -8  -1  17    8.76    1.49
  -8   1  17    8.46    1.43
  -8  -1  17   10.62    0.74
  -8  -1  16   79.11    2.94
  -8   1  16   77.54    3.08
  -8  -1  16   66.40    4.31
  -8   1  16   72.68    4.39
  -8  -1  16   74.88    3.15
  -8   1  16   76.42    3.14
  -8  -1  15    2.47    0.39
  -8  -1  15    2.72    0.98
  -8   1  15    1.80    0.75
  -8   1  15    2.18    0.38
  -8   1  15    2.19    0.41
  -8  -1  15    2.41    0.45
  -8  -1  14    2.82    0.38
  -8  -1  14    2.89    0.46
  -8   1  14    2.12    0.40
  -8  -1  14    2.23    0.81
  -8   1  14    3.57    0.91
  -8   1  14    2.50    0.39
  -8  -1  13    7.80    0.61
  -8   1  13    7.37    0.63
  -8  -1  13    8.20    0.61
  -8   1  13    8.63    0.62
  -8  -1  13    8.06    1.26
  -8   1  13    7.19    1.21
  -8  -1  13    9.13    0.72
  -8   1  13    8.79    0.71
  -8   1  12  205.88    7.31
  -8   1  12  208.61    7.20
  -8  -1  12  218.60    7.24
  -8  -1  12  206.81    8.73
  -8   1  12  212.93    8.74
  -8  -1  12  212.05    7.39
  -8   1  12  205.79    7.37
  -8   1  11   39.83    1.77
  -8   1  11   38.81    1.66
  -8  -1  11   42.18    1.70
  -8  -1  11   42.59    1.83
  -8   1  11   39.77    1.80
  -8  -1  11   42.73    2.76
  -8   1  11   39.24    2.70
  -8  -1  10   12.34    0.81
  -8   1  10   11.33    0.79
  -8   1  10   12.15    0.78
  -8  -1  10   12.83    0.73
  -8  -1  10   12.39    1.41
  -8   1  10   13.98    1.48
  -8  -1   9   75.81    2.69
  -8   1   9   73.23    2.85
  -8   1   9   74.41    2.89
  -8  -1   9   76.57    2.91
  -8  -1   9   74.87    3.86
  -8   1   9   72.34    3.83
  -8  -1   8    0.71    0.41
  -8   1   8    1.17    0.54
  -8  -1   8    0.28    0.18
  -8  -1   8    0.46    0.22
  -8   1   8    0.55    0.25
  -8   1   8    0.55    0.22
  -8  -1   7    6.09    0.91
  -8   1   7    5.23    0.83
  -8  -1   7    5.84    0.49
  -8   1   7    6.29    0.50
  -8   1   7    5.28    0.47
  -8  -1   7    5.70    0.42
  -8   1   6  114.62    4.13
  -8  -1   6  111.57    4.13
  -8   1   6  111.32    4.10
  -8  -1   6  113.15    5.06
  -8   1   6  116.91    5.06
  -8  -1   6  121.66    4.03
  -8  -1   5   10.42    1.12
  -8   1   5   10.80    1.12
  -8   1   5   10.13    0.62
  -8  -1   5    9.21    0.63
  -8   1   5   10.03    0.64
  -8  -1   5   10.64    0.60
  -8  -1   4  430.14   14.77
  -8   1   4  407.60   14.69
  -8  -1   4  429.59   13.64
  -8   1   4  406.66   13.69
  -8  -1   4  408.37   13.71
  -8   1   4  399.04   13.70
  -8  -1   3    1.19    0.49
  -8   1   3    1.37    0.54
  -8   1   3    1.30    0.28
  -8  -1   3    1.48    0.28
  -8   1   3    1.46    0.27
  -8  -1   3    2.06    0.29
  -8  -1   2  185.86    7.05
  -8   1   2  174.11    6.98
  -8  -1   2  189.46    6.05
  -8   1   2  170.47    6.06
  -8   1   2  173.44    6.07
  -8  -1   2  171.71    6.07
  -8  -1   1    3.26    0.36
  -8   1   1    3.53    0.37
  -8  -1   1    3.80    0.71
  -8   1   1    2.62    0.65
  -8  -1   1    3.78    0.37
  -8   1   0  312.61   10.44
  -8  -1   0  305.17   10.43
  -8  -1   0  335.66   11.46
  -8   1   0  316.21   11.39
  -8   1  -1    3.97    0.38
  -8  -1  -1    4.20    0.40
  -8   1  -1    4.64    0.39
  -8  -1  -1    4.12    0.76
  -8   1  -1    3.60    0.69
  -8   1  -1    4.78    0.35
  -8   1  -2   93.36    3.34
  -8  -1  -2   94.21    3.43
  -8   1  -2   94.76    3.43
  -8   1  -2   99.48    4.31
  -8  -1  -2   94.68    4.25
  -8  -1  -2   95.02    3.43
  -8   1  -2   97.28    3.43
  -8  -1  -2  103.96    4.34
  -8   1  -2   96.92    4.27
  -8   1  -3  128.63    4.43
  -8  -1  -3  119.76    4.42
  -8  -1  -3  129.48    4.44
  -8   1  -3  125.47    4.43
  -8   1  -3  127.41    5.31
  -8  -1  -3  131.35    5.32
  -8   1  -3  126.83    4.35
   8   1   4   14.11    0.89
  -8  -1  -4   13.72    0.78
  -8   1  -4   14.96    0.80
  -8   1  -4   15.10    0.78
  -8  -1  -4   15.35    0.80
  -8   1  -4   16.42    1.39
  -8  -1  -4   14.98    1.33
  -8   1  -4   14.00    0.73
  -8  -1  -4   17.19    0.84
  -8  -1  -5   11.25    0.67
  -8   1  -5   11.30    0.67
  -8   1  -5    9.98    0.63
  -8  -1  -5   11.65    0.67
  -8   1  -5   10.51    1.12
  -8  -1  -5   10.89    1.15
  -8   1  -5   11.27    0.61
  -8  -1  -5   12.31    0.67
  -8   1  -6   34.28    1.47
  -8  -1  -6   33.06    1.44
  -8   1  -6   31.55    2.15
  -8  -1  -6   32.30    2.16
  -8   1  -6   35.38    1.46
  -8  -1  -6   33.99    1.45
  -8   1  -6   34.87    1.41
  -8  -1  -6   35.47    1.44
  -8   1  -7   30.63    1.30
  -8  -1  -7   31.33    1.32
  -8  -1  -7   30.35    1.33
  -8   1  -7   30.49    1.37
  -8  -1  -7   30.80    1.35
  -8   1  -7   30.40    1.34
  -8   1  -7   30.40    2.11
  -8  -1  -7   30.71    2.08
  -8  -1  -8    0.67    0.23
  -8   1  -8    0.92    0.24
  -8  -1  -8    0.60    0.25
  -8   1  -8    0.64    0.25
  -8  -1  -8    0.70    0.24
  -8   1  -8    0.71    0.23
  -8   1  -8    0.47    0.35
  -8  -1  -8    0.12    0.36
  -8  -1  -9   42.26    1.68
  -8  -1  -9   41.00    1.66
  -8   1  -9   40.65    1.71
  -8  -1  -9   38.69    1.69
  -8   1  -9   42.07    2.62
  -8  -1  -9   41.27    2.62
  -8  -1 -10   11.97    0.70
  -8  -1 -10   12.29    0.70
  -8  -1 -10   13.27    0.82
  -8   1 -10   10.50    0.76
  -8   1 -10   12.35    1.38
  -8  -1 -10   12.60    1.41
  -8   1 -10   11.77    0.73
  -8  -1 -10   11.83    0.74
  -8   1 -11   52.72    2.06
  -8   1 -11   46.64    3.08
  -8  -1 -11   52.12    3.20
  -8  -1 -11   55.00    2.07
  -8  -1 -11   56.41    2.10
  -8  -1 -11   52.31    2.22
  -8   1 -11   50.45    2.21
  -8   1 -11   48.51    2.07
  -8  -1 -11   55.24    2.16
  -8   1 -11   54.01    2.16
  -8   1 -12  136.96    4.90
  -8  -1 -12  147.08    4.97
  -8   1 -12  138.87    5.11
  -8  -1 -12  137.63    5.12
  -8  -1 -12  140.04    4.90
  -8   1 -12  132.20    4.94
  -8   1 -12  149.12    5.05
  -8  -1 -12  145.10    5.03
  -8   1 -12  141.23    6.43
  -8  -1 -12  147.30    6.47
  -8   1 -13   48.75    3.26
  -8  -1 -13   52.84    3.37
  -8  -1 -13   49.60    1.98
  -8  -1 -13   51.41    2.23
  -8   1 -13   54.90    2.25
  -8  -1 -13   49.16    2.11
  -8   1 -13   54.44    2.16
  -8   1 -13   49.18    2.06
   8  -1  13   51.84    3.10
  -8   1 -13   51.06    2.01
  -8   1 -14    0.13    0.25
  -8   1 -14   -0.34    0.65
  -8  -1 -14   -0.52    0.62
  -8  -1 -14    0.05    0.29
  -8   1 -14    0.05    0.26
  -8   1 -15   10.12    1.49
  -8  -1 -15   11.32    1.56
  -8   1 -15   13.11    0.91
  -8  -1 -15   11.47    0.88
  -8   1 -15   12.38    0.78
  -8  -1 -16    0.25    0.29
  -8   1 -16    0.70    0.35
  -8   1 -16    0.38    0.63
  -8  -1 -16    0.19    0.60
  -8   1 -17    2.55    0.96
  -8  -1 -17    2.17    0.97
   8   1  17    3.04    0.85
   8  -1  17    2.73    0.89
  -8  -1 -17    3.90    0.54
  -8   1 -17    3.88    0.54
  -8   1 -18   -0.20    0.47
  -8  -1 -18    0.20    0.54
  -8  -1 -18    0.16    0.29
  -8   1 -18   -0.21    0.32
   8   1  18    0.29    0.55
   8  -1  18    0.15    0.57
  -8   1 -19   11.15    1.70
  -8  -1 -19    8.96    1.57
  -8   1 -19   11.07    0.91
  -8  -1 -19   11.90    0.91
   8  -1  19   12.53    1.53
   8   1  19   10.07    1.35
  -8   1 -20    1.01    0.67
  -8  -1 -20    2.23    0.82
  -8  -1 -20    0.96    0.36
  -8   1 -20    1.38    0.40
   8  -1  20    0.77    0.61
   8   1  20    1.93    0.65
  -8  -1 -21    8.55    1.40
  -8  -1 -21    9.18    0.79
  -8   1 -21    8.33    0.76
   8  -1  21    8.03    1.22
  -8   1 -22   15.66    1.06
  -8  -1 -22   15.17    1.04
  -8  -1 -23    0.38    0.36
  -8   1 -23    0.24    0.29
  -8   1 -24   40.95    1.89
  -8  -1 -24   41.74    1.90
  -8  -1 -25    3.31    0.45
  -8   1 -25    3.15    0.45
  -8   1 -25    2.78    0.37
  -8   1 -26   32.66    1.53
  -8  -1 -26   35.31    1.56
  -8  -1 -27    0.15    0.22
  -8   1 -27    0.24    0.22
  -8  -1 -28    2.85    0.35
  -8   1 -28    3.41    0.37
  -8   1 -29    4.02    0.35
  -8  -1 -29    3.81    0.34
  -8   1 -30    5.51    0.35
  -8  -1 -30    5.96    0.36
  -8   2  30    2.01    0.20
   8  -2 -29   14.63    0.65
   8   2 -29   13.62    0.65
  -8  -2  28    7.33    0.48
  -8   2  28    6.24    0.47
  -8   2  28    7.50    0.48
  -8  -2  27    3.85    0.41
  -8   2  27    4.43    0.39
  -8   2  26    0.30    0.23
  -8  -2  26    0.44    0.24
  -8   2  26    0.70    0.24
  -8   2  26    0.75    0.27
  -8   2  25    8.72    0.66
  -8  -2  25    8.35    0.68
  -8   2  25    7.81    0.66
  -8   2  25    8.58    0.64
  -8   2  24   15.35    0.97
  -8  -2  24   15.15    0.98
  -8   2  24   15.67    0.96
  -8  -2  23   10.36    0.82
  -8   2  23   10.64    0.83
  -8   2  23   11.92    0.83
  -8  -2  22    9.93    0.83
  -8   2  22   11.22    0.87
  -8   2  22   10.93    0.82
  -8   2  21    0.10    0.30
  -8  -2  21    0.37    0.32
  -8   2  21    0.74    0.33
  -8   2  21    0.26    0.21
  -8  -2  21    0.59    0.30
  -8  -2  20   50.84    2.02
  -8  -2  20   50.92    3.56
  -8   2  20   46.32    3.40
  -8   2  20   50.86    2.22
  -8   2  20   45.13    1.99
  -8  -2  20   47.43    2.22
  -8   2  20   45.53    2.19
  -8  -2  19   17.62    0.99
  -8  -2  19   16.97    2.05
  -8   2  19   18.71    2.10
  -8   2  19   18.64    1.17
  -8   2  19   17.23    0.99
  -8  -2  19   20.11    1.21
  -8   2  19   17.51    1.16
  -8  -2  18   82.51    3.06
  -8  -2  18   70.15    4.53
  -8   2  18   72.87    4.53
  -8   2  18   80.79    3.26
  -8   2  18   78.31    3.07
  -8  -2  18   80.60    3.29
  -8   2  18   78.46    3.25
  -8  -2  17   43.45    1.79
  -8  -2  17   40.20    3.10
  -8   2  17   37.29    2.99
  -8   2  17   37.94    1.91
  -8   2  17   39.04    1.77
  -8  -2  17   40.14    1.96
  -8   2  17   41.83    1.96
  -8  -2  16   19.17    1.02
  -8  -2  16   15.82    1.90
  -8   2  16   17.27    1.97
  -8   2  16   19.01    1.16
  -8   2  16   17.93    1.02
  -8  -2  16   17.69    1.13
  -8   2  16   16.63    1.10
  -8  -2  15   30.89    1.43
  -8   2  15   31.07    1.57
  -8  -2  15   27.92    2.47
  -8   2  15   29.35    2.54
  -8  -2  15   32.35    1.60
  -8   2  15   31.31    1.58
  -8   2  15   29.17    1.43
  -8  -2  14    1.96    0.37
  -8  -2  14    1.62    0.37
  -8   2  14    1.81    0.38
  -8  -2  14    0.51    0.63
  -8   2  14    1.50    0.81
  -8   2  14    2.07    0.34
  -8   2  14    2.24    0.40
  -8  -2  13   17.23    0.95
  -8   2  13   17.19    1.05
  -8  -2  13   15.99    1.74
  -8   2  13   16.23    1.76
  -8  -2  13   18.25    1.07
  -8   2  13   17.45    1.06
  -8   2  13   18.59    0.99
  -8   2  12    5.25    0.53
  -8  -2  12    4.87    0.47
  -8   2  12    5.85    0.50
  -8  -2  12    4.76    0.53
  -8   2  12    4.16    0.48
  -8  -2  12    4.26    0.94
  -8   2  12    3.41    0.82
  -8   2  11    2.46    0.34
  -8   2  11    2.35    0.35
  -8  -2  11    2.88    0.37
  -8   2  11    3.38    0.43
  -8  -2  11    2.53    0.38
  -8   2  11    3.28    0.42
  -8  -2  11    2.86    0.72
  -8   2  11    3.91    0.81
  -8  -2  10   50.99    1.91
  -8   2  10   52.06    2.14
  -8   2  10   49.80    2.08
  -8  -2  10   52.38    2.14
  -8   2  10   50.13    2.10
  -8   2  10   47.48    1.98
  -8   2  10   50.92    2.04
  -8  -2  10   53.05    3.11
  -8   2  10   45.98    2.93
  -8  -2  10   51.17    2.02
  -8   2   9   85.94    3.31
  -8  -2   9   93.52    3.27
  -8   2   9   88.07    3.33
  -8  -2   9   87.69    3.35
  -8   2   9   86.59    3.35
  -8  -2   9   89.60    3.17
  -8  -2   9   90.68    4.39
  -8   2   9   88.76    4.32
  -8  -2   8   37.07    1.56
  -8   2   8   36.17    1.64
  -8  -2   8   36.01    1.49
  -8  -2   8   40.05    2.47
  -8   2   8   40.57    2.46
  -8  -2   8   37.78    1.63
  -8   2   8   36.89    1.62
  -8  -2   7   33.57    2.19
  -8   2   7   28.84    2.07
  -8   2   7   32.21    1.46
  -8  -2   7   31.44    1.33
  -8   2   7   33.33    1.44
  -8  -2   7   31.34    1.43
  -8   2   6   59.34    2.36
  -8  -2   6   56.75    3.13
  -8   2   6   59.59    3.15
  -8   2   6   59.42    2.32
  -8  -2   6   58.24    2.32
  -8  -2   6   61.30    2.27
  -8   2   5    2.59    0.35
  -8  -2   5    1.80    0.55
  -8   2   5    2.90    0.68
  -8  -2   5    2.25    0.32
  -8   2   5    2.38    0.32
  -8  -2   5    2.32    0.32
  -8   2   4   73.46    2.79
  -8  -2   4   72.88    2.80
  -8   2   4   70.73    2.81
  -8  -2   4   79.01    3.69
  -8   2   4   78.03    3.67
  -8  -2   4   80.95    2.81
  -8   2   3   26.63    1.20
  -8   2   3   25.01    1.16
  -8  -2   3   25.45    1.17
  -8  -2   3   24.79    1.79
  -8   2   3   22.52    1.71
  -8   2   2  178.62    6.20
  -8  -2   2  180.05    6.20
  -8   2   2  185.83    7.13
  -8  -2   2  185.29    7.13
  -8  -2   1   18.49    0.92
  -8   2   1   19.07    0.93
  -8  -2   1   19.63    1.50
  -8   2   1   17.49    1.45
  -8  -2   0   -0.09    0.48
  -8   2   0   -0.28    0.52
  -8  -2   0    0.25    0.19
  -8   2   0    0.30    0.19
  -8   2  -1   39.54    1.66
  -8  -2  -1   42.42    1.68
  -8  -2  -1   43.87    2.41
  -8   2  -1   42.69    1.73
  -8  -2  -2   29.85    1.28
  -8   2  -2   29.95    1.27
  -8   2  -2   28.24    1.19
  -8   2  -2   30.83    1.34
  -8   2  -3    2.15    0.26
  -8   2  -3    1.52    0.49
  -8  -2  -3    1.76    0.50
  -8  -2  -3    1.91    0.27
  -8   2  -3    2.25    0.29
  -8   2  -3    2.06    0.30
  -8   2  -4    2.73    0.28
  -8  -2  -4    2.42    0.32
  -8   2  -4    3.29    0.34
  -8   2  -4    3.17    0.37
  -8   2  -4    3.81    0.68
  -8  -2  -4    2.00    0.57
  -8   2  -5   65.44    2.44
  -8   2  -5   60.09    2.33
  -8  -2  -5   61.01    2.34
   8   2   5   60.15    2.73
  -8   2  -5   60.60    3.14
  -8  -2  -5   62.39    3.15
  -8   2  -6    4.51    0.45
  -8   2  -6    3.54    0.37
  -8  -2  -6    4.61    0.40
  -8   2  -6    4.03    0.73
  -8  -2  -6    4.06    0.77
   8   2   6    4.27    0.57
  -8  -2  -6    3.92    0.41
  -8   2  -7  209.84    7.26
  -8   2  -7  207.60    8.23
  -8  -2  -7  198.71    8.14
  -8  -2  -7  208.77    7.15
  -8   2  -7  205.90    7.14
   8   2   7  208.11    7.58
  -8  -2  -7  217.74    7.16
  -8  -2  -8   11.86    0.69
   8   2   8   11.27    0.93
  -8   2  -8   11.62    0.70
  -8  -2  -8   11.65    0.69
  -8   2  -8   11.89    0.69
  -8   2  -8    9.80    1.19
  -8  -2  -8   12.53    1.32
  -8   2  -8   10.33    0.67
  -8   2  -8   11.92    0.77
  -8  -2  -9    9.64    0.61
  -8  -2  -9    9.41    0.62
  -8   2  -9    9.02    0.62
  -8   2  -9    8.62    0.67
  -8  -2  -9    7.11    1.04
  -8   2  -9    8.76    1.13
  -8   2  -9    9.11    0.60
   8  -2   9   10.91    1.26
  -8   2  -9    8.36    0.59
  -8   2  -9    8.65    0.64
  -8  -2  -9    8.20    0.63
  -8   2 -10   35.29    1.57
  -8  -2 -10   40.05    1.63
  -8   2 -10   38.75    1.73
  -8   2 -10   38.44    1.63
  -8  -2 -10   37.13    1.61
   8  -2  10   36.20    2.46
  -8   2 -10   37.41    1.57
  -8  -2 -10   36.90    1.57
  -8   2 -10   35.57    2.47
  -8  -2 -10   39.61    2.59
  -8   2 -10   38.89    1.70
  -8  -2 -10   35.91    1.67
  -8  -2 -11   45.80    1.93
  -8  -2 -11   49.47    1.93
  -8   2 -11   49.04    1.99
  -8  -2 -11   46.82    1.97
  -8   2 -11   48.50    2.99
  -8  -2 -11   51.74    3.10
  -8   2 -11   47.24    1.92
  -8   2 -11   45.83    2.03
  -8  -2 -11   50.71    2.08
   8  -2  11   48.47    2.94
   8  -2  12   22.05    1.93
  -8  -2 -12   20.44    1.15
  -8   2 -12   19.23    1.12
  -8   2 -12   19.85    1.00
  -8  -2 -12   19.51    1.01
  -8   2 -12   21.25    1.09
  -8  -2 -12   20.11    1.06
  -8  -2 -12   20.92    1.02
  -8   2 -12   18.56    1.83
  -8  -2 -12   17.99    1.81
  -8   2 -13   26.03    2.26
  -8  -2 -13   26.19    2.25
  -8   2 -13   29.39    1.35
  -8   2 -13   27.96    1.28
  -8  -2 -13   27.33    1.28
  -8  -2 -13   30.29    1.32
   8  -2  13   32.46    2.38
  -8  -2 -13   27.92    1.44
  -8   2 -13   28.63    1.45
  -8   2 -14  110.49    3.98
  -8   2 -14  113.50    4.23
  -8  -2 -14  111.52    4.23
  -8   2 -14  110.12    4.06
   8  -2  14  108.85    5.31
  -8   2 -14  110.89    5.53
  -8  -2 -14  113.07    5.64
  -8  -2 -14  113.46    3.99
   8  -2  15    1.66    0.76
  -8   2 -15    1.40    0.67
  -8  -2 -15    3.02    0.87
  -8   2 -15    2.46    0.40
  -8   2 -15    2.59    0.35
  -8  -2 -15    2.45    0.45
  -8   2 -15    2.32    0.44
  -8   2 -16    4.19    1.01
  -8  -2 -16    4.80    1.05
  -8   2 -16    4.63    0.50
  -8   2 -16    5.59    0.61
  -8  -2 -16    4.71    0.58
   8  -2  16    4.02    0.95
  -8   2 -17    9.92    1.45
  -8  -2 -17   11.37    1.55
  -8   2 -17   10.79    0.74
   8  -2  17   10.69    1.40
  -8   2 -17   10.65    0.84
  -8  -2 -17   11.11    0.87
  -8   2 -18    1.86    0.37
  -8  -2 -18    2.31    0.45
  -8   2 -18    1.57    0.42
  -8   2 -18    2.09    0.79
  -8  -2 -18    2.31    0.78
   8   2  18    2.14    0.68
   8   2  19  143.85    6.47
  -8   2 -19  136.94    6.98
  -8  -2 -19  133.03    6.96
  -8  -2 -19  152.51    5.58
  -8   2 -19  152.41    5.57
  -8   2 -19  157.16    5.38
   8  -2  20   26.14    2.24
  -8  -2 -20   29.57    1.53
  -8   2 -20   29.10    1.52
  -8   2 -20   25.61    2.40
  -8  -2 -20   23.83    2.38
  -8  -2 -21   22.69    1.29
  -8   2 -21   22.93    1.29
  -8  -2 -22   14.16    0.95
  -8   2 -22   14.24    0.96
  -8  -2 -23   24.09    1.30
  -8   2 -23   26.02    1.33
  -8   2 -24   -0.12    0.23
  -8   2 -24   -0.46    0.35
  -8  -2 -24   -0.31    0.35
  -8   2 -25    1.54    0.32
  -8  -2 -25    0.62    0.28
  -8   2 -25    0.99    0.31
  -8   2 -26   11.60    0.72
  -8  -2 -26   12.46    0.75
  -8   2 -26   12.43    0.74
  -8   2 -27    1.07    0.22
  -8  -2 -27    0.83    0.23
  -8   2 -27    1.03    0.25
  -8   2 -28    5.22    0.39
  -8  -2 -28    4.96    0.39
  -8   3  29    0.03    0.10
  -8   3  28    2.36    0.25
  -8   3  27    0.50    0.17
  -8   3  27    0.46    0.18
  -8   3  26    0.23    0.19
  -8   3  26    0.11    0.21
  -8   3  25    0.07    0.20
  -8   3  25    0.23    0.23
  -8  -3  25   -0.05    0.19
  -8   3  24    0.89    0.27
  -8   3  24    1.13    0.30
  -8  -3  24    1.17    0.28
  -8   3  23   15.32    0.92
  -8  -3  23   14.41    0.91
  -8  -3  22   13.71    0.90
  -8   3  22   13.11    0.88
  -8   3  22   14.07    0.95
  -8   3  22   14.46    0.83
  -8  -3  21   13.92    0.80
  -8   3  21   13.85    0.85
  -8  -3  21   12.69    0.90
  -8   3  21   13.24    0.91
  -8   3  21   15.25    1.00
  -8  -3  20    0.52    0.29
  -8   3  20    0.22    0.29
  -8  -3  20   -0.09    0.33
  -8   3  20    0.54    0.26
  -8   3  20    0.05    0.31
  -8  -3  19   45.75    1.86
  -8   3  19   43.04    1.93
  -8  -3  19   41.75    1.98
  -8   3  19   41.54    1.97
  -8   3  19   45.80    2.10
  -8   3  18    5.81    0.65
  -8   3  18    5.13    0.57
  -8  -3  18    5.62    0.52
  -8  -3  18    4.49    0.56
  -8  -3  18    5.20    1.07
  -8   3  18    3.78    0.94
  -8   3  18    6.22    0.58
  -8  -3  17    0.51    0.31
  -8   3  17    0.68    0.30
  -8   3  17    0.27    0.26
  -8  -3  17   -0.19    0.29
  -8   3  17    0.22    0.34
  -8  -3  17    0.36    0.48
  -8   3  17    0.34    0.43
  -8  -3  16  190.79    6.85
  -8   3  16  183.81    6.80
  -8  -3  16  176.54    8.27
  -8   3  16  171.88    8.14
  -8   3  16  200.16    6.96
  -8  -3  16  203.49    6.71
  -8   3  16  190.89    6.80
  -8  -3  15  109.65    4.06
  -8   3  15  106.44    4.01
  -8  -3  15   93.75    5.26
  -8   3  15  101.18    5.27
  -8   3  15  106.20    4.14
  -8   3  15  105.46    4.00
  -8   3  14   -0.10    0.32
  -8   3  14    0.37    0.27
  -8  -3  14    0.16    0.52
  -8   3  14    0.77    0.57
  -8  -3  14    0.10    0.25
  -8   3  14    0.25    0.25
  -8  -3  14   -0.04    0.24
  -8  -3  13    5.71    0.56
  -8   3  13    4.20    0.50
  -8   3  13    5.26    0.62
  -8  -3  13    5.41    0.51
  -8  -3  13    3.42    0.94
  -8   3  13    3.99    0.93
  -8   3  13    5.42    0.54
  -8   3  12    9.64    0.72
  -8  -3  12   10.82    0.77
  -8  -3  12   10.35    0.69
  -8   3  12    9.75    0.79
  -8  -3  12    8.85    1.30
  -8   3  12    9.98    1.34
  -8   3  12   10.86    0.77
  -8   3  11   24.64    1.20
  -8  -3  11   22.69    1.13
  -8   3  11   21.69    1.18
  -8  -3  11   20.42    1.89
  -8   3  11   21.90    1.88
  -8  -3  11   22.71    1.19
  -8  -3  10   21.15    1.04
  -8  -3  10   24.42    1.16
  -8   3  10   23.20    1.23
  -8   3  10   23.52    1.20
  -8  -3  10   27.14    1.24
  -8   3  10   22.95    1.17
  -8  -3  10   23.60    1.94
  -8   3  10   21.32    1.86
  -8  -3   9  268.38   10.35
  -8   3   9  253.28   10.18
  -8  -3   9  275.30    9.09
  -8   3   9  266.02    9.20
  -8   3   9  271.24    9.17
  -8  -3   9  263.28    9.00
  -8  -3   9  271.89    9.15
  -8   3   9  267.15    9.12
  -8  -3   8   18.81    1.68
  -8   3   8   19.14    1.68
  -8  -3   8   22.42    1.08
  -8   3   8   22.33    1.15
  -8   3   8   22.57    1.12
  -8  -3   8   21.41    1.03
  -8   3   8   20.43    1.06
  -8  -3   8   21.44    1.09
  -8   3   7   11.76    0.77
  -8  -3   7   12.61    0.76
  -8   3   7   12.16    0.74
  -8  -3   7   14.17    1.37
  -8   3   7   13.01    1.29
  -8  -3   7   12.08    0.76
  -8   3   7   13.68    0.80
  -8   3   6    0.89    0.28
  -8  -3   6    1.31    0.28
  -8   3   6    0.78    0.27
  -8  -3   6    1.53    0.50
  -8   3   6    2.32    0.54
  -8   3   6    1.23    0.31
  -8  -3   6    1.21    0.25
  -8   3   6    1.35    0.25
  -8   3   5    3.50    0.39
  -8  -3   5    3.44    0.65
  -8   3   5    3.95    0.68
  -8   3   5    3.70    0.41
  -8  -3   5    3.71    0.40
  -8   3   5    3.59    0.43
  -8   3   5    2.90    0.34
  -8  -3   5    3.00    0.34
  -8  -3   4  131.20    4.68
  -8   3   4  129.75    4.66
  -8   3   4  129.68    4.74
  -8  -3   4  141.36    4.74
  -8   3   4  136.98    4.80
  -8  -3   4  136.17    5.60
  -8   3   4  129.68    5.52
  -8   3   4  132.89    4.73
  -8  -3   3    7.50    0.93
  -8   3   3    6.93    0.91
  -8   3   3    6.55    0.49
  -8  -3   3    6.79    0.50
  -8   3   3    6.63    0.53
  -8   3   3    6.48    0.52
  -8   3   3    6.03    0.53
  -8   3   2   28.37    1.20
  -8   3   2   30.85    1.37
  -8   3   2   27.96    1.25
  -8  -3   2   28.16    1.26
  -8   3   2   28.19    1.31
  -8  -3   2   31.83    1.97
  -8   3   2   32.66    1.96
  -8   3   2   29.26    1.32
  -8   3   1    0.31    0.14
  -8  -3   1   -0.17    0.24
  -8   3   1    0.41    0.22
  -8   3   1    0.40    0.25
  -8   3   1    0.18    0.22
   8  -3   0   11.95    1.03
  -8   3   0   10.98    0.61
  -8   3   0   10.92    0.71
  -8   3   0   11.75    0.65
  -8  -3   0   10.71    0.64
  -8   3   0   10.77    0.69
  -8   3   0   10.48    0.68
  -8   3  -1    5.27    0.46
  -8   3  -1    6.00    0.50
  -8   3  -1    5.09    0.49
  -8   3  -1    5.45    0.41
  -8   3  -1    4.66    0.44
  -8   3  -1    4.95    0.42
  -8  -3  -1    5.15    0.43
   8  -3   1    5.89    0.78
   8  -3   2    4.31    0.72
  -8   3  -2    4.41    0.47
  -8   3  -2    3.89    0.35
  -8   3  -2    3.60    0.41
  -8  -3  -2    3.90    0.37
  -8   3  -2    3.28    0.36
  -8   3  -3  207.16    7.09
  -8   3  -3  208.33    7.03
   8  -3   3  201.81    7.83
  -8   3  -3  198.83    6.92
  -8   3  -3  203.56    7.01
  -8  -3  -3  206.75    6.93
  -8   3  -3  201.42    6.91
  -8  -3  -4   30.85    1.31
  -8   3  -4   29.75    1.29
  -8   3  -4   29.65    1.31
   8  -3   4   27.99    1.95
  -8   3  -4   32.32    1.39
  -8   3  -4   31.60    1.46
  -8   3  -5    0.22    0.24
  -8   3  -5    0.08    0.15
   8   3   5    0.33    0.37
   8  -3   5    0.54    0.47
  -8   3  -5    0.03    0.17
  -8   3  -5   -0.15    0.21
  -8  -3  -5    0.05    0.18
  -8   3  -5    0.27    0.25
  -8   3  -6   38.60    1.56
  -8  -3  -6   37.16    1.56
  -8   3  -6   36.61    1.57
  -8   3  -6   36.77    1.70
   8  -3   6   39.83    2.44
   8   3   6   40.66    2.20
  -8   3  -6   32.28    2.20
  -8  -3  -6   36.39    2.25
  -8  -3  -6   43.28    1.69
  -8   3  -6   35.35    1.57
  -8   3  -6   38.79    1.63
  -8   3  -6   37.17    1.61
  -8   3  -7    0.71    0.22
  -8  -3  -7    0.83    0.23
  -8  -3  -7    0.53    0.24
  -8   3  -7    0.50    0.21
  -8   3  -7    0.45    0.24
   8   3   7    0.25    0.35
  -8  -3  -7    0.84    0.43
  -8   3  -7    0.54    0.37
   8  -3   7    0.95    0.59
  -8   3  -7    0.38    0.24
  -8   3  -7    0.69    0.27
  -8   3  -8  124.95    4.38
  -8  -3  -8  125.01    4.39
   8   3   8  123.48    5.09
  -8   3  -8  123.85    4.45
  -8   3  -8  121.68    5.41
  -8  -3  -8  115.52    5.31
  -8   3  -8  117.95    4.40
  -8  -3  -8  129.91    4.42
  -8   3  -8  121.12    4.41
  -8   3  -8  123.92    4.46
   8  -3   8  133.62    5.65
  -8   3  -9   14.35    0.83
   8   3   9   12.81    1.17
  -8  -3  -9   11.30    0.77
  -8   3  -9   11.52    0.78
  -8   3  -9   12.64    1.34
  -8  -3  -9   13.12    1.36
  -8   3  -9   12.89    0.78
  -8  -3  -9   13.45    0.76
  -8   3  -9   12.96    0.78
  -8  -3  -9   13.30    0.77
  -8   3  -9   12.83    0.76
   8  -3   9   12.28    1.40
  -8   3 -10   17.91    1.03
  -8  -3 -10   17.55    1.02
  -8   3 -10   18.86    1.67
  -8  -3 -10   17.73    1.66
   8  -3  10   21.24    1.84
  -8   3 -10   18.89    1.00
  -8  -3 -10   20.81    0.99
  -8   3 -10   20.49    1.06
  -8  -3 -10   21.76    1.03
  -8   3 -10   18.68    0.99
   8   3  10   17.61    1.41
  -8   3 -10   19.60    1.02
   8   3  11   32.97    2.04
  -8   3 -11   35.34    1.62
  -8  -3 -11   33.76    1.59
  -8   3 -11   35.84    1.55
  -8  -3 -11   37.13    1.53
  -8   3 -11   35.82    1.57
  -8   3 -11   36.70    2.52
  -8  -3 -11   29.42    2.29
   8  -3  11   36.07    2.53
  -8   3 -12   48.00    2.03
  -8  -3 -12   46.64    2.02
  -8   3 -12   46.97    1.92
  -8  -3 -12   46.43    1.89
  -8   3 -12   46.32    1.95
  -8   3 -12   45.64    2.95
  -8  -3 -12   43.50    2.90
   8  -3  12   46.90    3.02
  -8   3 -13   45.74    1.92
  -8  -3 -13   47.03    2.05
  -8   3 -13   47.51    2.07
  -8  -3 -13   50.02    1.93
  -8   3 -13   39.83    2.89
  -8  -3 -13   48.52    3.07
   8  -3  13   49.93    3.16
  -8  -3 -14   31.18    1.53
  -8   3 -14   30.13    1.51
  -8   3 -14   32.54    1.40
   8  -3  14   31.22    2.44
  -8   3 -14   25.97    2.31
  -8  -3 -14   30.03    2.46
  -8  -3 -14   31.95    1.42
  -8  -3 -15   11.79    0.84
  -8   3 -15   11.88    0.86
  -8   3 -15   12.12    0.73
  -8   3 -15   12.84    0.82
   8  -3  15   11.43    1.48
  -8   3 -15   13.99    1.59
  -8  -3 -15   12.84    1.53
  -8  -3 -15   12.43    0.76
  -8   3 -16   27.14    1.40
  -8  -3 -16   27.19    1.41
   8  -3  16   23.72    2.22
  -8   3 -16   23.01    2.12
  -8  -3 -16   24.04    2.20
  -8   3 -16   28.09    1.33
  -8   3 -17   38.87    1.86
  -8  -3 -17   39.73    1.87
  -8   3 -17   45.49    1.82
   8  -3  17   40.13    2.90
  -8   3 -17   38.54    2.87
  -8  -3 -17   34.21    2.75
  -8   3 -18   -0.17    0.35
  -8  -3 -18   -0.32    0.37
  -8   3 -18   -0.27    0.35
  -8   3 -18    0.52    0.29
  -8  -3 -19   21.27    1.23
  -8   3 -19   22.41    1.24
  -8   3 -19   21.77    1.32
  -8   3 -19   22.68    1.15
  -8   3 -20   14.35    0.94
  -8  -3 -20   14.94    0.96
  -8   3 -20   16.17    1.08
  -8   3 -20   16.74    0.93
  -8   3 -21   29.43    1.45
  -8   3 -21   32.87    1.61
  -8   3 -21   31.58    1.39
  -8  -3 -22    0.33    0.26
  -8   3 -22    0.43    0.26
  -8   3 -22    0.69    0.29
  -8  -3 -23    2.03    0.35
  -8   3 -23    1.43    0.31
[truncated: 315,648 more chars]
