# Supplementary material for: Crystal structure of tris­[4-(3,4-di­meth­oxy­thio­phen-2-yl)phen­yl]amine
Source: Acta Crystallogr E Crystallogr Commun. 2026 Jan 8;82(Pt 2):148–51. doi: 10.1107/S2056989026000058 (PMC12874259; doi:10.1107/S2056989026000058)
Supplement: Supplementary file 2 [file e-82-00148-Isup3.hkl]

data_I                                                                          
_shelx_title ' 250115_4_dmot-tpa_autored_a.res in P2(1)/n'                      
_shelx_refln_list_code          4                                               
_shelx_F_calc_maximum      577.72                                               
_exptl_crystal_F_000      1408.00                                               
_reflns_d_resolution_high  0.7906                                               
                                                                                
loop_                                                                           
 _space_group_symop_operation_xyz                                               
 'x, y, z'                                                                      
 '-x+1/2, y+1/2, -z+1/2'                                                        
 '-x, -y, -z'                                                                   
 'x-1/2, -y-1/2, z-1/2'                                                         
                                                                                
_cell_length_a    15.5226                                                       
_cell_length_b     7.7010                                                       
_cell_length_c    26.7200                                                       
_cell_angle_alpha  90.000                                                       
_cell_angle_beta   91.204                                                       
_cell_angle_gamma  90.000                                                       
                                                                                
_shelx_F_squared_multiplier     1.000                                           
                                                                                
loop_                                                                           
 _refln_index_h                                                                 
 _refln_index_k                                                                 
 _refln_index_l                                                                 
 _refln_F_squared_calc                                                          
 _refln_F_squared_meas                                                          
 _refln_F_squared_sigma                                                         
 _refln_observed_status                                                         
   2   0   0      31187.93      30655.33       998.46 o                         
   4   0   0      68865.52      69998.51      2278.37 o                         
   6   0   0       1271.73       1193.87        44.31 o                         
   8   0   0         98.65        286.06        16.30 o                         
  10   0   0        180.93        108.55         7.09 o                         
  12   0   0       1287.53       1475.13        32.09 o                         
  14   0   0         48.15         23.26         4.23 o                         
  16   0   0        627.81        620.96        18.81 o                         
  18   0   0        482.19        472.94        25.80 o                         
   1   1   0       1697.24       1668.87        26.21 o                         
   2   1   0       4345.50       4782.84        72.40 o                         
   3   1   0       3100.08       2710.98        67.90 o                         
   4   1   0      16921.27      18421.75       306.79 o                         
   5   1   0        127.51        124.19         8.48 o                         
   6   1   0        503.16        525.37        34.73 o                         
   7   1   0       1291.50       1412.23       102.19 o                         
   8   1   0      10617.80      10483.98       180.19 o                         
   9   1   0        118.40         94.72         5.99 o                         
  10   1   0       1497.09       1696.27        24.23 o                         
  11   1   0        108.19         98.69         4.32 o                         
  12   1   0      12623.45      12544.65       126.49 o                         
  13   1   0        344.02        350.72         8.32 o                         
  14   1   0        606.58        660.70        11.45 o                         
  15   1   0         21.73         17.18         4.12 o                         
  16   1   0          2.19          8.16         3.47 o                         
  17   1   0          8.17         12.75         3.78 o                         
  18   1   0       1181.33       1286.03        52.59 o                         
   0   2   0     333764.41     330693.00     10681.79 o                         
   1   2   0      26346.01      26673.39       871.13 o                         
   2   2   0      10892.32      11406.18       218.25 o                         
   3   2   0          8.37         11.19         3.00 o                         
   4   2   0      10893.54      10653.96       206.23 o                         
   5   2   0        364.44        326.26        13.03 o                         
   6   2   0        186.56        203.20        17.07 o                         
   7   2   0       3526.62       3784.15       110.26 o                         
   8   2   0         35.50          4.94         4.39 o                         
   9   2   0        427.73        476.12        13.35 o                         
  10   2   0        620.42        597.43        10.50 o                         
  11   2   0        269.86        237.68         6.77 o                         
  12   2   0          4.73         33.40         5.02 o                         
  13   2   0        199.38        199.19         7.32 o                         
  14   2   0         93.31        141.55        11.69 o                         
  15   2   0       2609.34       2543.30        49.35 o                         
  16   2   0        114.69         93.79         6.36 o                         
  17   2   0         46.99         51.52         4.75 o                         
  18   2   0        111.06         97.33        12.98 o                         
   1   3   0         92.97         53.91         9.92 o                         
   2   3   0         27.67         36.71         9.26 o                         
   3   3   0       3861.71       3563.86        92.96 o                         
   4   3   0         99.21        100.85         9.42 o                         
   5   3   0        898.01        906.75        24.59 o                         
   6   3   0        191.70        134.81         5.71 o                         
   7   3   0          0.37          7.72         3.70 o                         
   8   3   0        391.22        364.75         8.63 o                         
   9   3   0        263.80        191.33         6.74 o                         
  10   3   0         22.33         25.12         3.52 o                         
  11   3   0        107.57         74.99         4.60 o                         
  12   3   0       1646.68       1641.62        28.42 o                         
  13   3   0       1572.74       1691.60        28.08 o                         
  14   3   0          1.68         -2.61         3.67 o                         
  15   3   0        113.97         72.81         9.65 o                         
  16   3   0          2.08         -3.87         6.12 o                         
  17   3   0        288.04        358.89        14.61 o                         
  18   3   0         17.44         28.11         5.95 o                         
   0   4   0        129.48        335.03        19.51 o                         
   1   4   0      24271.24      24552.22       567.57 o                         
   2   4   0        827.03        942.91        26.84 o                         
   3   4   0       1287.98       1320.36        33.90 o                         
   4   4   0        626.21        632.07        16.90 o                         
   5   4   0       8193.72       8212.22       199.53 o                         
   6   4   0        107.76         69.58         6.21 o                         
   7   4   0        437.89        433.61        14.55 o                         
   8   4   0        130.57        128.11         6.16 o                         
   9   4   0        235.42        189.97         8.79 o                         
  10   4   0        892.74        900.58        27.35 o                         
  11   4   0       1546.26       1623.46        34.95 o                         
  12   4   0        270.33        296.98        11.89 o                         
  13   4   0         44.24         48.15         5.41 o                         
  14   4   0         57.25         62.64         4.94 o                         
  15   4   0        226.94        218.58         8.92 o                         
  16   4   0         77.11         75.20        17.86 o                         
  17   4   0        720.97        730.24        31.09 o                         
   1   5   0         15.36          6.22         7.44 o                         
   2   5   0         36.62         35.56         5.86 o                         
   3   5   0         33.27         39.85         6.66 o                         
   4   5   0         71.15         61.54         4.98 o                         
   5   5   0        706.57        683.28        15.78 o                         
   6   5   0         43.41         44.17         4.36 o                         
   7   5   0       2931.85       3045.02        51.24 o                         
   8   5   0        492.66        484.90        19.46 o                         
   9   5   0        554.66        528.69        15.99 o                         
  10   5   0        396.68        396.19        23.16 o                         
  11   5   0        182.05        191.06        15.61 o                         
  12   5   0        391.23        399.94        12.05 o                         
  13   5   0       1893.22       2095.69        36.91 o                         
  14   5   0         48.69         48.92         4.43 o                         
  15   5   0        480.61        469.12        17.19 o                         
  16   5   0          8.18         11.58         4.96 o                         
   0   6   0       1907.81       1950.99        63.23 o                         
   1   6   0       5758.63       5902.03       111.25 o                         
   2   6   0        132.50        131.50         7.63 o                         
   3   6   0          5.99          0.02         4.96 o                         
   4   6   0        326.24        359.12        17.30 o                         
   5   6   0       3051.10       3310.37        71.41 o                         
   6   6   0         32.06         59.74         8.48 o                         
   7   6   0          7.81         20.46         5.87 o                         
   8   6   0        393.32        352.63        13.91 o                         
   9   6   0        570.08        619.10        25.25 o                         
  10   6   0        196.55        250.85        15.05 o                         
  11   6   0       1127.99       1233.87        37.16 o                         
  12   6   0         44.06         38.18         4.28 o                         
  13   6   0          3.24          1.58         3.26 o                         
  14   6   0         86.76         92.13         5.71 o                         
   1   7   0        183.25        178.84        22.12 o                         
   2   7   0       1531.77       1648.79        71.27 o                         
   3   7   0         24.68         18.19         7.55 o                         
   4   7   0          8.10         -1.37         6.54 o                         
   5   7   0         20.31         17.29         6.19 o                         
   6   7   0         14.72         38.36         7.25 o                         
   7   7   0        461.81        456.33        19.52 o                         
   8   7   0          2.90          6.62         6.28 o                         
   9   7   0         70.88         73.78         8.95 o                         
  10   7   0         66.14         79.32         7.05 o                         
  11   7   0        234.87        258.61        17.03 o                         
  12   7   0         41.00         44.78         4.79 o                         
  13   7   0        252.04        245.07        13.56 o                         
   0   8   0       2827.41       3261.29       121.05 o                         
   1   8   0         68.25         68.69        13.89 o                         
   2   8   0         53.99         43.16         9.59 o                         
   3   8   0        323.52        294.76        15.28 o                         
   4   8   0          4.31          0.99         7.28 o                         
   5   8   0        265.30        246.64        10.06 o                         
   6   8   0          0.45         -3.64         4.93 o                         
   7   8   0          0.15          4.30         6.61 o                         
   8   8   0          3.07          3.00         5.62 o                         
   9   8   0         29.93         45.27         5.08 o                         
  10   8   0        267.59        254.00        14.88 o                         
   1   9   0         31.81         34.92         5.49 o                         
   2   9   0        182.59        171.79         7.90 o                         
   3   9   0        255.50        246.64        17.53 o                         
   4   9   0         12.58         18.19         4.30 o                         
   7   9   0        138.09        123.69         8.93 o                         
 -17   0   1       1456.64       1482.31        62.51 o                         
 -15   0   1       5291.84       5208.68        92.42 o                         
 -13   0   1        394.82        422.58        12.33 o                         
 -11   0   1       7569.19       8185.42       129.38 o                         
  -9   0   1        520.70        580.50        25.99 o                         
  -7   0   1      40365.32      45095.16      1493.89 o                         
  -5   0   1       9052.45       9828.19       341.97 o                         
  -3   0   1       4075.63       4097.03       146.51 o                         
  -1   0   1       2279.04       2144.10        74.41 o                         
   1   0   1       1500.94       1608.98        57.22 o                         
   3   0   1        534.07        529.16        29.10 o                         
   5   0   1       2480.80       2567.88        74.48 o                         
   7   0   1       4112.10       4743.86       132.36 o                         
   9   0   1       2675.51       2797.26        81.96 o                         
  11   0   1       6805.47       6814.33       118.23 o                         
  13   0   1       1158.99       1214.94        24.74 o                         
  15   0   1        645.18        632.16        15.67 o                         
  17   0   1         11.87          9.92         8.27 o                         
 -18   1   1         50.89         41.04         6.30 o                         
 -17   1   1         22.30         38.23         7.16 o                         
 -16   1   1          5.77          0.64         3.57 o                         
 -15   1   1         42.39         45.65         4.51 o                         
 -14   1   1        308.53        300.08         7.89 o                         
 -13   1   1        264.49        225.92         6.64 o                         
 -12   1   1        108.33         97.97         4.12 o                         
 -11   1   1        745.10        638.57         9.88 o                         
 -10   1   1        960.73        936.70        14.57 o                         
  -9   1   1        751.09       1008.77        20.07 o                         
  -8   1   1         67.92        115.49         6.40 o                         
  -7   1   1       3377.92       3544.09       105.00 o                         
  -6   1   1        777.55        781.57        34.61 o                         
  -5   1   1       2540.79       2703.01        78.11 o                         
  -4   1   1        156.71        134.89        16.21 o                         
  -3   1   1        184.39        269.81        10.16 o                         
  -2   1   1        273.40        266.25         8.95 o                         
  -1   1   1         38.51         50.52         2.46 o                         
   0   1   1         19.86         19.71         3.14 o                         
   1   1   1        925.40        888.62        19.96 o                         
   2   1   1        117.72         97.19         4.30 o                         
   3   1   1        213.28        126.95         4.99 o                         
   4   1   1         27.66         25.88         4.45 o                         
   5   1   1        837.33        760.66        21.83 o                         
   6   1   1        174.16        223.66        12.02 o                         
   7   1   1      10275.79      11293.49       200.25 o                         
   8   1   1        159.69        144.81         5.87 o                         
   9   1   1        354.44        414.06        13.39 o                         
  10   1   1          2.86         -2.86         2.86 o                         
  11   1   1       1354.64       1575.50        20.76 o                         
  12   1   1          8.66         12.70         2.71 o                         
  13   1   1        119.71        138.88         5.37 o                         
  14   1   1         32.37         16.52         3.61 o                         
  15   1   1        969.07       1081.65        20.63 o                         
  16   1   1         34.67         42.54         4.58 o                         
  17   1   1          1.14          1.36         4.92 o                         
  18   1   1         11.02         -6.08         6.08 o                         
 -18   2   1        328.95        332.04        14.08 o                         
 -17   2   1          8.66          2.05         3.91 o                         
 -16   2   1        244.36        223.47         9.40 o                         
 -15   2   1        693.85        715.38        19.01 o                         
 -14   2   1        448.22        492.45        13.53 o                         
 -13   2   1        432.07        459.60        11.28 o                         
 -12   2   1        754.93        744.68        13.07 o                         
 -11   2   1        137.31        126.58         4.55 o                         
 -10   2   1          3.84          2.05         2.29 o                         
  -9   2   1          5.72         12.68         4.72 o                         
  -8   2   1        626.01        619.34        18.32 o                         
  -7   2   1       5026.44       5874.47       159.02 o                         
  -6   2   1        272.67        288.87        20.11 o                         
  -5   2   1        712.72        789.33        25.85 o                         
  -4   2   1       2415.53       2388.54        53.55 o                         
  -3   2   1         15.89         30.35         3.80 o                         
  -2   2   1      43392.61      41519.63       674.89 o                         
  -1   2   1         52.52         59.77         3.13 o                         
   0   2   1      30163.40      29877.73       690.23 o                         
   1   2   1       1243.77       1302.40        53.58 o                         
   2   2   1      17285.31      16321.80       309.96 o                         
   3   2   1       3549.19       3340.90        60.37 o                         
   4   2   1        384.63        444.33        11.93 o                         
   5   2   1       1491.51       1500.52        33.76 o                         
   6   2   1       1299.31       1443.99        62.01 o                         
   7   2   1        396.46        350.81        23.97 o                         
   8   2   1       1215.02       1385.81        29.90 o                         
   9   2   1        141.86        157.81         7.82 o                         
  10   2   1        216.83        234.37         6.86 o                         
  11   2   1        569.51        540.11        10.22 o                         
  12   2   1         55.84         30.09         3.93 o                         
  13   2   1         93.14        125.90         6.06 o                         
  14   2   1          4.23         -3.97        11.91 o                         
  15   2   1        148.47        132.30         7.98 o                         
  16   2   1         20.65         23.17         4.57 o                         
  17   2   1        171.85        158.77         7.14 o                         
  18   2   1        225.90        216.16         8.39 o                         
 -18   3   1         71.22         79.70         8.27 o                         
 -17   3   1        129.71        153.83         9.35 o                         
 -16   3   1          4.36         -7.94         7.94 o                         
 -15   3   1        636.34        637.18        19.69 o                         
 -14   3   1        420.45        473.69        11.95 o                         
 -13   3   1         60.66         49.26         5.52 o                         
 -12   3   1        805.03        804.67        15.64 o                         
 -11   3   1        175.77        151.78         7.83 o                         
 -10   3   1       3815.34       3705.81        45.02 o                         
  -9   3   1         47.87         20.67         3.41 o                         
  -8   3   1         18.58          7.84         2.95 o                         
  -7   3   1        361.86        370.62        16.29 o                         
  -6   3   1       2564.55       2301.14        37.13 o                         
  -5   3   1        247.41        236.47         8.77 o                         
  -4   3   1        107.55        162.16         9.15 o                         
  -3   3   1        414.33        422.98        18.30 o                         
  -2   3   1        188.72        239.61        14.72 o                         
  -1   3   1       1122.96       1059.32        47.62 o                         
   0   3   1        852.18        841.70        43.33 o                         
   1   3   1       2592.86       2350.14        93.26 o                         
   2   3   1        663.31        807.30        41.67 o                         
   3   3   1       2079.86       2096.51        59.73 o                         
   4   3   1        898.66        914.47        31.74 o                         
   5   3   1       1410.79       1484.76        40.50 o                         
   6   3   1        453.17        475.34        21.07 o                         
   7   3   1         36.29         78.50         6.54 o                         
   8   3   1        212.07        174.04         5.46 o                         
   9   3   1         17.49         22.51         4.64 o                         
  10   3   1        122.21        127.58         5.31 o                         
  11   3   1        968.64       1143.36        19.66 o                         
  12   3   1         24.02         12.06         3.79 o                         
  13   3   1         73.34         58.01         5.08 o                         
  14   3   1        174.37        151.36         6.78 o                         
  15   3   1         88.04         66.11        11.41 o                         
  16   3   1        209.05        207.98         9.68 o                         
  17   3   1        220.09        203.07        15.21 o                         
  18   3   1        104.23        112.78         9.26 o                         
 -17   4   1        487.95        447.39        21.99 o                         
 -16   4   1        666.55        721.70        23.74 o                         
 -15   4   1        659.09        672.36        24.20 o                         
 -14   4   1       2351.36       2550.04        39.91 o                         
 -13   4   1        689.96        691.28        20.09 o                         
 -12   4   1       2583.65       2625.34        51.21 o                         
 -11   4   1       1771.27       1837.80        34.45 o                         
 -10   4   1       2237.56       2299.61        45.63 o                         
  -9   4   1        123.69        144.00        11.79 o                         
  -8   4   1        281.54        244.05        10.41 o                         
  -7   4   1        734.96        680.45        13.89 o                         
  -6   4   1       1088.94       1136.99        24.63 o                         
  -5   4   1        223.32        174.09         8.99 o                         
  -4   4   1         52.37         74.35         5.90 o                         
  -3   4   1        100.72        166.34        11.69 o                         
  -2   4   1       5362.39       5597.98       139.15 o                         
  -1   4   1       1161.08       1245.28        31.13 o                         
   0   4   1         86.54        109.22         7.72 o                         
   1   4   1       1219.61       1313.72        32.17 o                         
   2   4   1       5602.12       5401.53       133.01 o                         
   3   4   1        135.02        144.07         8.91 o                         
   4   4   1         53.39        100.87         6.33 o                         
   5   4   1       6124.11       6034.86       106.37 o                         
   6   4   1       2704.67       2600.12        48.82 o                         
   7   4   1        559.81        591.60        13.88 o                         
   8   4   1          9.33          6.69         3.20 o                         
   9   4   1        518.97        460.71        14.05 o                         
  10   4   1       1021.12       1015.11        28.25 o                         
  11   4   1        265.93        229.45        16.20 o                         
  12   4   1       2265.19       2146.03        50.03 o                         
  13   4   1        428.67        421.68        16.80 o                         
  14   4   1        130.89        141.15         7.08 o                         
  15   4   1        965.58        918.48        18.99 o                         
  16   4   1          1.25          9.41         4.61 o                         
  17   4   1         82.21         72.76         7.94 o                         
 -16   5   1         36.16         40.35         6.95 o                         
 -15   5   1          9.46         11.23         4.42 o                         
 -14   5   1          8.91         11.22         3.52 o                         
 -13   5   1         14.83          3.64         4.19 o                         
 -12   5   1         19.82         23.42         6.17 o                         
 -11   5   1         61.93         53.54         8.66 o                         
 -10   5   1       1275.87       1242.33        39.61 o                         
  -9   5   1         14.71         27.42         4.43 o                         
  -8   5   1        133.26        137.46         8.14 o                         
  -7   5   1        603.42        573.84        14.58 o                         
  -6   5   1       1751.85       1667.56        30.75 o                         
  -5   5   1         53.72         61.44         5.01 o                         
  -4   5   1        595.90        655.48        15.96 o                         
  -3   5   1       1024.88        985.36        31.21 o                         
  -2   5   1       1925.15       1854.83        50.25 o                         
  -1   5   1          2.56          7.82         4.89 o                         
   0   5   1         65.12         68.21         6.59 o                         
   1   5   1       6217.25       6055.36       168.56 o                         
   2   5   1        485.71        420.32        16.13 o                         
   3   5   1       1640.09       1756.28        42.87 o                         
   4   5   1       1883.29       1826.09        33.62 o                         
   5   5   1        843.81        933.63        19.67 o                         
   6   5   1          1.68          3.81         3.44 o                         
   7   5   1         26.91         26.15         4.63 o                         
   8   5   1        260.74        261.01        11.76 o                         
   9   5   1          4.75          1.84         5.30 o                         
  10   5   1          8.78          9.57         5.08 o                         
  11   5   1       1086.90       1133.67        30.83 o                         
  12   5   1        216.76        210.86        10.02 o                         
  13   5   1        168.58        173.51         8.50 o                         
  14   5   1        493.78        492.22        13.57 o                         
  15   5   1        301.22        295.05        12.86 o                         
  16   5   1         36.23         31.09         6.28 o                         
 -14   6   1        901.60        862.24        19.85 o                         
 -13   6   1        140.98        108.71         5.73 o                         
 -12   6   1        592.92        639.62        16.12 o                         
 -11   6   1        521.08        563.44        16.68 o                         
 -10   6   1       1031.31       1106.92        62.84 o                         
  -9   6   1         20.00         28.34         8.00 o                         
  -8   6   1        125.64        113.70         8.67 o                         
  -7   6   1        602.50        605.26        29.01 o                         
  -6   6   1        500.70        565.90        23.14 o                         
  -5   6   1        310.84        369.51        14.81 o                         
  -4   6   1        845.45        920.96        31.45 o                         
  -3   6   1          3.53         14.85         4.55 o                         
  -2   6   1          4.65          9.11         4.35 o                         
  -1   6   1       2172.74       2191.72        65.21 o                         
   0   6   1        154.93        176.11        10.58 o                         
   1   6   1         62.34         63.83         7.48 o                         
   2   6   1        141.82        136.44         9.37 o                         
   3   6   1       4240.64       4379.10        75.13 o                         
   4   6   1         25.09         27.16         5.45 o                         
   5   6   1         70.89         78.32         8.28 o                         
   6   6   1        802.76        858.91        34.45 o                         
   7   6   1        957.85        895.92        28.53 o                         
   8   6   1         22.83         22.61         7.14 o                         
   9   6   1          3.57         21.83        10.58 o                         
  10   6   1        724.75        810.37        23.92 o                         
  11   6   1          5.33          2.31         4.58 o                         
  12   6   1       1185.26       1152.82        40.41 o                         
  13   6   1        232.85        244.22         8.40 o                         
  14   6   1         19.67         12.81         3.84 o                         
  15   6   1          0.42          0.99         3.31 o                         
 -13   7   1        670.81        618.13        25.47 o                         
 -12   7   1        309.63        345.98        21.66 o                         
 -11   7   1          1.60         11.19         4.45 o                         
 -10   7   1         43.41         47.14         6.02 o                         
  -9   7   1       2020.34       2402.69       140.56 o                         
  -8   7   1        137.28        166.49        12.26 o                         
  -7   7   1          0.50          6.16         5.28 o                         
  -6   7   1        319.35        339.97        14.22 o                         
  -5   7   1        319.79        350.01        17.30 o                         
  -4   7   1        223.66        238.47        13.21 o                         
  -3   7   1         33.75         32.75         8.50 o                         
  -2   7   1        635.53        698.62        22.78 o                         
  -1   7   1        175.77        221.91        15.93 o                         
   0   7   1        747.43        758.85        30.07 o                         
   1   7   1        796.61        838.77        25.20 o                         
   2   7   1        176.41        207.31        18.02 o                         
   3   7   1          2.43          0.48         7.65 o                         
   4   7   1        324.28        328.07        27.62 o                         
   5   7   1         12.97          9.47         5.80 o                         
   6   7   1         13.40         16.56         6.17 o                         
   7   7   1        405.32        408.72        18.24 o                         
   8   7   1        107.28         92.60        13.23 o                         
   9   7   1         22.21         17.53         8.27 o                         
  10   7   1          1.17          3.13         5.05 o                         
  11   7   1        889.22        942.61        48.62 o                         
  12   7   1        576.13        464.61        31.92 o                         
  13   7   1         82.74         62.84         7.28 o                         
 -10   8   1         13.68         18.33         4.09 o                         
  -9   8   1          0.14          3.70         3.44 o                         
  -8   8   1        164.90        152.52         9.42 o                         
  -7   8   1        331.98        311.06        14.21 o                         
  -6   8   1         82.22         99.64         9.08 o                         
  -5   8   1        255.04        314.68        16.70 o                         
  -4   8   1         56.68         43.99         8.93 o                         
  -3   8   1        249.52        181.90        16.21 o                         
  -2   8   1          8.60          2.67         6.59 o                         
  -1   8   1       2000.49       2285.20        62.90 o                         
   0   8   1         15.04         28.54         7.81 o                         
   1   8   1        118.10        110.94        10.29 o                         
   2   8   1        480.24        544.27        21.86 o                         
   3   8   1       2143.60       2451.32        66.06 o                         
   4   8   1        147.94        139.90        13.56 o                         
   5   8   1        123.05        121.25         7.97 o                         
   6   8   1         83.76         82.68        10.25 o                         
   7   8   1        610.78        659.14        30.43 o                         
   8   8   1          1.20         -1.32         5.29 o                         
   9   8   1        254.77        176.14        39.03 o                         
  10   8   1         44.90         60.85         8.27 o                         
  11   8   1         33.37         26.46         4.63 o                         
  -7   9   1         22.49         10.25         4.30 o                         
  -6   9   1          2.49          4.96         5.29 o                         
  -5   9   1        350.40        340.65        18.85 o                         
  -3   9   1         63.96         74.41         7.94 o                         
  -2   9   1         59.36         72.05         6.50 o                         
  -1   9   1         69.70         73.65         6.82 o                         
   0   9   1        540.60        603.32        29.10 o                         
   1   9   1         57.86         54.66         6.30 o                         
   2   9   1        220.45        221.43        13.84 o                         
   3   9   1         13.61         18.43         4.59 o                         
   4   9   1          3.38          0.60         7.11 o                         
 -18   0   2         12.44         -8.27         8.27 o                         
 -16   0   2       1245.50       1138.45        33.31 o                         
 -14   0   2       4536.29       4271.75        79.34 o                         
 -12   0   2       2597.54       2535.41        41.98 o                         
 -10   0   2       1057.72       1047.28        50.09 o                         
  -8   0   2      13444.78      14057.47       272.38 o                         
  -6   0   2        499.10        485.18        37.37 o                         
  -4   0   2        114.45         61.52        12.24 o                         
  -2   0   2       5376.30       5322.37       182.56 o                         
   0   0   2       1643.48       1371.19        47.96 o                         
   2   0   2      48967.20      45151.05      1459.82 o                         
   4   0   2       4450.65       5022.41       181.90 o                         
   6   0   2       2600.05       2255.71        70.51 o                         
   8   0   2       5219.15       5912.16       138.19 o                         
  10   0   2        562.65        591.37        14.04 o                         
  12   0   2       1523.08       1472.71        32.09 o                         
  14   0   2       1514.57       1455.14        29.04 o                         
  16   0   2       2432.97       2514.16        55.67 o                         
  18   0   2         93.91         76.73        10.25 o                         
 -18   1   2         34.91         18.88         9.43 o                         
 -17   1   2          0.12          0.04         3.46 o                         
 -16   1   2        608.97        613.74        16.72 o                         
 -15   1   2        315.73        258.36         7.09 o                         
 -14   1   2          4.55         57.17         4.49 o                         
 -13   1   2         80.98         69.84         4.26 o                         
 -12   1   2        223.96        240.29         6.19 o                         
 -11   1   2        238.63        227.11         5.72 o                         
 -10   1   2          3.00         -1.52         2.61 o                         
  -9   1   2       1080.01       1123.77        21.78 o                         
  -8   1   2       5462.30       5873.29       100.49 o                         
  -7   1   2        554.75        584.10        32.03 o                         
  -6   1   2       1367.49       1346.54        48.88 o                         
  -5   1   2        625.31        645.50        28.41 o                         
  -4   1   2       3611.26       3306.70        89.57 o                         
  -3   1   2       1115.68        956.09        24.60 o                         
  -2   1   2      37168.84      37666.09       706.94 o                         
  -1   1   2       1503.00       1453.20        31.43 o                         
   0   1   2         33.64         25.28         4.09 o                         
   1   1   2       2653.16       2541.20        63.70 o                         
   2   1   2       2482.81       2504.63        64.66 o                         
   3   1   2        680.35        828.71        26.84 o                         
   4   1   2        918.20        739.27        19.96 o                         
   5   1   2        199.57        199.97        11.41 o                         
   6   1   2       1174.44       1154.05        30.71 o                         
   7   1   2        155.30        182.66        12.42 o                         
   8   1   2       3186.37       3183.90        41.12 o                         
   9   1   2        236.12        202.66         7.93 o                         
  10   1   2         10.45         19.84         3.01 o                         
  11   1   2        234.07        247.59         5.94 o                         
  12   1   2          0.81          3.43         2.84 o                         
  13   1   2       1383.78       1376.96        21.77 o                         
  14   1   2       5754.09       5852.89        73.22 o                         
  15   1   2        357.01        391.56         9.38 o                         
  16   1   2         85.03         84.87         5.61 o                         
  17   1   2        165.47        183.97         7.95 o                         
  18   1   2        161.63        154.15         9.82 o                         
 -18   2   2         26.49         13.87         6.64 o                         
 -17   2   2       1088.76       1000.69        21.86 o                         
 -16   2   2        774.92        753.01        18.80 o                         
 -15   2   2        406.94        426.64        19.62 o                         
 -14   2   2       1351.10       1332.35        26.55 o                         
 -13   2   2        883.76        883.27        25.05 o                         
 -12   2   2       2148.10       2076.67        31.45 o                         
 -11   2   2       1528.02       1604.66        21.38 o                         
 -10   2   2        270.60        279.31         6.62 o                         
  -9   2   2        969.78       1094.42        21.85 o                         
  -8   2   2       5907.58       6021.51       109.41 o                         
  -7   2   2       3970.76       4251.94       122.07 o                         
  -6   2   2       3567.79       4026.03       112.84 o                         
  -5   2   2        635.49        562.23        19.61 o                         
  -4   2   2         30.23         59.92         6.15 o                         
  -3   2   2       3814.99       4444.16        77.93 o                         
  -2   2   2         83.73        117.84         5.38 o                         
  -1   2   2        323.16        303.15         7.63 o                         
   0   2   2       2683.79       2523.75        66.25 o                         
   1   2   2      46690.85      44903.07       836.52 o                         
   2   2   2      45241.95      43656.42       821.38 o                         
   3   2   2       2269.59       2472.08        46.46 o                         
   4   2   2        559.59        525.36        21.17 o                         
   5   2   2      15023.59      14826.24       355.70 o                         
   6   2   2       6754.44       6618.43       171.54 o                         
   7   2   2       3898.82       4005.76       115.17 o                         
   8   2   2        979.81        981.21        20.94 o                         
   9   2   2       3435.32       3230.76        52.45 o                         
  10   2   2        306.00        285.22         6.80 o                         
  11   2   2        182.93        137.13         6.23 o                         
  12   2   2        112.67        110.27         5.38 o                         
  13   2   2        514.19        499.10        11.16 o                         
  14   2   2       1127.40       1128.58        23.98 o                         
  15   2   2        763.78        724.28        19.00 o                         
  16   2   2        754.46        816.88        19.80 o                         
  17   2   2         40.98         30.96         6.16 o                         
  18   2   2         71.18         51.00         6.45 o                         
 -18   3   2         49.73         56.88         7.61 o                         
 -17   3   2         61.48         61.44         6.43 o                         
 -16   3   2        140.07        112.06         8.98 o                         
 -15   3   2        280.27        219.12        12.98 o                         
 -14   3   2        504.71        469.19        13.17 o                         
 -13   3   2         62.18         49.89         4.85 o                         
 -12   3   2        180.24        179.57         6.80 o                         
 -11   3   2       1992.67       2134.12        32.24 o                         
 -10   3   2         22.91         15.32         3.38 o                         
  -9   3   2       3165.67       3166.79        43.22 o                         
  -8   3   2       1039.17        967.22        18.63 o                         
  -7   3   2        391.58        349.25        12.42 o                         
  -6   3   2        224.85        148.09         6.69 o                         
  -5   3   2        309.50        313.24        11.84 o                         
  -4   3   2       6059.27       5677.42        99.55 o                         
  -3   3   2       1576.06       1812.23        35.48 o                         
  -2   3   2       2557.84       2826.43        61.88 o                         
  -1   3   2       6023.27       6039.12       153.41 o                         
   0   3   2       5022.25       4812.06       176.28 o                         
   1   3   2      12477.13      12127.73       412.42 o                         
   2   3   2        186.12        139.90        16.54 o                         
   3   3   2       3663.62       4004.09       104.22 o                         
   4   3   2        700.92        766.01        48.95 o                         
   5   3   2         51.85         17.97         3.31 o                         
   6   3   2        526.25        614.24        18.84 o                         
   7   3   2        102.49        143.41         6.91 o                         
   8   3   2        113.34        126.82         5.54 o                         
   9   3   2       1053.49       1069.17        17.20 o                         
  10   3   2         27.59         22.20         3.24 o                         
  11   3   2       1124.50       1077.35        18.86 o                         
  12   3   2        529.31        561.43        15.86 o                         
  13   3   2       3745.08       3747.43        56.56 o                         
  14   3   2       1680.91       1769.61        29.90 o                         
  15   3   2        555.69        561.95        19.43 o                         
  16   3   2          0.58         -4.57         4.57 o                         
  17   3   2        342.73        401.50        22.16 o                         
  18   3   2        246.04        231.18        13.23 o                         
 -17   4   2          9.81         16.54         5.95 o                         
 -16   4   2         38.29         46.70         6.17 o                         
 -15   4   2          4.45         13.22         4.34 o                         
 -14   4   2         19.01         24.12         4.56 o                         
 -13   4   2       2866.93       2836.84        48.39 o                         
 -12   4   2        437.76        442.71        12.91 o                         
 -11   4   2          2.12          4.57         4.39 o                         
 -10   4   2        813.22        777.62        20.29 o                         
  -9   4   2       5080.44       4905.61       101.07 o                         
  -8   4   2         43.58         21.32         5.35 o                         
  -7   4   2       1355.80       1386.42        20.45 o                         
  -6   4   2       3329.77       3266.40        54.00 o                         
  -5   4   2        289.20        225.25        11.58 o                         
  -4   4   2          2.01          3.08         3.55 o                         
  -3   4   2       2278.68       2319.10        51.34 o                         
  -2   4   2       1545.83       1624.18        48.16 o                         
  -1   4   2        346.79        370.93        13.41 o                         
   0   4   2       1024.37       1002.75        29.07 o                         
   1   4   2      12002.98      12488.00       296.80 o                         
   2   4   2       5200.68       5685.84       142.56 o                         
   3   4   2        108.53        103.76         7.86 o                         
   4   4   2        136.39        155.02         8.31 o                         
   5   4   2       3376.78       3121.42        58.99 o                         
   6   4   2       1457.80       1444.15        27.77 o                         
   7   4   2       1928.14       2058.42        39.77 o                         
   8   4   2        186.11        175.07         6.84 o                         
   9   4   2       3405.73       3061.51        80.31 o                         
  10   4   2        542.74        518.55        20.72 o                         
  11   4   2        920.46        960.87        42.17 o                         
  12   4   2          2.71          9.18         5.07 o                         
  13   4   2       1049.24       1109.92        25.79 o                         
  14   4   2         35.27         29.19         5.11 o                         
  15   4   2         16.62         18.23         4.32 o                         
  16   4   2         16.88         28.59         5.79 o                         
 -16   5   2         37.60         41.01         6.61 o                         
 -15   5   2          1.19          0.83         3.98 o                         
 -14   5   2         44.74         48.29         4.47 o                         
 -13   5   2        200.00        214.84        10.77 o                         
 -12   5   2          0.19          4.01         4.66 o                         
 -11   5   2        621.52        723.59        27.93 o                         
 -10   5   2         16.72         16.92        16.87 o                         
  -9   5   2        191.55        176.25         8.50 o                         
  -8   5   2         24.62         31.32         5.13 o                         
  -7   5   2        204.73        219.94         8.62 o                         
  -6   5   2         32.08         21.09         4.21 o                         
  -5   5   2         26.58         14.21         4.79 o                         
  -4   5   2          5.96         -4.06         4.55 o                         
  -3   5   2       1039.65       1162.71        31.58 o                         
  -2   5   2        258.12        254.52        17.18 o                         
  -1   5   2      11497.63      11478.13       227.23 o                         
   0   5   2        155.41        147.65         8.50 o                         
   1   5   2       4495.92       4373.70        80.55 o                         
   2   5   2          3.88          5.10         3.25 o                         
   3   5   2        407.33        526.35        13.50 o                         
   4   5   2        124.24        120.30         6.89 o                         
   5   5   2          5.66         15.63         3.91 o                         
   6   5   2        193.30        233.66        10.88 o                         
   7   5   2         28.83         37.83         5.59 o                         
   8   5   2        127.29        123.45         8.13 o                         
   9   5   2          7.30          5.28         5.54 o                         
  10   5   2        100.54         97.03        10.86 o                         
  11   5   2        312.33        287.21        27.95 o                         
  12   5   2       1279.60       1274.57        32.39 o                         
  13   5   2        327.09        325.37        11.18 o                         
  14   5   2         15.25         14.73         4.03 o                         
  15   5   2          6.40          3.48         4.56 o                         
  16   5   2         31.29         30.10         5.95 o                         
 -14   6   2         26.40         23.92         4.15 o                         
 -13   6   2        834.12        797.14        19.89 o                         
 -12   6   2        492.21        500.80        13.72 o                         
 -11   6   2         10.77          7.26         4.27 o                         
 -10   6   2         39.14         42.54         6.75 o                         
  -9   6   2       2322.96       2373.41        77.39 o                         
  -8   6   2        523.00        610.25        19.94 o                         
  -7   6   2        309.83        314.08        12.70 o                         
  -6   6   2         55.97         48.44         5.60 o                         
  -5   6   2        454.38        440.90        14.26 o                         
  -4   6   2         11.31         17.03         5.81 o                         
  -3   6   2       1150.22       1261.54        54.23 o                         
  -2   6   2        354.19        358.74        15.90 o                         
  -1   6   2        474.24        502.77        19.52 o                         
   0   6   2        270.91        309.48        22.79 o                         
   1   6   2       1383.35       1466.61        31.45 o                         
   2   6   2        239.31        203.46         8.46 o                         
   3   6   2         41.82         51.85         7.11 o                         
   4   6   2        622.08        697.36        25.37 o                         
   5   6   2         45.18         42.66         5.94 o                         
   6   6   2       1507.04       1630.39        39.51 o                         
   7   6   2        115.20        128.09        10.11 o                         
   8   6   2         40.23         45.59         7.29 o                         
   9   6   2        238.11        249.15        14.24 o                         
  10   6   2        980.56       1084.03        41.18 o                         
  11   6   2        328.55        375.41        16.43 o                         
  12   6   2        277.04        213.34        13.94 o                         
  13   6   2        443.08        474.85        12.55 o                         
  14   6   2        316.26        320.26        12.37 o                         
  15   6   2          4.05          4.30         3.64 o                         
 -12   7   2        203.24        206.81        13.06 o                         
 -11   7   2        105.36         88.20         8.68 o                         
 -10   7   2        261.58        214.60        10.12 o                         
  -9   7   2          0.46          2.75         6.03 o                         
  -8   7   2        755.08        764.28        22.06 o                         
  -7   7   2        145.71        119.89         8.59 o                         
  -6   7   2         46.70         33.66         9.22 o                         
  -5   7   2         23.00         24.60         5.34 o                         
  -4   7   2       1094.67       1184.78        34.50 o                         
  -3   7   2        821.74        842.93        24.07 o                         
  -2   7   2          7.01         -0.47         5.67 o                         
  -1   7   2       4250.18       4406.57        89.17 o                         
   0   7   2        162.79        161.21        21.47 o                         
   1   7   2       1061.50       1080.04        30.50 o                         
   2   7   2       2189.31       2493.94        80.46 o                         
   3   7   2        136.30        156.80        11.49 o                         
   4   7   2         65.94         67.09        10.25 o                         
   5   7   2         66.01         92.36        10.25 o                         
   6   7   2        178.15        225.04        13.84 o                         
   7   7   2        337.10        336.73        15.76 o                         
   8   7   2        207.45        233.82        18.85 o                         
   9   7   2         98.52        152.46        14.88 o                         
  10   7   2         26.74         24.16        14.06 o                         
  11   7   2         50.68         58.13         8.60 o                         
  12   7   2         34.61         18.01         5.79 o                         
  13   7   2         12.92          7.28         5.29 o                         
 -10   8   2         45.56         35.02         4.44 o                         
  -9   8   2          6.32          4.35         4.04 o                         
  -8   8   2        502.98        576.22        19.87 o                         
  -7   8   2         98.58        102.31         8.42 o                         
  -6   8   2        194.41        211.56         9.64 o                         
  -5   8   2        227.59        256.77         9.12 o                         
  -4   8   2          4.80          2.17         5.64 o                         
  -3   8   2          8.59          8.27         7.28 o                         
  -2   8   2       1137.17       1336.94        40.43 o                         
  -1   8   2        743.79        778.49        27.58 o                         
   0   8   2         14.10         20.45         6.90 o                         
   1   8   2        207.15        179.77        13.56 o                         
   2   8   2         92.07         80.70         9.35 o                         
   3   8   2        631.21        711.49        26.13 o                         
   4   8   2        251.75        320.09        20.51 o                         
   5   8   2        211.27        219.30        12.62 o                         
   6   8   2       1995.82       2255.56        61.51 o                         
   7   8   2         11.39         25.24         5.50 o                         
   8   8   2        454.28        536.11        25.47 o                         
   9   8   2         54.43         44.65         8.93 o                         
  11   8   2          5.13          9.59         4.30 o                         
  -7   9   2          1.66          2.98         3.97 o                         
  -6   9   2          0.99         11.58         5.29 o                         
  -5   9   2         45.46         33.73         6.95 o                         
  -4   9   2          4.29         21.01         5.02 o                         
  -3   9   2        229.34        193.14        14.88 o                         
  -2   9   2         10.68          9.73         8.43 o                         
  -1   9   2          2.40         -2.21         4.79 o                         
   0   9   2         32.67         62.49         6.43 o                         
   1   9   2        399.90        383.17        14.97 o                         
   2   9   2       1323.73       1408.75        64.82 o                         
   3   9   2        660.12        652.99        20.78 o                         
   4   9   2          3.58         15.62         6.78 o                         
   5   9   2        105.67         91.28         9.92 o                         
   6   9   2         89.61        108.48         9.59 o                         
 -17   0   3       1156.74       1162.83        51.92 o                         
 -15   0   3        447.65        421.54        18.08 o                         
 -13   0   3        407.35        518.36        16.56 o                         
 -11   0   3         22.52         19.70         4.35 o                         
  -9   0   3        193.68        145.35        14.38 o                         
  -7   0   3       5734.21       6747.47       254.99 o                         
  -5   0   3       3510.56       3271.87       130.64 o                         
  -3   0   3       1534.76       1381.77        59.86 o                         
  -1   0   3         12.15         28.43         2.95 o                         
   1   0   3        839.17        815.24        30.76 o                         
   3   0   3       1221.51       1221.37        43.66 o                         
   5   0   3        529.81        470.95        32.74 o                         
   7   0   3        953.47       1074.53        62.84 o                         
   9   0   3         22.39         71.16         5.58 o                         
  11   0   3        229.25        299.60        14.92 o                         
  13   0   3        364.22        374.55        15.61 o                         
  15   0   3         31.47         40.82         4.44 o                         
  17   0   3        102.99        139.57        14.88 o                         
 -18   1   3        831.97        823.39        44.32 o                         
 -17   1   3        619.57        601.44        15.47 o                         
 -16   1   3         39.93         36.65         5.09 o                         
 -15   1   3         41.23         12.77         3.24 o                         
 -14   1   3        669.49        694.57        14.05 o                         
 -13   1   3        412.73        410.67         9.47 o                         
 -12   1   3        624.24        563.11        10.21 o                         
 -11   1   3        427.58        556.14        10.47 o                         
 -10   1   3          2.11          9.86         2.45 o                         
  -9   1   3       3047.72       3418.01        49.38 o                         
  -8   1   3         29.59         51.99         4.32 o                         
  -7   1   3       2346.65       3255.50        99.04 o                         
  -6   1   3        719.12        711.49        32.74 o                         
  -5   1   3        489.19        559.94        26.31 o                         
  -4   1   3       3630.21       3809.96        80.62 o                         
  -3   1   3        335.55        319.29        12.45 o                         
  -2   1   3       4012.33       3947.78        79.99 o                         
  -1   1   3      21677.07      21377.54       403.97 o                         
   0   1   3          1.40         11.16         4.19 o                         
   1   1   3      23604.09      23299.17       538.34 o                         
   2   1   3       1100.41       1101.61        50.60 o                         
   3   1   3        238.43        195.14        12.16 o                         
   4   1   3       7298.77       7408.77       183.93 o                         
   5   1   3        328.90        278.42        18.01 o                         
   6   1   3        427.71        323.63        27.45 o                         
   7   1   3        804.46        586.90        31.44 o                         
   8   1   3       4211.91       4195.21        57.79 o                         
   9   1   3        193.65        154.18         7.74 o                         
  10   1   3        234.48        241.08         6.71 o                         
  11   1   3        708.36        768.41        13.68 o                         
  12   1   3        231.96        207.17         6.37 o                         
  13   1   3       4482.37       4613.27        59.10 o                         
  14   1   3         22.71         30.52         3.80 o                         
  15   1   3        141.96        114.47         6.13 o                         
  16   1   3         30.99         26.42         4.73 o                         
  17   1   3          1.08         -2.96         4.36 o                         
  18   1   3         39.16         20.17         8.27 o                         
 -18   2   3        169.89        130.23         5.65 o                         
 -17   2   3        106.43         85.11         5.66 o                         
 -16   2   3        168.79        139.66         6.51 o                         
 -15   2   3        745.37        737.15        19.42 o                         
 -14   2   3       2892.46       2871.97        48.97 o                         
 -13   2   3        534.08        512.67        12.62 o                         
 -12   2   3          0.75         -2.98         3.17 o                         
 -11   2   3       1067.30       1050.78        17.38 o                         
 -10   2   3       7867.54       8053.51        84.69 o                         
  -9   2   3       1246.44       1142.09        20.64 o                         
  -8   2   3        972.93        835.17        19.69 o                         
  -7   2   3        100.65        158.47        16.92 o                         
  -6   2   3      12086.35      12670.50       311.97 o                         
  -5   2   3       7363.81       7067.78       166.08 o                         
  -4   2   3       4028.02       3601.82        65.79 o                         
  -3   2   3       5614.38       6287.76       106.65 o                         
  -2   2   3       8624.47       8664.76       128.19 o                         
  -1   2   3        147.77         93.09         6.11 o                         
   0   2   3      19962.75      19267.44       638.30 o                         
   1   2   3       4167.10       3733.39        75.51 o                         
   2   2   3       2641.08       2903.62        62.01 o                         
   3   2   3       3854.35       3668.18        78.14 o                         
   4   2   3        213.17        298.66         9.93 o                         
   5   2   3        235.49        249.51        25.14 o                         
   6   2   3       2046.74       2079.18        90.45 o                         
   7   2   3        343.12        442.33        13.80 o                         
   8   2   3         47.71         67.72         4.28 o                         
   9   2   3          1.33         16.24         3.80 o                         
  10   2   3       1649.60       1706.60        28.46 o                         
  11   2   3        737.03        669.70        12.86 o                         
  12   2   3        665.00        707.74        13.63 o                         
  13   2   3        148.88        162.69         6.43 o                         
  14   2   3        588.40        599.81        15.85 o                         
  15   2   3       1284.54       1325.35        41.63 o                         
  16   2   3       1248.83       1346.03        28.56 o                         
  17   2   3        538.29        594.16        18.47 o                         
 -18   3   3       1910.05       1987.00        71.44 o                         
 -17   3   3        124.71        110.46        10.91 o                         
 -16   3   3         58.72         34.24         6.19 o                         
 -15   3   3         52.21         56.97         8.28 o                         
 -14   3   3        445.19        489.08        11.25 o                         
 -13   3   3          4.04          2.79         3.23 o                         
 -12   3   3       2488.05       2305.54        34.48 o                         
 -11   3   3         27.67         23.89         4.42 o                         
 -10   3   3         13.49         12.99         3.08 o                         
  -9   3   3         26.87         29.95         3.88 o                         
  -8   3   3        201.23        218.27         7.16 o                         
  -7   3   3       4168.39       4639.53        94.54 o                         
  -6   3   3        643.18        637.77        18.93 o                         
  -5   3   3       1901.57       1931.57        40.13 o                         
  -4   3   3        234.85        346.47        18.35 o                         
  -3   3   3       2533.34       2105.46        45.93 o                         
  -2   3   3       9932.92       9087.06       216.55 o                         
  -1   3   3       4478.13       4381.98       116.10 o                         
   0   3   3       5514.77       5206.32       135.05 o                         
   1   3   3        118.48        228.86        22.16 o                         
   2   3   3       3919.32       3397.27        79.68 o                         
   3   3   3        477.31        750.40        24.47 o                         
   4   3   3       8732.69       8408.68       145.33 o                         
   5   3   3         15.11         64.53         4.81 o                         
   6   3   3         96.45         62.00         5.81 o                         
   7   3   3       1447.59       1240.65        27.14 o                         
   8   3   3       6771.28       6748.83        88.57 o                         
   9   3   3       1294.64       1226.29        20.29 o                         
  10   3   3        243.89        229.17         6.78 o                         
  11   3   3       2633.59       2598.14        38.51 o                         
  12   3   3        748.50        703.94        13.51 o                         
  13   3   3       5882.50       6116.71        76.10 o                         
  14   3   3         98.72        114.32         7.03 o                         
  15   3   3         28.01         25.72         4.57 o                         
  16   3   3        150.06        158.43         7.32 o                         
  17   3   3        498.08        487.16        24.80 o                         
  18   3   3          2.78          5.29         4.30 o                         
 -17   4   3         74.11         80.04         8.93 o                         
 -16   4   3          7.74          7.61         7.28 o                         
 -15   4   3        301.96        356.53        12.95 o                         
 -14   4   3       1298.88       1232.94        24.26 o                         
 -13   4   3          8.28          7.01         4.56 o                         
 -12   4   3        325.50        309.79        10.56 o                         
 -11   4   3        454.13        460.31        13.12 o                         
 -10   4   3        854.31        826.79        25.16 o                         
  -9   4   3        106.14         91.69        11.71 o                         
  -8   4   3        777.23        699.77        15.64 o                         
  -7   4   3        187.93        129.16         6.72 o                         
  -6   4   3       5004.51       4923.18       100.20 o                         
  -5   4   3        440.35        466.78        40.84 o                         
  -4   4   3       3552.20       3476.13        73.72 o                         
  -3   4   3       3887.29       4600.87        94.31 o                         
  -2   4   3       4494.59       4574.95       116.95 o                         
  -1   4   3        270.83        227.17        14.39 o                         
   0   4   3        197.11        181.51        10.68 o                         
   1   4   3       4459.79       4390.10       113.93 o                         
   2   4   3       5145.48       5125.16       192.65 o                         
   3   4   3       4804.98       4996.52       124.12 o                         
   4   4   3       6484.93       6653.04       117.02 o                         
   5   4   3       2747.63       2677.20        60.35 o                         
   6   4   3        927.15        879.84        17.36 o                         
   7   4   3        374.06        413.11         9.98 o                         
   8   4   3        556.61        545.47        11.43 o                         
   9   4   3         34.40         30.27         4.35 o                         
  10   4   3          1.16         24.00         4.24 o                         
  11   4   3        659.87        713.30        29.27 o                         
  12   4   3        191.69        167.16        14.30 o                         
  13   4   3          2.34         13.00         5.38 o                         
  14   4   3        612.41        605.09        19.28 o                         
  15   4   3        938.65        984.06        22.20 o                         
  16   4   3        553.97        630.69        29.77 o                         
 -16   5   3         21.83         63.17         7.28 o                         
 -15   5   3         89.43         80.87         6.90 o                         
 -14   5   3        139.89        124.08         5.81 o                         
 -13   5   3         17.44         23.67         4.55 o                         
 -12   5   3        605.56        586.98        16.30 o                         
 -11   5   3        555.76        599.05        16.99 o                         
 -10   5   3        168.14        161.73        18.85 o                         
  -9   5   3         89.23        100.15         6.99 o                         
  -8   5   3       1343.74       1283.45        25.46 o                         
  -7   5   3        891.36        926.23        20.09 o                         
  -6   5   3          2.30          1.18         3.05 o                         
  -5   5   3        389.68        407.92        12.01 o                         
  -4   5   3       1674.61       1631.74        30.85 o                         
  -3   5   3         25.68         55.92        11.93 o                         
  -2   5   3        366.51        420.44        13.49 o                         
  -1   5   3          3.09          0.62         5.06 o                         
   0   5   3       2829.09       2936.86        66.44 o                         
   1   5   3         37.97         32.49         5.53 o                         
   2   5   3         18.91         17.69         4.32 o                         
   3   5   3        117.93        136.19         5.68 o                         
   4   5   3        178.00        145.36         8.56 o                         
   5   5   3        310.20        360.38        11.37 o                         
   6   5   3        123.23        117.42         6.73 o                         
   7   5   3          0.08          1.78         3.81 o                         
   8   5   3         42.21         33.25         5.35 o                         
   9   5   3        776.68        754.70        26.00 o                         
  10   5   3        289.27        230.71        10.96 o                         
  11   5   3        245.31        255.05        13.78 o                         
  12   5   3         88.45         68.57        16.87 o                         
  13   5   3       2078.19       2083.88        46.71 o                         
  14   5   3          1.13          8.17         5.20 o                         
  15   5   3         36.36         39.39         5.46 o                         
  16   5   3        182.49        178.59        12.24 o                         
 -14   6   3        131.33        108.15         8.50 o                         
 -13   6   3        459.24        509.49        14.56 o                         
 -12   6   3        665.62        635.65        26.64 o                         
 -11   6   3        956.25        940.30        26.45 o                         
 -10   6   3         39.32         81.13         9.42 o                         
  -9   6   3        881.13        924.15        25.12 o                         
  -8   6   3         51.68         47.07         5.71 o                         
  -7   6   3        259.20        266.91         9.91 o                         
  -6   6   3        191.51        200.60         9.41 o                         
  -5   6   3       4125.23       4112.02        75.19 o                         
  -4   6   3         98.83        119.62         9.35 o                         
  -3   6   3         25.02         44.37         7.54 o                         
  -2   6   3        654.79        649.72        22.60 o                         
  -1   6   3        368.62        331.79        15.06 o                         
   0   6   3         73.70         74.66         7.80 o                         
   1   6   3       1364.98       1449.70        31.11 o                         
   2   6   3       1768.68       1844.84        42.10 o                         
   3   6   3         10.73         18.36         4.21 o                         
   4   6   3       2499.88       2626.10       106.66 o                         
   5   6   3        879.89        965.66        25.26 o                         
   6   6   3       1847.87       1852.58        51.94 o                         
   7   6   3        378.68        320.81        12.08 o                         
   8   6   3       1256.74       1277.79        37.43 o                         
   9   6   3          6.02          2.37         5.10 o                         
  10   6   3        642.45        631.53        23.53 o                         
  11   6   3        207.78        201.32        11.73 o                         
  12   6   3        280.05        274.70        28.94 o                         
  13   6   3         40.07         48.91         5.60 o                         
  14   6   3        168.49        120.67         6.28 o                         
 -12   7   3          0.04         -1.98         5.95 o                         
 -11   7   3        113.32        108.85         6.66 o                         
 -10   7   3        144.40        149.03         8.33 o                         
  -9   7   3        103.32         81.06         8.77 o                         
  -8   7   3        471.62        491.60        23.34 o                         
  -7   7   3        165.77        185.21        10.37 o                         
  -6   7   3        212.07        230.10        11.80 o                         
  -5   7   3          2.03          6.45         4.76 o                         
  -4   7   3         20.63         18.65         4.94 o                         
  -3   7   3       1993.62       1984.99        48.12 o                         
  -2   7   3        303.64        319.19        12.06 o                         
  -1   7   3       2937.13       3040.41        92.89 o                         
   0   7   3        155.09        208.62        12.07 o                         
   1   7   3         71.65         63.10         7.80 o                         
   2   7   3        586.30        597.22        29.84 o                         
   3   7   3        886.41        910.16        53.41 o                         
   4   7   3         20.49         23.22         6.61 o                         
   5   7   3         58.71         64.16        10.58 o                         
   6   7   3         64.02         76.94         7.36 o                         
   7   7   3        411.88        424.28        34.23 o                         
   8   7   3        146.01        155.96        11.63 o                         
   9   7   3         20.42         11.29         6.28 o                         
  10   7   3        352.31        314.52        20.51 o                         
  11   7   3        254.26        269.76        47.79 o                         
  12   7   3          1.94          4.30         6.28 o                         
  13   7   3        119.12        118.40         9.26 o                         
 -10   8   3         30.69         31.75         6.28 o                         
  -9   8   3        490.92        588.53        19.06 o                         
  -8   8   3          2.51         -1.52         4.76 o                         
  -7   8   3        247.51        233.13        21.66 o                         
  -6   8   3         16.17         21.28         4.65 o                         
  -5   8   3       3349.97       3498.45        72.73 o                         
  -4   8   3        174.58        149.59         7.96 o                         
  -3   8   3         32.69         37.70         8.60 o                         
  -2   8   3        459.95        504.36        28.11 o                         
  -1   8   3       1193.44       1345.15        73.92 o                         
   0   8   3        220.64        230.92        13.80 o                         
   1   8   3        788.99        933.68        34.73 o                         
   2   8   3        361.13        391.58        25.47 o                         
   3   8   3        108.98        111.12        14.22 o                         
   4   8   3         16.66         28.05         7.71 o                         
   5   8   3        161.49        208.97        21.17 o                         
   6   8   3         45.25         59.15         5.86 o                         
   7   8   3         52.89         39.69        10.25 o                         
   8   8   3         46.20         46.30         9.26 o                         
   9   8   3        125.92        106.40        15.21 o                         
  -6   9   3         23.25         22.82         5.95 o                         
  -5   9   3         14.26          2.65         5.62 o                         
  -4   9   3        239.98        255.00        11.22 o                         
  -3   9   3        980.91        814.91        35.72 o                         
  -2   9   3         64.27         51.33         6.50 o                         
  -1   9   3       1524.88       1608.98        61.85 o                         
   0   9   3          7.27         13.56         6.95 o                         
   1   9   3         34.32         45.92         6.30 o                         
   2   9   3          1.40          5.24         8.10 o                         
   3   9   3        152.84        132.78         8.10 o                         
   4   9   3        152.02        152.72         7.86 o                         
   5   9   3         48.82         55.89         8.27 o                         
   6   9   3          0.48          1.32         5.29 o                         
   7   9   3         68.77         80.04         6.95 o                         
 -18   0   4        252.96        226.55        16.87 o                         
 -16   0   4        172.21        144.51        10.87 o                         
 -14   0   4       3086.15       2894.07        62.61 o                         
 -12   0   4        136.67        150.04         7.78 o                         
 -10   0   4       1607.24       1423.35        28.24 o                         
  -8   0   4       4698.96       4964.78       127.84 o                         
  -6   0   4       9042.49       8561.84       309.56 o                         
  -4   0   4        152.53        111.12        15.87 o                         
  -2   0   4        395.11        377.04        15.24 o                         
   0   0   4       3037.85       3302.83        80.91 o                         
   2   0   4       1867.64       1958.89        68.79 o                         
   4   0   4        151.27        125.43         7.60 o                         
   6   0   4       2930.35       3202.10       187.52 o                         
   8   0   4         53.83         40.26         5.44 o                         
  10   0   4         99.71         85.93         7.79 o                         
  12   0   4       4058.36       4059.81        74.40 o                         
  14   0   4         79.12         89.77         6.14 o                         
  16   0   4        191.75        185.95        10.29 o                         
  18   0   4       1145.39       1304.71        52.92 o                         
 -18   1   4        647.22        763.91        39.36 o                         
 -17   1   4         94.87         85.53         6.16 o                         
 -16   1   4        378.87        429.32        13.39 o                         
 -15   1   4          0.54         -1.85         3.84 o                         
 -14   1   4       1490.61       1309.40        21.89 o                         
 -13   1   4        744.59        720.97        15.79 o                         
 -12   1   4       3404.01       3665.55        48.28 o                         
 -11   1   4        354.21        316.32         6.60 o                         
 -10   1   4          9.75          7.82         2.51 o                         
  -9   1   4       1760.20       1800.85        28.95 o                         
  -8   1   4      12877.15      13680.99       189.14 o                         
  -7   1   4       4648.77       4550.42       106.49 o                         
  -6   1   4       5351.69       5872.83       156.68 o                         
  -5   1   4          1.46          9.37         6.59 o                         
  -4   1   4       2416.26       2234.31        52.24 o                         
  -3   1   4       4600.19       3928.60        82.18 o                         
  -2   1   4       1569.00       1356.37        32.49 o                         
  -1   1   4          0.32          1.31         4.66 o                         
   0   1   4      45474.50      44618.43      1026.52 o                         
   1   1   4       1224.31       1146.73        34.29 o                         
   2   1   4       1917.46       1836.63        41.28 o                         
   3   1   4        868.68        972.79        33.44 o                         
   4   1   4       5649.66       5608.69       143.94 o                         
   5   1   4       1521.12       1534.20        52.03 o                         
   6   1   4       5556.03       5303.17       143.24 o                         
   7   1   4       1789.75       1878.90        47.67 o                         
   8   1   4        354.35        496.86         9.53 o                         
   9   1   4        309.01        299.03         8.30 o                         
  10   1   4       2069.48       2046.77        26.78 o                         
  11   1   4         36.74         45.41         3.50 o                         
  12   1   4         31.88         37.57         4.71 o                         
  13   1   4        258.16        277.99         8.01 o                         
  14   1   4        195.84        203.84         8.14 o                         
  15   1   4          1.09         -3.00         3.00 o                         
  16   1   4        153.63        166.45         7.17 o                         
  17   1   4        228.46        262.27        11.07 o                         
  18   1   4         88.23         80.34        12.40 o                         
 -18   2   4         86.12         62.84         8.60 o                         
 -17   2   4       1133.47       1150.93        24.30 o                         
 -16   2   4        429.24        454.26        15.33 o                         
 -15   2   4        596.14        595.36        16.94 o                         
 -14   2   4       1167.92       1107.68        27.62 o                         
 -13   2   4          6.98         15.02         3.44 o                         
 -12   2   4          1.32         -2.61         3.11 o                         
 -11   2   4       3638.17       3644.74        46.68 o                         
 -10   2   4         60.52        101.31         4.59 o                         
  -9   2   4          2.61          7.17         2.78 o                         
  -8   2   4       2443.32       2500.03        51.57 o                         
  -7   2   4        217.01        234.55        11.07 o                         
  -6   2   4       2256.79       2131.02       105.34 o                         
  -5   2   4        688.34        746.60        25.06 o                         
  -4   2   4       1005.26       1128.45        44.49 o                         
  -3   2   4      10102.47       9821.51       192.85 o                         
  -2   2   4          4.71         13.14         3.39 o                         
  -1   2   4       1177.43       1090.72        23.95 o                         
   0   2   4      24843.15      24620.90       813.59 o                         
   1   2   4       9635.91       9402.19       227.43 o                         
   2   2   4        623.40        598.29        18.77 o                         
   3   2   4       6009.46       6110.33       125.06 o                         
   4   2   4       7006.81       7034.88       124.02 o                         
   5   2   4       2479.84       2311.01        70.04 o                         
   6   2   4        799.81        934.88        39.05 o                         
   7   2   4       1569.00       1820.58        38.62 o                         
   8   2   4         20.57         96.45         7.69 o                         
   9   2   4       1860.22       1780.32        28.00 o                         
  10   2   4         79.10         52.15         3.26 o                         
  11   2   4       6324.25       6514.50        85.93 o                         
  12   2   4       6254.30       6433.13        79.97 o                         
  13   2   4          1.64          6.77         3.72 o                         
  14   2   4        128.40        120.45         7.12 o                         
  15   2   4        498.14        551.88        29.64 o                         
  16   2   4         18.83          5.48         4.47 o                         
  17   2   4        980.51       1027.45        19.72 o                         
 -17   3   4        454.66        466.32        24.14 o                         
 -16   3   4         20.48         12.91         5.26 o                         
 -15   3   4        248.72        285.05        11.93 o                         
 -14   3   4         65.51         83.58         5.67 o                         
 -13   3   4       1042.80       1148.98        18.61 o                         
 -12   3   4        677.08        751.02        14.83 o                         
 -11   3   4       5230.91       5200.81        66.79 o                         
 -10   3   4         30.37         26.52         4.32 o                         
  -9   3   4       2351.10       2367.02        31.88 o                         
  -8   3   4       4372.08       4417.89        57.27 o                         
  -7   3   4       8892.88       8480.61       138.32 o                         
  -6   3   4         10.08         11.80         4.21 o                         
  -5   3   4        157.21        314.90        12.07 o                         
  -4   3   4       5570.35       5797.22       120.23 o                         
  -3   3   4        502.52        310.77        18.14 o                         
  -2   3   4         74.30         62.20         5.12 o                         
  -1   3   4       6770.48       6446.15       241.83 o                         
   0   3   4       2747.74       2459.91        42.95 o                         
   1   3   4        267.81        215.75         9.59 o                         
   2   3   4        439.35        301.50        13.45 o                         
   3   3   4        227.79        224.34        12.65 o                         
   4   3   4       4694.04       4598.62        74.30 o                         
   5   3   4       4205.98       3942.65        71.56 o                         
   6   3   4          2.55          2.10         3.53 o                         
   7   3   4        670.29        725.67        16.30 o                         
   8   3   4        978.94       1011.04        19.04 o                         
   9   3   4       1323.78       1255.00        18.78 o                         
  10   3   4          1.76          5.09         2.41 o                         
  11   3   4       1710.45       1631.88        24.39 o                         
  12   3   4        160.20        154.50         6.41 o                         
  13   3   4        420.56        454.19        10.31 o                         
  14   3   4        280.96        267.36         9.65 o                         
  15   3   4          4.66          5.90         3.65 o                         
  16   3   4         99.67        106.32         7.78 o                         
  17   3   4        616.31        671.10        21.75 o                         
  18   3   4        101.23         85.00         7.28 o                         
 -17   4   4        232.13        224.74         9.55 o                         
 -16   4   4        148.37        186.86        14.55 o                         
 -15   4   4          5.85         15.09         4.33 o                         
 -14   4   4         23.74         20.04         4.14 o                         
 -13   4   4         40.54         42.51         4.76 o                         
 -12   4   4        164.88        169.26         7.83 o                         
 -11   4   4        111.37        100.71         6.55 o                         
 -10   4   4        831.40        898.77        20.01 o                         
  -9   4   4        349.39        345.44        11.57 o                         
  -8   4   4         97.83         93.01         6.76 o                         
  -7   4   4       6608.64       6489.63        91.01 o                         
  -6   4   4         67.11         60.59         7.73 o                         
  -5   4   4       1563.51       1462.21        82.52 o                         
  -4   4   4        466.80        580.58        23.43 o                         
  -3   4   4       1408.60       1114.99        32.50 o                         
  -2   4   4       1797.82       1713.91        50.70 o                         
  -1   4   4         28.13          7.71         4.25 o                         
   0   4   4       6423.69       6762.74       139.61 o                         
   1   4   4       5566.95       5569.67       142.07 o                         
   2   4   4        179.91        212.98        19.33 o                         
   3   4   4        522.71        653.33        44.15 o                         
   4   4   4       2709.66       2920.99        73.08 o                         
   5   4   4        287.14        280.36        12.70 o                         
   6   4   4          2.57         10.39         3.23 o                         
   7   4   4         27.43         37.40         3.81 o                         
   8   4   4          0.92          4.40         3.23 o                         
   9   4   4       1040.31       1121.04        20.28 o                         
  10   4   4         98.90        104.44         8.38 o                         
  11   4   4       2226.29       2160.93        65.98 o                         
  12   4   4       1385.30       1354.31        30.45 o                         
  13   4   4        561.00        594.85        17.02 o                         
  14   4   4        133.35        101.70         8.01 o                         
  15   4   4        414.64        403.00        17.35 o                         
  16   4   4          2.43         11.24         5.62 o                         
 -16   5   4        297.67        261.37        10.40 o                         
 -15   5   4        527.77        600.93        16.35 o                         
 -14   5   4         24.31         31.34         3.75 o                         
 -13   5   4          2.85          0.63         3.98 o                         
 -12   5   4          2.31         -0.30         4.25 o                         
 -11   5   4       3593.64       3693.57        67.87 o                         
 -10   5   4         50.15         61.35         9.43 o                         
  -9   5   4        279.11        244.00        11.53 o                         
  -8   5   4        469.90        451.37        12.72 o                         
  -7   5   4        250.96        232.08         8.09 o                         
  -6   5   4        235.78        262.12        13.32 o                         
  -5   5   4       1537.28       1701.38        32.35 o                         
  -4   5   4        110.04        122.79         6.65 o                         
  -3   5   4       2412.61       2575.29        50.49 o                         
  -2   5   4        180.81        176.54        10.25 o                         
  -1   5   4       4422.18       4584.82       129.64 o                         
   0   5   4          2.22          6.42         4.38 o                         
   1   5   4       1565.22       1476.73        34.92 o                         
   2   5   4        212.06        190.89        10.47 o                         
   3   5   4         42.65         80.39         4.88 o                         
   4   5   4        498.98        473.08        16.31 o                         
   5   5   4       1671.53       1746.75        33.61 o                         
   6   5   4        252.33        260.71         9.78 o                         
   7   5   4        358.04        340.48        10.57 o                         
   8   5   4        394.53        390.34        14.53 o                         
   9   5   4         78.30         76.56         4.85 o                         
  10   5   4        272.71        263.95         8.96 o                         
  11   5   4       4921.06       4896.69        96.34 o                         
  12   5   4        318.91        353.02        14.11 o                         
  13   5   4         54.02         45.05         5.83 o                         
  14   5   4        166.64        141.72         9.00 o                         
  15   5   4         21.59         21.83         4.61 o                         
  16   5   4         25.31         28.77         5.95 o                         
 -14   6   4         31.99         33.49         3.55 o                         
 -13   6   4        151.17        186.62         8.22 o                         
 -12   6   4         21.72         34.95         4.76 o                         
 -11   6   4        470.75        472.97        15.36 o                         
 -10   6   4          3.43          8.47         4.96 o                         
  -9   6   4         14.88         24.48         4.21 o                         
  -8   6   4        181.64        193.65         9.38 o                         
  -7   6   4       4156.65       4507.00        73.08 o                         
  -6   6   4        339.22        336.64        12.34 o                         
  -5   6   4       1960.22       2221.42        51.62 o                         
  -4   6   4        223.47        242.33        16.19 o                         
  -3   6   4        413.29        368.30        13.76 o                         
  -2   6   4        909.14        883.17        27.72 o                         
  -1   6   4       1530.32       1519.95        32.80 o                         
   0   6   4        929.75        943.54        24.53 o                         
   1   6   4       1538.79       1712.29        41.98 o                         
   2   6   4        699.15        777.97        37.38 o                         
   3   6   4        394.52        350.49        17.52 o                         
   4   6   4        392.17        332.81        19.98 o                         
   5   6   4         85.76         74.08         9.67 o                         
   6   6   4        467.26        530.61        15.37 o                         
   7   6   4        121.95        139.94         7.91 o                         
   8   6   4        389.62        338.27        11.86 o                         
   9   6   4          7.44         18.58         7.71 o                         
  10   6   4         57.36         56.75         6.33 o                         
  11   6   4        747.28        776.21        33.13 o                         
  12   6   4        869.31        911.35        72.59 o                         
  13   6   4       1513.02       1509.76        58.54 o                         
  14   6   4         61.63         36.05         6.61 o                         
 -12   7   4        600.03        758.02        33.07 o                         
 -11   7   4         91.04         94.10         6.04 o                         
 -10   7   4         65.08         83.75        15.05 o                         
  -9   7   4        580.49        619.71        43.49 o                         
  -8   7   4        609.57        742.15        24.79 o                         
  -7   7   4          0.60         12.46         5.39 o                         
  -6   7   4        317.41        362.13        16.37 o                         
  -5   7   4       1716.08       1874.05        44.61 o                         
  -4   7   4        309.97        335.49        13.50 o                         
  -3   7   4        417.71        454.65        18.33 o                         
  -2   7   4         12.44         25.99         5.07 o                         
  -1   7   4        929.93        894.87        39.05 o                         
   0   7   4       1071.04       1237.40        38.62 o                         
   1   7   4        914.04        939.31        44.05 o                         
   2   7   4        206.39        255.98        13.93 o                         
   3   7   4         52.07         55.45         8.43 o                         
   4   7   4        274.59        351.92        17.78 o                         
   5   7   4        172.07        206.08        13.35 o                         
   6   7   4         41.28         34.10         6.03 o                         
   7   7   4         31.80         44.99         7.94 o                         
   8   7   4          1.39          4.70         6.04 o                         
   9   7   4          0.13         16.57         6.44 o                         
  10   7   4        605.00        692.58        23.48 o                         
  11   7   4        371.53        326.04        42.50 o                         
 -10   8   4          1.16         -4.96         4.96 o                         
  -9   8   4        246.05        232.95        10.28 o                         
  -8   8   4        113.27        119.93         8.19 o                         
  -7   8   4        155.19        171.48         8.25 o                         
  -6   8   4        298.79        298.72        11.43 o                         
  -5   8   4         37.55         60.66         6.28 o                         
  -4   8   4        250.99        298.54        11.30 o                         
  -3   8   4        127.32        129.64        12.90 o                         
  -2   8   4         54.48         61.85        10.91 o                         
  -1   8   4         95.76        108.17         9.92 o                         
   0   8   4       1127.57       1399.63        59.20 o                         
   1   8   4         10.41          9.59         8.27 o                         
   2   8   4         22.45         55.23        11.24 o                         
   3   8   4        215.58        242.42        19.51 o                         
   4   8   4        293.98        325.73        16.24 o                         
   5   8   4         31.19         48.95        11.91 o                         
   6   8   4        186.34        233.90        13.73 o                         
   7   8   4         68.20         53.91        10.58 o                         
   8   8   4        605.42        523.54        26.79 o                         
   9   8   4          2.38         -1.98         6.28 o                         
  10   8   4        156.61        142.87        10.91 o                         
  -6   9   4        550.38        465.99        20.17 o                         
  -5   9   4        407.64        338.66        17.53 o                         
  -4   9   4         14.16          6.95         4.09 o                         
  -3   9   4        217.71        194.47        14.22 o                         
  -2   9   4          7.90         15.21         8.27 o                         
  -1   9   4        760.31        736.20        33.07 o                         
   0   9   4        963.05       1052.37        43.33 o                         
   1   9   4         25.71         18.36         5.32 o                         
   2   9   4         43.89         38.45        10.25 o                         
   3   9   4        168.19        192.11         9.55 o                         
   4   9   4          8.85         19.09         4.04 o                         
   5   9   4         49.88         35.72         7.28 o                         
   6   9   4          0.98          7.94         5.29 o                         
   7   9   4        117.64         99.88         7.61 o                         
 -17   0   5       1661.76       1804.44        73.09 o                         
 -15   0   5        238.63        193.87        10.62 o                         
 -13   0   5        426.17        419.64        14.32 o                         
 -11   0   5        939.59        925.55        24.00 o                         
  -9   0   5       1897.85       2262.02        54.13 o                         
  -7   0   5         94.21         61.57         9.26 o                         
  -5   0   5      12772.20      12777.93       442.51 o                         
  -3   0   5       4484.41       4043.13       150.15 o                         
  -1   0   5         35.52         43.80        17.36 o                         
   1   0   5        289.86        301.95        17.53 o                         
   3   0   5        222.83        211.66        12.90 o                         
   5   0   5       1167.52       1230.38        37.13 o                         
   7   0   5         19.70         18.31        11.41 o                         
   9   0   5       1552.32       1547.50        29.23 o                         
  11   0   5       2164.39       2196.26        50.50 o                         
  13   0   5       1288.03       1245.98        28.87 o                         
  15   0   5         49.97         48.39         4.74 o                         
  17   0   5        304.73        335.56        15.18 o                         
 -18   1   5         54.35         50.83         6.31 o                         
 -17   1   5        202.59        209.93        10.82 o                         
 -16   1   5        157.53        158.87         6.96 o                         
 -15   1   5        185.72        177.85         7.83 o                         
 -14   1   5          5.67          5.84         3.48 o                         
 -13   1   5       3357.17       3318.26        61.64 o                         
 -12   1   5         11.51         17.18         3.17 o                         
 -11   1   5        182.24        165.30         4.70 o                         
 -10   1   5         22.68         26.66         2.50 o                         
  -9   1   5       8257.00       8149.86       117.45 o                         
  -8   1   5        288.44        334.88         9.57 o                         
  -7   1   5        293.86        302.40         9.82 o                         
  -6   1   5          2.88          7.28         7.20 o                         
  -5   1   5         55.53         16.70         7.02 o                         
  -4   1   5        136.08        204.84        11.57 o                         
  -3   1   5          8.34         13.88         4.36 o                         
  -2   1   5        522.99        508.57        21.51 o                         
  -1   1   5       5594.48       5034.64       165.36 o                         
   0   1   5       3509.56       3554.31       125.68 o                         
   1   1   5       2830.06       2703.40        71.16 o                         
   2   1   5       3171.10       3044.00       109.80 o                         
   3   1   5       1050.44       1096.70        29.13 o                         
   4   1   5         60.66         67.87         9.76 o                         
   5   1   5       2780.00       3123.44        83.63 o                         
   6   1   5       2740.57       2893.61        68.22 o                         
   7   1   5       1203.00       1123.28        17.28 o                         
   8   1   5        336.95        372.11         8.35 o                         
   9   1   5       8098.63       8449.53       104.16 o                         
  10   1   5        501.33        560.11         9.92 o                         
  11   1   5        223.24        226.97         6.99 o                         
  12   1   5         16.97         29.78         3.63 o                         
  13   1   5        574.08        580.21        13.00 o                         
  14   1   5         48.62         53.46         4.65 o                         
  15   1   5          3.27          6.96         3.32 o                         
  16   1   5        166.58        168.96         6.19 o                         
  17   1   5       1368.56       1436.48        34.18 o                         
  18   1   5         16.07         26.81         4.89 o                         
 -17   2   5        305.10        331.55        10.32 o                         
 -16   2   5          1.59          3.68         3.38 o                         
 -15   2   5          2.26          5.15         4.04 o                         
 -14   2   5        285.43        339.12        13.76 o                         
 -13   2   5        351.17        325.48         9.17 o                         
 -12   2   5        740.67        726.67        13.75 o                         
 -11   2   5        194.15        212.28         6.69 o                         
 -10   2   5        442.28        398.64         8.52 o                         
  -9   2   5         44.25         80.96         4.86 o                         
  -8   2   5         90.66         78.72         5.05 o                         
  -7   2   5        281.98        252.28        10.08 o                         
  -6   2   5       2149.95       2022.09        67.70 o                         
  -5   2   5        692.82        638.90        28.47 o                         
  -4   2   5        491.35        355.45        17.44 o                         
  -3   2   5        747.70        850.11        22.27 o                         
  -2   2   5       2954.62       2611.87        50.77 o                         
  -1   2   5       1378.49       1224.74        31.35 o                         
   0   2   5       4907.92       5029.02       182.89 o                         
   1   2   5       1699.44       1814.27        54.12 o                         
   2   2   5        949.68        975.43        23.75 o                         
   3   2   5        301.69        281.57        11.64 o                         
   4   2   5        159.32        189.02        14.37 o                         
   5   2   5         15.78         29.57         8.15 o                         
   6   2   5       2946.38       2682.16        82.78 o                         
   7   2   5        423.32        354.00        10.02 o                         
   8   2   5       2092.19       2040.99        35.43 o                         
   9   2   5        296.80        282.97         5.81 o                         
  10   2   5       2243.89       2152.56        28.39 o                         
  11   2   5       2836.30       2848.95        38.42 o                         
  12   2   5       5273.87       5350.35        63.79 o                         
  13   2   5        487.21        475.83        11.72 o                         
  14   2   5         46.67         40.71         4.68 o                         
  15   2   5        383.50        416.36        21.48 o                         
  16   2   5         61.47         52.35         5.59 o                         
  17   2   5         40.23         29.31         3.89 o                         
 -17   3   5         20.44         18.61         4.68 o                         
 -16   3   5        166.62        193.30         9.15 o                         
 -15   3   5          9.13         10.10         3.76 o                         
 -14   3   5        590.86        607.49        19.76 o                         
 -13   3   5         24.18         24.47         3.64 o                         
 -12   3   5          4.15         14.38         3.17 o                         
 -11   3   5        300.29        325.40         8.99 o                         
 -10   3   5       1084.53       1157.05        18.56 o                         
  -9   3   5        102.60        125.33         6.55 o                         
  -8   3   5        124.51        112.85         4.88 o                         
  -7   3   5        188.30        156.09         7.07 o                         
  -6   3   5         32.57         10.17         4.06 o                         
  -5   3   5        304.26        317.42        12.46 o                         
  -4   3   5         39.28        124.09         9.53 o                         
  -3   3   5        375.06        359.24        15.13 o                         
  -2   3   5        352.65        218.45         9.89 o                         
  -1   3   5       1730.80       1709.76        35.80 o                         
   0   3   5       1748.77       1834.66        50.16 o                         
   1   3   5       1603.39       1496.79        48.69 o                         
   2   3   5       1790.97       1692.60        36.58 o                         
   3   3   5         16.85         10.76         4.77 o                         
   4   3   5        428.30        428.59        14.46 o                         
   5   3   5        144.65         90.53        11.69 o                         
   6   3   5       2554.43       2427.50        45.10 o                         
   7   3   5         36.56         18.96         2.94 o                         
   8   3   5          0.30          3.98         2.48 o                         
   9   3   5        883.73        825.04        14.87 o                         
  10   3   5       1223.12       1286.03        18.04 o                         
  11   3   5       1466.41       1483.45        20.89 o                         
  12   3   5        669.53        725.96        12.99 o                         
  13   3   5         14.98         15.00         3.31 o                         
  14   3   5        324.70        334.32         9.09 o                         
  15   3   5         60.55         54.76         5.09 o                         
  16   3   5       1166.88       1183.62        24.89 o                         
  17   3   5          5.94          4.83         4.52 o                         
  18   3   5         41.05         34.73         4.96 o                         
 -17   4   5         91.90         81.76         5.83 o                         
 -16   4   5        465.25        482.20        24.80 o                         
 -15   4   5         18.02         22.82         8.60 o                         
 -14   4   5        204.23        224.20         8.91 o                         
 -13   4   5          4.89         11.61         3.87 o                         
 -12   4   5        696.26        717.10        16.94 o                         
 -11   4   5         87.70        103.74         6.41 o                         
 -10   4   5        358.66        377.45        11.69 o                         
  -9   4   5         33.11         34.95         4.93 o                         
  -8   4   5        353.93        364.89        10.70 o                         
  -7   4   5        516.73        501.93        11.51 o                         
  -6   4   5        283.91        262.87        10.21 o                         
  -5   4   5        716.47        759.20        22.87 o                         
  -4   4   5        138.22         79.26        19.68 o                         
  -3   4   5       3528.83       3445.72        72.84 o                         
  -2   4   5         63.77         65.77         7.63 o                         
  -1   4   5         38.73          9.72         4.73 o                         
   0   4   5       2380.65       2260.23        55.62 o                         
   1   4   5        355.52        400.09        19.53 o                         
   2   4   5       2090.64       2241.22        55.82 o                         
   3   4   5          0.42          1.12         3.74 o                         
   4   4   5        717.73        552.70        22.71 o                         
   5   4   5         67.29         66.38         5.30 o                         
   6   4   5       2690.41       2512.98        38.05 o                         
   7   4   5        183.86        209.23         7.44 o                         
   8   4   5        732.85        642.52        15.53 o                         
   9   4   5        414.83        394.04        10.30 o                         
  10   4   5       1049.82       1007.61        20.97 o                         
  11   4   5        894.83        816.45        26.17 o                         
  12   4   5        824.21        816.86        19.09 o                         
  13   4   5         83.72         87.44         6.34 o                         
  14   4   5        398.26        430.86        15.63 o                         
  15   4   5        671.13        685.10        19.58 o                         
  16   4   5         22.61         34.37         5.13 o                         
  17   4   5        358.25        325.10        16.87 o                         
 -16   5   5         53.43         39.29         4.32 o                         
 -15   5   5         60.03         60.69         6.07 o                         
 -14   5   5       1446.09       1507.28        45.72 o                         
 -13   5   5        557.53        576.40        17.07 o                         
 -12   5   5         65.02         53.79         5.44 o                         
 -11   5   5        542.58        554.96        15.85 o                         
 -10   5   5       1373.09       1451.93        35.88 o                         
  -9   5   5       1649.66       1725.21        45.57 o                         
  -8   5   5        554.98        534.45        13.99 o                         
  -7   5   5        203.51        220.59         7.98 o                         
  -6   5   5        217.46        206.84         9.24 o                         
  -5   5   5        325.41        256.20         9.52 o                         
  -4   5   5        546.45        474.81        14.60 o                         
  -3   5   5        265.47        286.00         9.83 o                         
  -2   5   5        778.79        882.14        26.13 o                         
  -1   5   5       1457.64       1679.41        42.27 o                         
   0   5   5        445.40        473.93        16.13 o                         
   1   5   5        429.34        425.18        15.36 o                         
   2   5   5       1063.30       1085.93        25.74 o                         
   3   5   5       1025.77       1020.74        19.58 o                         
   4   5   5        104.43         93.09         7.31 o                         
   5   5   5        498.87        454.75        12.64 o                         
   6   5   5         11.24         11.46         3.47 o                         
   7   5   5         88.26        103.31         6.17 o                         
   8   5   5        253.71        234.18         8.55 o                         
   9   5   5        486.06        474.90        14.14 o                         
  10   5   5        817.30        820.00        18.59 o                         
  11   5   5         15.65         24.58         4.70 o                         
  12   5   5       1709.00       1741.58        39.81 o                         
  13   5   5        406.59        408.84        12.58 o                         
  14   5   5        941.91        998.34        25.00 o                         
  15   5   5          1.15          2.32         3.60 o                         
  16   5   5       1511.97       1437.67        53.25 o                         
 -15   6   5        284.61        279.46        14.22 o                         
 -14   6   5         19.42         22.02         3.20 o                         
 -13   6   5          0.48          3.12         3.35 o                         
 -12   6   5         86.06         89.02        11.08 o                         
 -11   6   5        858.76        839.24        31.85 o                         
 -10   6   5        234.46        206.24         8.05 o                         
  -9   6   5          6.02         10.63         4.63 o                         
  -8   6   5         23.99         24.57         4.97 o                         
  -7   6   5       2384.13       2459.70        43.35 o                         
  -6   6   5        146.26        147.34         8.17 o                         
  -5   6   5        168.10        160.24        10.11 o                         
  -4   6   5         99.45         87.91         6.80 o                         
  -3   6   5        750.77        728.76        20.16 o                         
  -2   6   5       1126.56       1166.82        28.33 o                         
  -1   6   5        350.08        342.92        11.47 o                         
   0   6   5       2751.85       2991.80        59.60 o                         
   1   6   5        193.68        191.35        12.16 o                         
   2   6   5         26.37         29.86         5.30 o                         
   3   6   5        676.01        609.45        19.86 o                         
   4   6   5        218.29        228.64         9.64 o                         
   5   6   5       1055.32       1195.82        61.02 o                         
   6   6   5        673.18        676.85        18.46 o                         
   7   6   5        946.37        942.75        25.40 o                         
   8   6   5        388.08        387.07        12.90 o                         
   9   6   5         43.90         53.59         8.71 o                         
  10   6   5         28.04         29.54         7.62 o                         
  11   6   5         18.28         36.37         6.47 o                         
  12   6   5        354.06        399.06        45.81 o                         
  13   6   5        149.02        129.98        17.36 o                         
  14   6   5        608.59        550.38        24.47 o                         
 -12   7   5          3.90          8.27         5.95 o                         
 -11   7   5        372.05        376.91        14.92 o                         
 -10   7   5        148.43        159.82        10.26 o                         
  -9   7   5        292.23        307.28        14.71 o                         
  -8   7   5        186.95        190.62         9.76 o                         
  -7   7   5       1447.09       1503.36        36.71 o                         
  -6   7   5         16.47         17.00         4.74 o                         
  -5   7   5         69.61         47.13         6.61 o                         
  -4   7   5         10.87          9.27         4.98 o                         
  -3   7   5        460.53        510.28        17.68 o                         
  -2   7   5        375.73        366.36        21.04 o                         
  -1   7   5        204.75        228.88        13.00 o                         
   0   7   5        635.22        603.18        20.63 o                         
   1   7   5          3.17         13.46         5.74 o                         
   2   7   5         70.21         44.71         9.59 o                         
   3   7   5         42.65         39.69         8.73 o                         
   4   7   5         51.15         48.87         7.53 o                         
   5   7   5         76.31         84.66        13.89 o                         
   6   7   5        124.28        117.86        10.33 o                         
   7   7   5        430.09        479.22        20.28 o                         
   8   7   5         20.96         11.59         6.11 o                         
   9   7   5        604.71        627.35        23.03 o                         
  10   7   5          3.95          9.77         6.40 o                         
  11   7   5        212.73        158.89        26.29 o                         
  12   7   5        600.85        653.85        28.77 o                         
  13   7   5         24.38         22.16         4.96 o                         
 -10   8   5         39.77         35.06         6.28 o                         
  -9   8   5        184.16        182.23        12.90 o                         
  -8   8   5        357.31        366.23        14.26 o                         
  -7   8   5        677.08        718.85        23.50 o                         
  -6   8   5         32.33         35.06         5.04 o                         
  -5   8   5        211.30        182.70         9.08 o                         
  -4   8   5          1.02          1.33         3.98 o                         
  -3   8   5        128.65        159.62        10.64 o                         
  -2   8   5         28.42         38.03         8.93 o                         
  -1   8   5          5.46         -6.99         6.99 o                         
   0   8   5         30.93         32.08        10.25 o                         
   1   8   5        184.48        191.49        16.87 o                         
   2   8   5         16.28         20.84         8.93 o                         
   3   8   5        616.11        679.64        34.73 o                         
   4   8   5        407.20        382.65        25.14 o                         
   5   8   5        703.98        811.93        39.03 o                         
   6   8   5        126.61        131.96        14.22 o                         
   7   8   5       1478.40       1582.19        62.18 o                         
   8   8   5          5.92          3.64         7.28 o                         
   9   8   5         80.75         85.33         9.92 o                         
  10   8   5        227.17        176.28        11.58 o                         
  -5   9   5          8.66          8.93         4.96 o                         
  -4   9   5        222.71        201.46         9.35 o                         
  -3   9   5          3.02          6.28         4.21 o                         
  -2   9   5         17.63         16.87         7.28 o                         
  -1   9   5         25.67         28.77         7.61 o                         
   0   9   5          1.04          1.12         4.66 o                         
   1   9   5         59.55         37.89         8.43 o                         
   2   9   5        868.46        846.33        25.37 o                         
   3   9   5         10.95          9.38         4.21 o                         
   4   9   5        206.15        175.67         8.33 o                         
   5   9   5          0.00         -1.32         5.29 o                         
   6   9   5         17.60          9.26         4.63 o                         
 -18   0   6         96.07        116.42        11.58 o                         
 -16   0   6       1865.15       1970.47        81.36 o                         
 -14   0   6        330.93        370.53        16.02 o                         
 -12   0   6       3957.86       4128.78        79.00 o                         
 -10   0   6       5468.82       4960.20        91.51 o                         
  -8   0   6       1274.62       1254.86        33.33 o                         
  -6   0   6        532.95        850.63        56.22 o                         
  -4   0   6         61.88         16.87         9.92 o                         
  -2   0   6       3295.44       3532.18        90.95 o                         
   0   0   6        834.46        697.34        23.62 o                         
   2   0   6      33264.30      32741.22      1065.93 o                         
   4   0   6       1514.41       1596.68        57.38 o                         
   6   0   6      34431.58      36059.72      1202.19 o                         
   8   0   6        132.50        199.47        13.56 o                         
  10   0   6      16812.06      16458.43       224.72 o                         
  12   0   6      11641.83      12005.98       203.84 o                         
  14   0   6        718.83        748.71        20.34 o                         
  16   0   6       1398.19       1586.91        41.84 o                         
  18   0   6        182.17        206.37        14.88 o                         
 -18   1   6         27.27         10.58         4.44 o                         
 -17   1   6         99.63         93.31         8.77 o                         
 -16   1   6        172.07        108.63         5.87 o                         
 -15   1   6        465.24        444.95        12.57 o                         
 -14   1   6        363.46        290.04         8.73 o                         
 -13   1   6       1002.28        941.91        19.33 o                         
 -12   1   6        501.60        498.67        10.71 o                         
 -11   1   6       1307.49       1325.92        18.00 o                         
 -10   1   6        470.94        454.09         8.92 o                         
  -9   1   6        302.53        292.32         9.44 o                         
  -8   1   6       3708.11       3804.33        58.79 o                         
  -7   1   6       1273.63       1250.77        25.77 o                         
  -6   1   6      17838.25      17347.96       422.35 o                         
  -5   1   6         74.79         73.27        10.92 o                         
  -4   1   6       1933.42       1828.91        46.05 o                         
  -3   1   6        160.91        127.79         9.06 o                         
  -2   1   6      61555.17      60609.66      1397.19 o                         
  -1   1   6         12.46         15.19         3.60 o                         
   0   1   6       1990.97       1845.12        71.44 o                         
   1   1   6       3040.26       2913.00        76.64 o                         
   2   1   6      46748.12      45274.77      1043.23 o                         
   3   1   6        273.05        299.78        15.80 o                         
   4   1   6       1629.74       1473.62        38.62 o                         
   5   1   6         93.09        141.34        10.18 o                         
   6   1   6        465.00        451.88        19.28 o                         
   7   1   6       1062.96       1075.51        16.06 o                         
   8   1   6        971.96       1131.53        18.19 o                         
   9   1   6        106.07        125.35         4.81 o                         
  10   1   6         54.68         58.63         3.49 o                         
  11   1   6        566.77        585.62        11.59 o                         
  12   1   6          3.66         10.62         3.35 o                         
  13   1   6        130.73        143.29         7.03 o                         
  14   1   6       4995.40       5235.50        77.06 o                         
  15   1   6        151.58        145.80         6.14 o                         
  16   1   6         35.85         54.60         5.28 o                         
  17   1   6        661.69        733.12        20.43 o                         
  18   1   6        780.31        757.74        23.62 o                         
 -17   2   6        230.57        224.85         8.16 o                         
 -16   2   6        615.73        574.53        13.79 o                         
 -15   2   6        342.60        359.92        12.52 o                         
 -14   2   6         23.89         29.35         5.49 o                         
 -13   2   6        296.26        256.60         9.63 o                         
 -12   2   6       2947.41       3024.69        40.30 o                         
 -11   2   6        218.41        249.00         8.71 o                         
 -10   2   6         12.71         30.25         2.72 o                         
  -9   2   6       1012.59       1049.72        18.11 o                         
  -8   2   6       2006.03       1961.82        33.97 o                         
  -7   2   6         83.98         97.69         5.73 o                         
  -6   2   6        239.31        345.17        24.32 o                         
  -5   2   6       3873.99       3433.81        79.23 o                         
  -4   2   6         83.77        145.46        10.66 o                         
  -3   2   6       2811.65       2820.67        64.32 o                         
  -2   2   6        505.61        610.22        21.44 o                         
  -1   2   6        342.72        293.09        13.51 o                         
   0   2   6       4067.83       3977.56       106.66 o                         
   1   2   6       2309.05       2233.96        64.97 o                         
   2   2   6       5098.50       5214.09        94.40 o                         
   3   2   6         55.96         80.53         8.54 o                         
   4   2   6        405.29        478.49        17.09 o                         
   5   2   6       1848.82       1960.68        44.80 o                         
   6   2   6       6062.52       6188.54       133.30 o                         
   7   2   6       2605.79       2727.99        40.56 o                         
   8   2   6        129.49        137.30         5.93 o                         
   9   2   6        204.81        184.86         5.00 o                         
  10   2   6       2676.90       2577.82        29.68 o                         
  11   2   6       1359.98       1381.36        18.47 o                         
  12   2   6       1879.07       1984.91        30.96 o                         
  13   2   6       1916.43       1855.32        28.51 o                         
  14   2   6        669.55        697.49        17.10 o                         
  15   2   6         91.55         86.21         5.72 o                         
  16   2   6        492.84        580.88        17.68 o                         
  17   2   6        262.85        265.90         8.80 o                         
 -17   3   6         21.99         23.62         5.62 o                         
 -16   3   6          8.93          3.10         3.64 o                         
 -15   3   6        639.96        641.47        16.89 o                         
 -14   3   6         21.89         16.05         3.77 o                         
 -13   3   6       1278.00       1225.92        20.64 o                         
 -12   3   6        405.54        391.83         9.70 o                         
 -11   3   6       1097.03       1166.45        17.87 o                         
 -10   3   6        101.13        113.68         5.08 o                         
  -9   3   6        111.90        137.34         5.32 o                         
  -8   3   6         22.63         42.28         3.75 o                         
  -7   3   6       5689.54       5603.18        90.81 o                         
  -6   3   6       1534.32       1446.86        35.04 o                         
  -5   3   6        537.30        529.34        17.21 o                         
  -4   3   6        458.62        567.32        23.39 o                         
  -3   3   6       9248.73       8704.69       175.28 o                         
  -2   3   6         37.63         46.85         5.61 o                         
  -1   3   6         20.87         12.11         3.74 o                         
   0   3   6        761.35        746.79        22.94 o                         
   1   3   6       1865.92       1875.25        48.13 o                         
   2   3   6          0.07          0.49         3.96 o                         
   3   3   6       2457.87       2411.77        53.94 o                         
   4   3   6       1374.37       1469.68        35.98 o                         
   5   3   6        681.07        791.07        24.98 o                         
   6   3   6        687.96        660.76        23.19 o                         
   7   3   6         92.83         99.22         4.42 o                         
   8   3   6       1384.77       1253.79        20.98 o                         
   9   3   6        696.45        732.67        15.19 o                         
  10   3   6        288.61        265.81         6.35 o                         
  11   3   6         18.07         26.56         3.43 o                         
  12   3   6        399.69        386.41         8.87 o                         
  13   3   6          3.22          4.48         3.05 o                         
  14   3   6       1193.21       1260.40        19.87 o                         
  15   3   6        708.07        712.03        24.25 o                         
  16   3   6         12.69         10.65         6.12 o                         
  17   3   6       1270.87       1298.88        77.22 o                         
 -17   4   6         25.36         19.84         5.29 o                         
 -16   4   6         17.86         31.01         4.45 o                         
 -15   4   6       1226.74       1385.74        56.55 o                         
 -14   4   6        622.51        611.54        22.79 o                         
 -13   4   6        670.69        633.56        15.09 o                         
 -12   4   6        377.64        366.89        11.24 o                         
 -11   4   6          7.96         10.41         3.99 o                         
 -10   4   6       1974.39       2004.13        36.33 o                         
  -9   4   6         59.94         57.35         6.66 o                         
  -8   4   6        197.49        156.67         7.18 o                         
  -7   4   6       1790.84       1759.67        35.10 o                         
  -6   4   6        800.14        790.53        20.75 o                         
  -5   4   6        273.38        310.84        11.52 o                         
  -4   4   6        156.16        148.16        11.67 o                         
  -3   4   6        248.90        238.06        10.51 o                         
  -2   4   6        451.77        449.63        14.28 o                         
  -1   4   6       1260.26       1273.17        35.97 o                         
   0   4   6        621.23        661.98        31.85 o                         
   1   4   6        409.37        322.77        17.52 o                         
   2   4   6        163.63        195.84        20.05 o                         
   3   4   6        125.36        117.31         9.82 o                         
   4   4   6         36.73         69.94         8.37 o                         
   5   4   6       1431.22       1362.44        25.30 o                         
   6   4   6        219.36        157.38         6.39 o                         
   7   4   6       1574.47       1504.77        28.37 o                         
   8   4   6         37.98         35.86         3.80 o                         
   9   4   6       1333.84       1272.48        23.56 o                         
  10   4   6       2448.48       2459.81        36.28 o                         
  11   4   6       1889.34       1845.70        30.83 o                         
  12   4   6         39.03         39.92         5.11 o                         
  13   4   6       2826.43       2768.44        53.12 o                         
  14   4   6        522.89        516.00        14.91 o                         
  15   4   6        491.21        529.16        19.97 o                         
  16   4   6          5.51         16.37         6.12 o                         
  17   4   6        148.19        130.64         9.59 o                         
 -15   5   6         48.42         41.35         7.28 o                         
 -14   5   6        149.63        164.25         8.44 o                         
 -13   5   6          3.34          4.40         4.18 o                         
 -12   5   6        550.35        546.58        15.42 o                         
 -11   5   6          6.13         -1.81         4.16 o                         
 -10   5   6        404.74        398.46        14.87 o                         
  -9   5   6       2797.98       2960.09        55.69 o                         
  -8   5   6        771.60        786.63        15.94 o                         
  -7   5   6       6723.68       6919.63        98.08 o                         
  -6   5   6        420.26        384.44        13.15 o                         
  -5   5   6        142.03        172.78         7.99 o                         
  -4   5   6         95.71         82.51         6.47 o                         
  -3   5   6       7160.09       6972.48        98.77 o                         
  -2   5   6       3734.11       3540.24        58.83 o                         
  -1   5   6        701.78        652.66        21.08 o                         
   0   5   6        293.36        269.99        12.51 o                         
   1   5   6         17.21         32.87         5.39 o                         
   2   5   6       2437.05       2539.52        50.60 o                         
   3   5   6       4354.62       4148.02        59.74 o                         
   4   5   6          6.33          1.60         4.06 o                         
   5   5   6        478.57        517.70        15.63 o                         
   6   5   6        430.63        448.53        12.11 o                         
   7   5   6       1432.37       1527.21        27.98 o                         
   8   5   6        440.28        482.14        11.68 o                         
   9   5   6        302.39        276.17         8.42 o                         
  10   5   6         12.03          4.48         3.20 o                         
  11   5   6       1526.88       1600.75        27.38 o                         
  12   5   6         91.43         85.22         5.87 o                         
  13   5   6       1102.36       1157.72        25.19 o                         
  14   5   6         14.83         21.24         3.77 o                         
  15   5   6        682.30        667.25        20.88 o                         
  16   5   6        121.99        128.98         9.59 o                         
 -15   6   6        543.98        491.79        20.84 o                         
 -14   6   6        138.49        136.92        10.91 o                         
 -13   6   6        591.63        568.68        19.75 o                         
 -12   6   6          1.83          1.59         4.16 o                         
 -11   6   6         63.55         63.53         5.75 o                         
 -10   6   6        104.20        104.76         5.89 o                         
  -9   6   6         38.93         34.16         6.34 o                         
  -8   6   6        273.59        330.62        10.67 o                         
  -7   6   6       1407.74       1435.98        28.19 o                         
  -6   6   6        207.61        220.25         9.86 o                         
  -5   6   6       1454.39       1515.82        39.65 o                         
  -4   6   6         89.32         90.93         6.27 o                         
  -3   6   6        150.19        160.90         8.78 o                         
  -2   6   6          0.29          5.94         3.68 o                         
  -1   6   6        358.66        302.69        10.74 o                         
   0   6   6       2291.19       2295.75        42.16 o                         
   1   6   6        188.34        167.48         9.29 o                         
   2   6   6         69.00         83.15         7.31 o                         
   3   6   6        202.77        200.68        10.86 o                         
   4   6   6         75.81         77.83         6.02 o                         
   5   6   6       2249.41       2422.16        75.86 o                         
   6   6   6        276.98        270.72        11.23 o                         
   7   6   6        242.60        218.96        11.05 o                         
   8   6   6        124.94         96.31         6.93 o                         
   9   6   6       2349.65       2389.57        56.81 o                         
  10   6   6       2099.81       2306.70        63.73 o                         
  11   6   6        527.36        583.90        29.10 o                         
  12   6   6          3.24          2.98         6.55 o                         
  13   6   6        539.82        469.87        62.18 o                         
  14   6   6         14.39          5.92         3.35 o                         
 -11   7   6          7.53         16.01         4.66 o                         
 -10   7   6        244.63        304.27        20.51 o                         
  -9   7   6        813.44        822.56        27.42 o                         
  -8   7   6        140.51        136.51        12.57 o                         
  -7   7   6        809.60        860.08        25.60 o                         
  -6   7   6        418.82        449.26        14.37 o                         
  -5   7   6          2.44         -0.32         4.96 o                         
  -4   7   6         75.54         70.70         8.10 o                         
  -3   7   6        146.02        161.46         9.63 o                         
  -2   7   6        550.12        601.97        17.33 o                         
  -1   7   6         95.39         88.26         6.96 o                         
   0   7   6        155.76        144.86        10.03 o                         
   1   7   6         16.15         11.01         5.79 o                         
   2   7   6        354.81        415.66        18.46 o                         
   3   7   6        398.74        414.05        15.74 o                         
   4   7   6         28.39         25.62         7.60 o                         
   5   7   6         33.46         56.30         7.94 o                         
   6   7   6        106.54        135.14        24.64 o                         
   7   7   6        321.32        338.91        16.22 o                         
   8   7   6          7.43         16.27         6.35 o                         
   9   7   6          0.70          5.62         8.93 o                         
  10   7   6        614.81        558.51        48.95 o                         
  11   7   6        527.33        479.87        17.31 o                         
  12   7   6        787.46        744.13        31.42 o                         
  13   7   6        838.10        692.87        27.45 o                         
 -10   8   6          0.06         -5.29         5.29 o                         
  -9   8   6         38.91         24.80         6.28 o                         
  -8   8   6        148.29        201.74        14.55 o                         
  -7   8   6          7.12         12.02         4.89 o                         
  -6   8   6          2.33          6.72         3.82 o                         
  -5   8   6         31.55         34.40         5.09 o                         
  -4   8   6         18.00         20.89         5.24 o                         
  -3   8   6        107.14        104.83         7.40 o                         
  -2   8   6         80.95         69.45         7.94 o                         
  -1   8   6        374.49        382.11        19.18 o                         
   0   8   6       1996.90       2258.61        61.48 o                         
   1   8   6         52.78         62.55         7.95 o                         
   2   8   6          6.50          3.97         8.27 o                         
   3   8   6        145.63        142.21        15.87 o                         
   4   8   6          3.62          2.98         9.59 o                         
   5   8   6         21.14         19.51         9.92 o                         
   6   8   6          4.20          0.99         7.94 o                         
   7   8   6         20.54         30.69         8.76 o                         
   8   8   6        136.32         77.72         9.92 o                         
   9   8   6         61.30         42.57         5.70 o                         
  10   8   6        558.47        464.67        20.84 o                         
  -4   9   6          2.98         19.84         5.62 o                         
  -3   9   6        476.13        470.98        16.02 o                         
  -2   9   6         87.75        105.83        10.58 o                         
  -1   9   6        328.94        334.69        19.18 o                         
   0   9   6         44.83         45.80         5.73 o                         
   1   9   6         19.55         17.86         4.66 o                         
   2   9   6        397.55        470.69        16.37 o                         
   3   9   6       1000.50        986.25        27.83 o                         
   4   9   6          9.44          2.49         3.42 o                         
   5   9   6         39.31         25.80         5.95 o                         
   6   9   6         77.93         69.45         6.61 o                         
 -17   0   7         23.14         22.16         8.27 o                         
 -15   0   7         16.05         11.51         4.80 o                         
 -13   0   7        621.69        612.70        16.50 o                         
 -11   0   7        425.23        438.09        18.26 o                         
  -9   0   7       1637.03       1434.29        38.38 o                         
  -7   0   7       3402.51       3847.07       111.45 o                         
  -5   0   7       7718.31       6657.85       247.71 o                         
  -3   0   7         31.02         69.24         8.56 o                         
  -1   0   7        909.31        828.47        38.03 o                         
   1   0   7       2200.14       1967.16        75.41 o                         
   3   0   7      11707.12      11606.83       385.30 o                         
   5   0   7       9757.75       9437.74       353.55 o                         
   7   0   7       1083.44       1176.66        30.60 o                         
   9   0   7         11.15         28.62         3.52 o                         
  11   0   7        856.64        973.55        25.74 o                         
  13   0   7       1460.15       1635.52        35.51 o                         
  15   0   7       1500.68       1664.29        41.27 o                         
  17   0   7       2754.81       3030.11       111.12 o                         
 -18   1   7          3.48          0.00         4.21 o                         
 -17   1   7       1509.30       1529.67        44.78 o                         
 -16   1   7          6.85          1.60         3.28 o                         
 -15   1   7         26.05         22.56         4.27 o                         
 -14   1   7        300.64        294.25         8.90 o                         
 -13   1   7       1096.89       1038.13        20.76 o                         
 -12   1   7         96.13         90.53         5.01 o                         
 -11   1   7        416.64        414.32        11.09 o                         
 -10   1   7         27.94         25.51         2.95 o                         
  -9   1   7       1973.06       2075.98        36.28 o                         
  -8   1   7        217.18        190.57         7.21 o                         
  -7   1   7        712.60        754.94        18.78 o                         
  -6   1   7        522.19        509.17        29.82 o                         
  -5   1   7          1.37         84.57        12.57 o                         
  -4   1   7       5580.49       5295.90       112.95 o                         
  -3   1   7       1082.87       1221.38        29.42 o                         
  -2   1   7       1192.26       1104.83        31.36 o                         
  -1   1   7         99.37         92.48         6.76 o                         
   0   1   7      26577.65      25418.95       834.75 o                         
   1   1   7        427.59        401.50        24.14 o                         
   2   1   7         24.45         23.06         6.28 o                         
   3   1   7         28.07         30.52         5.68 o                         
   4   1   7       1579.78       1812.60        46.14 o                         
   5   1   7       3066.73       3230.33        75.09 o                         
   6   1   7        531.67        590.88        17.43 o                         
   7   1   7       3546.63       3693.92        48.17 o                         
   8   1   7       1011.82       1014.00        16.91 o                         
   9   1   7       2021.78       2026.07        25.01 o                         
  10   1   7        283.34        271.88         6.71 o                         
  11   1   7       2408.97       2414.14        30.04 o                         
  12   1   7        158.79        157.48         6.47 o                         
  13   1   7       3226.89       3203.60        55.06 o                         
  14   1   7        273.68        245.36        11.12 o                         
  15   1   7        170.54        191.70         6.98 o                         
  16   1   7          2.71          5.98         3.57 o                         
  17   1   7         54.27         47.15         5.28 o                         
 -17   2   7        249.01        267.05         8.87 o                         
 -16   2   7        469.03        526.47        13.01 o                         
 -15   2   7         85.49         82.80         6.53 o                         
 -14   2   7        345.94        339.04        20.18 o                         
 -13   2   7        257.71        268.04         9.85 o                         
 -12   2   7       2759.53       2724.46        36.82 o                         
 -11   2   7         10.96          8.25         2.43 o                         
 -10   2   7        820.35        726.90        17.28 o                         
  -9   2   7         27.04         22.66         2.66 o                         
  -8   2   7       1289.07       1055.87        21.14 o                         
  -7   2   7       6602.33       6896.27        99.48 o                         
  -6   2   7        526.21        460.24        18.82 o                         
  -5   2   7         24.32         66.23         9.13 o                         
  -4   2   7        737.31        701.01        24.92 o                         
  -3   2   7        245.32        265.79        16.55 o                         
  -2   2   7         52.82         50.21         7.62 o                         
  -1   2   7        400.05        431.28        17.51 o                         
   0   2   7          5.11         48.85         9.79 o                         
   1   2   7       1132.46       1325.67        44.34 o                         
   2   2   7        175.13        169.53        16.21 o                         
   3   2   7       2162.99       2332.70        49.29 o                         
   4   2   7       2007.99       1927.74        43.59 o                         
   5   2   7       1206.28       1176.35        33.03 o                         
   6   2   7        114.06        102.08         5.19 o                         
   7   2   7        571.33        568.94        12.50 o                         
   8   2   7       6707.67       6897.74        93.57 o                         
   9   2   7        437.24        531.96         9.44 o                         
  10   2   7       1760.57       1791.98        22.23 o                         
  11   2   7        481.72        542.57        11.50 o                         
  12   2   7          3.67          8.49         3.75 o                         
  13   2   7        318.94        356.17         9.67 o                         
  14   2   7          6.49          8.65         3.85 o                         
  15   2   7          1.43          4.63         3.55 o                         
  16   2   7         11.08          9.58         4.32 o                         
  17   2   7        467.42        572.49        29.43 o                         
 -17   3   7         62.87         62.26         7.11 o                         
 -16   3   7         90.73         79.82         6.62 o                         
 -15   3   7       1064.43       1136.37        25.49 o                         
 -14   3   7          2.14         -0.88         3.27 o                         
 -13   3   7         97.83        114.01         5.26 o                         
 -12   3   7         54.48         61.44         4.25 o                         
 -11   3   7       1604.95       1576.86        27.26 o                         
 -10   3   7        576.15        553.94        11.30 o                         
  -9   3   7        927.79        893.55        15.17 o                         
  -8   3   7        485.08        417.00        10.63 o                         
  -7   3   7        309.10        316.70         9.67 o                         
  -6   3   7        330.32        335.75        12.30 o                         
  -5   3   7         63.81        137.57         8.96 o                         
  -4   3   7       6522.28       6064.36       108.35 o                         
  -3   3   7       3943.22       3893.23        76.21 o                         
  -2   3   7        780.06        679.71        20.77 o                         
  -1   3   7       2978.22       2960.71        59.29 o                         
   0   3   7      16295.92      15267.11       297.15 o                         
   1   3   7       4720.10       4496.31        84.08 o                         
   2   3   7        119.12        139.87         9.00 o                         
   3   3   7       2289.26       2217.56        48.66 o                         
   4   3   7       1807.03       1937.53        44.93 o                         
   5   3   7       1396.34       1322.81        36.37 o                         
   6   3   7       1015.63       1084.90        26.25 o                         
   7   3   7         29.28         38.54         3.67 o                         
   8   3   7         23.55         19.64         2.68 o                         
   9   3   7         50.46         47.90         3.31 o                         
  10   3   7       1150.14       1259.82        16.53 o                         
  11   3   7         50.73         53.80         3.84 o                         
  12   3   7         56.97         60.14         4.65 o                         
  13   3   7          0.50          3.14         3.17 o                         
  14   3   7        395.58        371.95         8.88 o                         
  15   3   7          0.03          1.83         3.39 o                         
  16   3   7         28.32         30.45         4.57 o                         
  17   3   7        211.19        224.57        21.33 o                         
 -17   4   7        326.13        266.90        13.89 o                         
 -16   4   7        223.69        252.68         9.48 o                         
 -15   4   7        236.69        277.48        18.85 o                         
 -14   4   7         31.99         36.48         6.40 o                         
 -13   4   7          3.20          1.70         3.47 o                         
 -12   4   7       1739.39       1770.96        32.46 o                         
 -11   4   7       1608.09       1593.16        33.24 o                         
 -10   4   7         57.72         55.71         4.85 o                         
  -9   4   7        245.05        274.36        10.63 o                         
  -8   4   7       2292.56       2124.02        34.28 o                         
  -7   4   7       3325.99       3270.39        50.05 o                         
  -6   4   7        261.81        235.65         9.90 o                         
  -5   4   7       2829.75       2755.13        53.85 o                         
  -4   4   7         25.01         17.97        10.42 o                         
  -3   4   7        306.35        362.23        13.66 o                         
  -2   4   7        237.72        243.50        10.32 o                         
  -1   4   7       2109.30       1929.87        63.92 o                         
   0   4   7       2139.03       2119.64        92.27 o                         
   1   4   7       1756.72       1923.00        59.41 o                         
   2   4   7        885.80        952.06        30.56 o                         
   3   4   7        838.69        906.40        29.81 o                         
   4   4   7        113.51        124.90        16.94 o                         
   5   4   7        302.57        315.68        11.19 o                         
   6   4   7       3245.68       3436.19        46.31 o                         
   7   4   7         47.73         43.76         4.12 o                         
   8   4   7       5720.04       5753.18        99.86 o                         
   9   4   7        350.52        427.45        10.56 o                         
  10   4   7        224.32        227.94         8.12 o                         
  11   4   7         42.49         72.74         5.21 o                         
  12   4   7        662.35        663.77        18.41 o                         
  13   4   7         28.92         41.58         6.16 o                         
  14   4   7          7.20         17.16         4.36 o                         
  15   4   7        402.78        468.55        19.51 o                         
  16   4   7         40.34         36.05         7.28 o                         
  17   4   7         56.26         50.60         5.95 o                         
 -15   5   7        296.84        286.87        12.13 o                         
 -14   5   7        441.09        464.82        22.17 o                         
 -13   5   7        328.96        369.85        24.47 o                         
 -12   5   7        966.88        949.42        21.35 o                         
 -11   5   7          2.78          6.51         4.16 o                         
 -10   5   7       1154.64       1204.22        24.28 o                         
  -9   5   7        572.32        562.56        15.95 o                         
  -8   5   7          8.71         20.80         3.65 o                         
  -7   5   7         20.93         45.24         4.58 o                         
  -6   5   7          3.59          3.04         3.86 o                         
  -5   5   7        570.83        605.38        27.53 o                         
  -4   5   7         18.52          8.44         4.14 o                         
  -3   5   7        132.16        137.48         6.05 o                         
  -2   5   7         52.43         76.22         5.12 o                         
  -1   5   7       2788.80       2812.02        64.39 o                         
   0   5   7        736.16        681.80        20.69 o                         
   1   5   7        518.43        557.68        19.90 o                         
   2   5   7        773.34        879.98        22.67 o                         
   3   5   7       1861.07       1923.01        33.92 o                         
   4   5   7       1302.47       1346.11        38.73 o                         
   5   5   7        231.59        273.76        12.79 o                         
   6   5   7        390.16        425.51        11.47 o                         
   7   5   7        494.77        540.60        15.57 o                         
   8   5   7       2145.79       2215.77        31.93 o                         
   9   5   7        801.64        753.00        15.21 o                         
  10   5   7        929.68       1033.94        21.46 o                         
  11   5   7          2.74          3.76         3.13 o                         
  12   5   7        597.09        609.88        16.41 o                         
  13   5   7        133.63        124.11         6.70 o                         
  14   5   7         81.95         72.95         5.63 o                         
  15   5   7          8.60          1.98         5.62 o                         
  16   5   7         30.73         23.48         4.96 o                         
 -14   6   7          1.83         -2.65         4.63 o                         
 -13   6   7        320.62        377.24        21.17 o                         
 -12   6   7          9.24          6.67         4.04 o                         
 -11   6   7        666.16        511.63        25.14 o                         
 -10   6   7        113.75        100.80        11.36 o                         
  -9   6   7         42.06         52.86         5.84 o                         
  -8   6   7        186.59        226.76         9.97 o                         
  -7   6   7        308.22        342.61        15.48 o                         
  -6   6   7        174.25        157.96         7.60 o                         
  -5   6   7         66.59         54.83         5.78 o                         
  -4   6   7         36.67         35.90         5.74 o                         
  -3   6   7         18.13         14.35         4.38 o                         
  -2   6   7        407.90        470.17        13.77 o                         
  -1   6   7       1308.05       1304.32        27.27 o                         
   0   6   7       2163.02       2216.18        46.37 o                         
   1   6   7          0.08          1.56         5.33 o                         
   2   6   7        104.74        116.87        10.40 o                         
   3   6   7        305.58        355.18        14.47 o                         
   4   6   7         32.57         21.73         3.84 o                         
   5   6   7        261.06        294.29        25.25 o                         
   6   6   7       2391.77       2450.13        51.35 o                         
   7   6   7       1063.61       1070.20        27.41 o                         
   8   6   7       1307.89       1369.32        34.05 o                         
   9   6   7        229.19        243.39        12.89 o                         
  10   6   7        197.29        211.02        32.74 o                         
  11   6   7          8.08         12.10         6.66 o                         
  12   6   7         44.14         46.30         7.48 o                         
  13   6   7         18.04         20.51         5.61 o                         
  14   6   7         72.24         63.17         7.28 o                         
 -13   7   7         87.89         67.80         6.28 o                         
 -11   7   7        118.68        130.61         8.51 o                         
 -10   7   7         18.32         31.09         8.60 o                         
  -9   7   7          0.90         -0.99         7.94 o                         
  -8   7   7         86.87         87.90         9.09 o                         
  -7   7   7       1134.87       1250.20        31.20 o                         
  -6   7   7         44.34         47.10         5.43 o                         
  -5   7   7        532.12        560.93        27.91 o                         
  -4   7   7          2.35         12.90         9.59 o                         
  -3   7   7        935.36       1063.40        28.69 o                         
  -2   7   7          3.31          3.88         4.49 o                         
  -1   7   7        384.83        344.51        12.88 o                         
   0   7   7        110.99        143.04        11.26 o                         
   1   7   7         68.81         75.69         8.12 o                         
   2   7   7          5.26          5.86         4.69 o                         
   3   7   7          6.80         11.36         5.04 o                         
   4   7   7        257.78        267.38        14.31 o                         
   5   7   7       1404.20       1483.35        43.77 o                         
   6   7   7        202.50        189.96        16.87 o                         
   7   7   7          3.37          5.11         6.20 o                         
   8   7   7         11.71          7.94         9.26 o                         
   9   7   7       1156.80       1077.84        46.96 o                         
  10   7   7        179.38        168.96        10.83 o                         
  11   7   7         73.66         52.37         5.20 o                         
  12   7   7         40.45         42.99         6.95 o                         
 -10   8   7        269.11        202.40        11.91 o                         
  -9   8   7         60.13         50.60         7.28 o                         
  -8   8   7          1.15          0.66         4.96 o                         
  -7   8   7       1334.35       1470.08        57.55 o                         
  -6   8   7        544.06        498.60        14.89 o                         
  -5   8   7        115.73        150.19         8.08 o                         
  -4   8   7          1.85         -1.20         4.27 o                         
  -3   8   7        143.39        126.93        11.32 o                         
  -2   8   7        388.58        446.15        27.45 o                         
  -1   8   7         95.85        105.45         9.22 o                         
   0   8   7          5.56         22.17         6.40 o                         
   1   8   7         78.71        112.45        13.23 o                         
   2   8   7         38.06         42.99         8.93 o                         
   3   8   7         58.93         50.60        10.91 o                         
   4   8   7          1.26          2.65         8.60 o                         
   5   8   7        222.50        232.83        18.19 o                         
   6   8   7         75.29         51.92        10.25 o                         
   7   8   7        993.32        860.23        73.92 o                         
   8   8   7        266.01        246.39        15.87 o                         
   9   8   7        467.12        421.68        20.51 o                         
  10   8   7        199.78        154.12         9.59 o                         
  -4   9   7        173.16        140.23        10.25 o                         
  -3   9   7        283.56        314.53        74.41 o                         
  -2   9   7         39.01         34.87         4.76 o                         
  -1   9   7         79.70         43.66         7.28 o                         
   0   9   7          5.11          7.77         4.21 o                         
   1   9   7          2.89         -0.83         4.09 o                         
   2   9   7        119.92        123.26         7.48 o                         
   3   9   7          0.12          5.08         3.42 o                         
   4   9   7         27.54         22.63         3.65 o                         
   5   9   7        249.01        186.20        11.24 o                         
 -18   0   8        146.14        151.47        13.23 o                         
 -16   0   8         75.74         82.68        12.90 o                         
 -14   0   8       1188.29       1001.50        34.79 o                         
 -12   0   8        358.22        382.10        14.43 o                         
 -10   0   8          2.09         11.19         3.93 o                         
  -8   0   8       2938.14       3443.29        76.94 o                         
  -6   0   8       4435.39       4171.82       125.51 o                         
  -4   0   8       3683.16       3491.81       143.20 o                         
  -2   0   8       1579.44       1524.83        47.46 o                         
   0   0   8          0.61          2.32         5.61 o                         
   2   0   8       1436.61       1541.18        62.51 o                         
   4   0   8        275.24        228.62        19.84 o                         
   6   0   8         26.37         23.93         4.35 o                         
   8   0   8       2557.37       3056.71        58.38 o                         
  10   0   8          4.25          8.86         4.23 o                         
  12   0   8       2810.02       2750.64        61.79 o                         
  14   0   8        268.00        282.24        13.64 o                         
  16   0   8        482.02        494.82        16.81 o                         
 -18   1   8        112.18        118.92         7.83 o                         
 -17   1   8         13.74         18.85         5.38 o                         
 -16   1   8          1.43         -0.68         3.95 o                         
 -15   1   8         97.40        106.74         6.27 o                         
 -14   1   8        447.74        405.35        10.66 o                         
 -13   1   8         37.01         32.58         7.05 o                         
 -12   1   8       1123.91        981.04        18.16 o                         
 -11   1   8       1492.63       1420.25        23.53 o                         
 -10   1   8        166.93        122.28         5.32 o                         
  -9   1   8        849.80        877.48        22.79 o                         
  -8   1   8          1.55         17.66         3.35 o                         
  -7   1   8         75.68         87.82         5.76 o                         
  -6   1   8        230.75        314.74        10.15 o                         
  -5   1   8        259.78        270.50        20.91 o                         
  -4   1   8         31.51         74.52        11.63 o                         
  -3   1   8       2090.90       2038.71        44.17 o                         
  -2   1   8       7579.78       6871.43       120.61 o                         
  -1   1   8         73.37        123.33         7.54 o                         
   0   1   8       5133.45       4895.28       121.34 o                         
   1   1   8       5766.02       5890.23       205.71 o                         
   2   1   8        530.96        522.55        29.77 o                         
   3   1   8         32.45         30.10         9.26 o                         
   4   1   8        323.31        536.48        20.69 o                         
   5   1   8         14.02         22.24         6.54 o                         
   6   1   8       1288.39       1543.76        27.06 o                         
   7   1   8        418.88        367.70         8.39 o                         
   8   1   8          7.90         21.26         3.01 o                         
   9   1   8        215.85        237.32         8.16 o                         
  10   1   8       3337.31       3222.64        37.85 o                         
  11   1   8       3687.51       3721.62        45.71 o                         
  12   1   8      11180.53      11451.55       159.02 o                         
  13   1   8        522.55        547.05        15.15 o                         
  14   1   8        585.58        613.00        14.74 o                         
  15   1   8        119.86        128.27         6.32 o                         
  16   1   8        864.69        847.64        18.62 o                         
  17   1   8        168.14        155.98         7.95 o                         
 -17   2   8        102.84        111.84         9.29 o                         
 -16   2   8        307.05        285.63         9.01 o                         
 -15   2   8         10.61         15.04         4.49 o                         
 -14   2   8        943.22        834.49        26.21 o                         
 -13   2   8          6.70         -1.90         4.82 o                         
 -12   2   8         10.66         19.66         3.77 o                         
 -11   2   8       1132.92       1081.20        21.27 o                         
 -10   2   8        370.49        296.33         9.75 o                         
  -9   2   8        149.82        137.62         7.47 o                         
  -8   2   8       1049.80       1234.15        21.71 o                         
  -7   2   8       3445.88       3286.52        51.55 o                         
  -6   2   8       3253.49       3067.92        53.44 o                         
  -5   2   8         69.53        101.82        10.68 o                         
  -4   2   8       2151.18       2261.65        57.58 o                         
  -3   2   8         57.54         92.59         9.33 o                         
  -2   2   8       2796.34       2675.34        78.58 o                         
  -1   2   8        168.66        120.16        12.39 o                         
   0   2   8       1161.56       1213.33        42.44 o                         
   1   2   8       4674.00       4724.06       124.83 o                         
   2   2   8         12.36         21.88         9.59 o                         
   3   2   8       1484.05       1366.83        33.85 o                         
   4   2   8       1529.75       1445.27        36.18 o                         
   5   2   8       1468.92       1507.00        38.35 o                         
   6   2   8        778.26        875.26        17.20 o                         
   7   2   8        489.43        554.54        13.65 o                         
   8   2   8        298.26        380.21         8.63 o                         
   9   2   8        401.91        452.23         8.47 o                         
  10   2   8        252.19        238.55         6.23 o                         
  11   2   8       1761.94       1724.49        24.52 o                         
  12   2   8        711.88        696.95        14.24 o                         
  13   2   8        100.44        114.30         5.75 o                         
  14   2   8          9.57          3.54         3.83 o                         
  15   2   8       1249.17       1350.47        26.28 o                         
  16   2   8        419.35        393.83        10.71 o                         
  17   2   8        494.70        524.20        27.12 o                         
 -17   3   8          1.82          6.28         5.46 o                         
 -16   3   8         15.50         10.21         3.37 o                         
 -15   3   8        104.30        134.96         8.58 o                         
 -14   3   8        645.17        668.61        22.97 o                         
 -13   3   8          3.08         10.43         3.61 o                         
 -12   3   8        387.79        386.27        15.52 o                         
 -11   3   8       3983.65       3862.35        46.77 o                         
 -10   3   8       1066.97        971.36        15.62 o                         
  -9   3   8        274.42        314.67         7.93 o                         
  -8   3   8        745.80        709.64        14.07 o                         
  -7   3   8        570.02        546.83        12.28 o                         
  -6   3   8        189.72        198.69         7.75 o                         
  -5   3   8        276.62        333.66        13.98 o                         
  -4   3   8       3508.58       3840.39        74.27 o                         
  -3   3   8        689.77        682.99        18.53 o                         
  -2   3   8       3708.76       3657.23        72.76 o                         
  -1   3   8         84.64         92.77         9.45 o                         
   0   3   8       6743.67       6753.72       141.61 o                         
   1   3   8       3012.26       3233.35       100.04 o                         
   2   3   8       1959.20       1944.35        44.16 o                         
   3   3   8        319.78        242.92        13.08 o                         
   4   3   8          5.50          6.45         5.91 o                         
   5   3   8        186.73        198.63         9.38 o                         
   6   3   8       3282.74       3378.33        50.30 o                         
   7   3   8       1887.24       1793.90        24.64 o                         
   8   3   8       3943.19       4095.21        46.84 o                         
   9   3   8        257.12        271.76         7.88 o                         
  10   3   8       2260.20       2134.30        26.24 o                         
  11   3   8       8678.65       8523.45        93.17 o                         
  12   3   8       5333.24       5489.21        70.29 o                         
  13   3   8        516.11        542.22        11.32 o                         
  14   3   8         32.87         32.31         3.57 o                         
  15   3   8        110.81        123.87        13.56 o                         
  16   3   8         38.53         49.61         9.26 o                         
  17   3   8        233.31        204.99         9.92 o                         
 -17   4   8         44.72         37.37         5.62 o                         
 -16   4   8       1202.82       1099.10        25.65 o                         
 -15   4   8         35.37         41.14         6.66 o                         
 -14   4   8        422.06        400.81        13.99 o                         
 -13   4   8          1.30          1.96         4.38 o                         
 -12   4   8       1153.29       1094.38        22.13 o                         
 -11   4   8       1358.60       1371.13        26.62 o                         
 -10   4   8        675.23        632.99        14.30 o                         
  -9   4   8        104.93        129.12         7.32 o                         
  -8   4   8        832.88        865.32        22.46 o                         
  -7   4   8        861.49        802.79        15.51 o                         
  -6   4   8       1000.34        994.67        29.47 o                         
  -5   4   8       1224.39       1174.75        27.65 o                         
  -4   4   8          1.62          4.31         3.82 o                         
  -3   4   8        457.54        374.29        14.32 o                         
  -2   4   8       2552.72       2583.24        54.21 o                         
  -1   4   8       1390.11       1287.32        30.63 o                         
   0   4   8       2101.58       2009.51        47.92 o                         
   1   4   8       7766.38       7743.84       162.29 o                         
   2   4   8         35.08         27.28         6.35 o                         
   3   4   8       1714.58       1677.65        46.67 o                         
   4   4   8        582.60        480.74        31.46 o                         
   5   4   8       1217.25       1264.10        24.45 o                         
   6   4   8       1561.39       1647.12        27.36 o                         
   7   4   8        286.95        339.74        11.49 o                         
   8   4   8        654.53        680.88        13.90 o                         
   9   4   8         25.71         31.14         3.92 o                         
  10   4   8       1237.39       1310.54        23.81 o                         
  11   4   8        871.33        802.88        16.73 o                         
  12   4   8        312.56        333.36        14.52 o                         
  13   4   8        119.37        121.51         9.83 o                         
  14   4   8        159.27        156.97         7.80 o                         
  15   4   8         19.35         23.94         5.08 o                         
  16   4   8         11.73          9.59         4.96 o                         
  17   4   8        174.73        135.27         8.93 o                         
 -15   5   8         33.00         25.77         4.96 o                         
 -14   5   8         15.75         13.52         4.42 o                         
 -13   5   8         16.68         16.74         4.49 o                         
 -12   5   8        938.39        927.15        33.33 o                         
 -11   5   8       2497.33       2495.43        76.89 o                         
 -10   5   8         43.29         54.72         5.05 o                         
  -9   5   8        340.97        328.95        12.18 o                         
  -8   5   8       1382.82       1382.37        26.90 o                         
  -7   5   8       2211.14       2161.07        35.30 o                         
  -6   5   8         99.60         94.81         6.59 o                         
  -5   5   8         10.26          8.59         4.51 o                         
  -4   5   8       1535.22       1489.43        35.47 o                         
  -3   5   8        122.58        131.83         6.79 o                         
  -2   5   8         44.28         48.24         5.35 o                         
  -1   5   8         24.69         45.69         6.22 o                         
   0   5   8        231.73        268.69        12.17 o                         
   1   5   8        284.47        304.45        14.21 o                         
   2   5   8        274.79        278.76        12.23 o                         
   3   5   8          5.01          3.97         3.88 o                         
   4   5   8         53.93         83.75         5.68 o                         
   5   5   8        226.98        217.65         9.97 o                         
   6   5   8         85.13         93.08         6.73 o                         
   7   5   8       1251.62       1212.71        28.90 o                         
   8   5   8         24.36         26.95         3.89 o                         
   9   5   8          8.13          4.86         2.89 o                         
  10   5   8        290.35        265.69         8.39 o                         
  11   5   8       3362.78       3310.57        58.13 o                         
  12   5   8         93.16         99.29         6.50 o                         
  13   5   8          4.32          7.95         3.52 o                         
  14   5   8        189.02        207.70        11.09 o                         
  15   5   8          9.90         17.53         6.28 o                         
  16   5   8        119.06         80.37         6.95 o                         
 -14   6   8          0.90          2.17         3.25 o                         
 -13   6   8         11.94         15.87         6.95 o                         
 -12   6   8         49.43         51.16         5.87 o                         
 -11   6   8        107.44        113.11        14.22 o                         
 -10   6   8         10.24         27.12        10.58 o                         
  -9   6   8         48.41         29.39         5.87 o                         
  -8   6   8        279.87        287.31         9.86 o                         
  -7   6   8         95.53        102.58         6.34 o                         
  -6   6   8          4.78          7.10         4.06 o                         
  -5   6   8        594.82        586.65        16.73 o                         
  -4   6   8        634.10        691.62        20.56 o                         
  -3   6   8        489.28        473.89        20.80 o                         
  -2   6   8         90.09         92.65         7.16 o                         
  -1   6   8         85.16         82.93         7.85 o                         
   0   6   8          8.22          7.03         4.59 o                         
   1   6   8       1828.43       1876.52        40.85 o                         
   2   6   8        184.07        179.28        11.83 o                         
   3   6   8        177.71        174.14        11.31 o                         
   4   6   8        478.82        525.87        13.81 o                         
   5   6   8       1003.95       1078.79        23.84 o                         
   6   6   8         10.58          9.92         4.58 o                         
   7   6   8          1.01          4.01         4.85 o                         
   8   6   8        125.54        113.77         9.64 o                         
   9   6   8         24.70         29.67         4.71 o                         
  10   6   8         21.56         23.11         6.20 o                         
  11   6   8          0.15          0.78         6.30 o                         
  12   6   8        626.13        658.07        22.90 o                         
  13   6   8        288.96        259.82        37.04 o                         
  14   6   8        486.95        401.17        19.18 o                         
 -12   7   8        281.70        222.91        12.24 o                         
 -11   7   8       1034.75       1022.94        42.99 o                         
 -10   7   8        524.56        604.57        30.76 o                         
  -9   7   8        144.71        161.39        15.87 o                         
  -8   7   8        177.96        182.56        17.20 o                         
  -7   7   8        114.87         99.12         6.57 o                         
  -6   7   8        368.13        414.97        11.83 o                         
  -5   7   8         10.50          9.29         4.16 o                         
  -4   7   8         75.74         86.52         8.80 o                         
  -3   7   8         84.98         82.67         7.38 o                         
  -2   7   8        101.24        110.08         8.20 o                         
  -1   7   8         20.55         19.51         5.01 o                         
   0   7   8         47.70         68.33        10.09 o                         
   1   7   8       1012.20       1073.66        28.07 o                         
   2   7   8        149.75        204.71        11.03 o                         
   3   7   8          6.09         13.86         5.24 o                         
   4   7   8       1283.71       1446.74        36.16 o                         
   5   7   8        549.95        589.36        23.95 o                         
   6   7   8       1066.11       1226.99        54.24 o                         
   7   7   8        162.90        137.93        10.12 o                         
   8   7   8       1679.48       1698.28        67.80 o                         
   9   7   8          3.69         -9.26         9.26 o                         
  10   7   8         56.16         60.30         9.76 o                         
  11   7   8        694.32        635.39        60.69 o                         
  12   7   8       1951.76       1878.85        66.81 o                         
 -10   8   8          2.63          2.32         3.31 o                         
  -9   8   8         76.83         57.88         7.28 o                         
  -8   8   8        143.23        132.62        11.24 o                         
  -7   8   8        602.80        665.09        30.76 o                         
  -6   8   8        387.72        435.24        23.81 o                         
  -5   8   8         75.71         79.72         5.97 o                         
  -4   8   8        112.45        135.78         7.81 o                         
  -3   8   8          0.53          5.53         4.13 o                         
  -2   8   8        829.54       1045.56        33.67 o                         
  -1   8   8         82.90         81.03        12.24 o                         
   0   8   8        926.66       1036.83        47.29 o                         
   1   8   8          2.82          5.95         7.28 o                         
   2   8   8         20.00         52.16         8.27 o                         
   3   8   8        510.43        550.00        29.10 o                         
   4   8   8       1110.37       1302.40        53.91 o                         
   5   8   8        707.07        682.62        32.74 o                         
   6   8   8        193.10        174.29        14.55 o                         
   7   8   8          3.77         -1.98         6.61 o                         
   8   8   8          5.84          4.96         6.28 o                         
   9   8   8          1.10          2.98         4.63 o                         
  -4   9   8         68.66         65.15         6.61 o                         
  -3   9   8        154.60        151.47        10.91 o                         
  -2   9   8         12.80         12.10         3.57 o                         
  -1   9   8         14.02          6.95         4.96 o                         
   0   9   8          2.56          4.78         5.62 o                         
   1   9   8        350.39        338.55        24.97 o                         
   2   9   8         17.38         25.72         4.30 o                         
   3   9   8         33.15         22.02         3.98 o                         
   4   9   8        341.88        303.48        10.40 o                         
 -17   0   9         27.29         28.44         8.27 o                         
 -15   0   9         25.65         61.58         8.64 o                         
 -13   0   9         78.44         60.79         5.80 o                         
 -11   0   9       3921.75       3862.08        74.97 o                         
  -9   0   9         25.51         25.87         4.30 o                         
  -7   0   9        245.66        229.53        14.22 o                         
  -5   0   9       1650.19       1748.55        89.96 o                         
  -3   0   9       1142.40       1006.18        37.16 o                         
  -1   0   9       1454.96       1606.67        67.47 o                         
   1   0   9       1832.44       2091.48        83.01 o                         
   3   0   9         42.15         26.79         8.60 o                         
   5   0   9        240.46        194.39        13.40 o                         
   7   0   9        421.69        350.52        11.10 o                         
   9   0   9       1127.01       1186.62        24.85 o                         
  11   0   9         99.20         81.64         8.59 o                         
  13   0   9       3012.75       3273.99        73.63 o                         
  15   0   9       1063.69       1217.95        32.41 o                         
  17   0   9         79.82         66.27         7.24 o                         
 -18   1   9          9.33         -1.70         3.80 o                         
 -17   1   9        531.19        468.97        18.82 o                         
 -16   1   9         78.01         75.82         6.85 o                         
 -15   1   9        461.38        440.20        12.39 o                         
 -14   1   9        687.77        675.17        15.53 o                         
 -13   1   9          2.26         18.24         4.47 o                         
 -12   1   9        831.32        780.48        17.15 o                         
 -11   1   9        384.68        416.98        10.67 o                         
 -10   1   9         59.58         57.06         4.13 o                         
  -9   1   9       1390.63       1283.65        19.73 o                         
  -8   1   9       2494.28       2471.86        41.52 o                         
  -7   1   9        306.47        326.41        11.25 o                         
  -6   1   9        627.29        640.89        16.29 o                         
  -5   1   9        309.33        348.46        24.89 o                         
  -4   1   9        466.29        556.54        29.81 o                         
  -3   1   9        178.41        142.22        12.86 o                         
  -2   1   9       3854.82       3752.25        71.28 o                         
  -1   1   9       3605.73       3486.26        74.76 o                         
   0   1   9        781.76        791.74        23.50 o                         
   1   1   9        802.04        985.56        47.29 o                         
   2   1   9       2837.87       2825.39       108.15 o                         
   3   1   9       1662.28       1761.78        73.09 o                         
   4   1   9        117.31        133.97        10.72 o                         
   5   1   9       8108.84       9106.80       188.30 o                         
   6   1   9       1705.14       1767.59        30.57 o                         
   7   1   9       1469.51       1505.58        26.93 o                         
   8   1   9       1276.75       1351.64        25.36 o                         
   9   1   9       1553.57       1355.79        19.52 o                         
  10   1   9        493.03        487.39        10.03 o                         
  11   1   9       7896.68       8092.33        91.54 o                         
  12   1   9         30.37         36.49         4.94 o                         
  13   1   9          2.86          1.27         4.04 o                         
  14   1   9       1022.83       1056.19        21.05 o                         
  15   1   9       2303.17       2395.70        42.55 o                         
  16   1   9         30.98         31.87         4.20 o                         
  17   1   9         45.35         51.26         8.60 o                         
 -17   2   9         10.36         21.40         4.15 o                         
 -16   2   9        959.79        998.38        22.29 o                         
 -15   2   9          6.01         12.84         4.34 o                         
 -14   2   9          4.72          6.76         4.75 o                         
 -13   2   9         65.76         46.86         6.67 o                         
 -12   2   9         19.79         29.46         4.14 o                         
 -11   2   9        918.62        971.15        18.39 o                         
 -10   2   9       1138.58       1042.73        16.39 o                         
  -9   2   9          1.92         14.66         2.70 o                         
  -8   2   9       2952.36       2938.61        40.77 o                         
  -7   2   9        659.82        672.10        15.18 o                         
  -6   2   9        150.83        150.23         7.47 o                         
  -5   2   9        173.63        178.41        10.14 o                         
  -4   2   9       4852.55       4446.76       101.06 o                         
  -3   2   9       1617.02       1467.58        42.06 o                         
  -2   2   9        295.18        275.37        19.18 o                         
  -1   2   9        682.81        800.11        27.08 o                         
   0   2   9         83.49        120.07         8.25 o                         
   1   2   9       2631.38       2651.98        78.00 o                         
   2   2   9       7488.67       7520.57       190.78 o                         
   3   2   9         37.56         31.05         6.14 o                         
   4   2   9       2488.61       2695.18        58.38 o                         
   5   2   9       1150.70        891.28        21.85 o                         
   6   2   9       4149.91       4273.03        61.45 o                         
   7   2   9       1196.35       1114.15        21.35 o                         
   8   2   9        261.55        294.80         6.94 o                         
   9   2   9        134.30        146.45         4.87 o                         
  10   2   9        483.58        415.90         9.10 o                         
  11   2   9          8.40         13.80         3.59 o                         
  12   2   9        897.75       1028.07        15.70 o                         
  13   2   9        602.45        653.68        14.67 o                         
  14   2   9        687.09        745.24        19.10 o                         
  15   2   9         12.10         16.85         3.93 o                         
  16   2   9         86.91         82.52         7.60 o                         
  17   2   9         13.07         18.85         6.95 o                         
 -17   3   9         97.61         80.04         8.60 o                         
 -16   3   9        469.14        460.35        14.58 o                         
 -15   3   9        293.38        303.63        12.03 o                         
 -14   3   9        203.06        188.26         8.62 o                         
 -13   3   9        802.84        808.09        21.34 o                         
 -12   3   9       1182.85       1165.52        24.94 o                         
 -11   3   9        116.66        140.78         5.85 o                         
 -10   3   9         57.03         48.73         4.25 o                         
  -9   3   9       7276.92       7114.39        90.00 o                         
  -8   3   9       8975.00       8847.29       109.57 o                         
  -7   3   9        361.13        353.41        12.47 o                         
  -6   3   9       2288.01       2273.52        43.84 o                         
  -5   3   9        276.09        140.42        10.17 o                         
  -4   3   9       1221.48       1224.01        31.31 o                         
  -3   3   9       2355.48       2197.91        43.28 o                         
  -2   3   9       2046.28       1832.10        37.27 o                         
  -1   3   9        112.20        108.02        10.65 o                         
   0   3   9        622.20        588.78        26.73 o                         
   1   3   9       7226.15       7769.17       201.66 o                         
   2   3   9        485.11        569.21        20.60 o                         
   3   3   9          9.60         21.41         5.92 o                         
   4   3   9        484.35        478.14        29.84 o                         
   5   3   9       1581.18       1777.50        48.40 o                         
   6   3   9         46.68         47.90         3.68 o                         
   7   3   9        159.11        122.76         4.90 o                         
   8   3   9        357.85        424.95         8.39 o                         
   9   3   9       1294.58       1193.17        16.53 o                         
  10   3   9       2239.08       2245.34        26.82 o                         
  11   3   9          0.28          7.60         3.35 o                         
  12   3   9        123.94        106.29         8.68 o                         
  13   3   9        790.03        841.20        14.98 o                         
  14   3   9       2718.27       2978.09        50.09 o                         
  15   3   9        105.24        125.47         9.55 o                         
  16   3   9        114.10        163.05        14.55 o                         
  17   3   9        276.47        272.43        10.92 o                         
 -17   4   9         29.79         40.68         5.29 o                         
 -16   4   9          9.49          3.37         3.89 o                         
 -15   4   9         30.77         36.92         6.17 o                         
 -14   4   9          9.06          4.55         5.02 o                         
 -13   4   9         59.89         51.03         6.17 o                         
 -12   4   9          1.72          6.88         4.19 o                         
 -11   4   9        614.24        561.13        17.55 o                         
 -10   4   9        754.62        730.38        19.03 o                         
  -9   4   9        553.78        516.61        13.45 o                         
  -8   4   9        235.88        200.49         6.71 o                         
  -7   4   9       1222.87       1138.31        23.15 o                         
  -6   4   9        398.38        347.71        12.60 o                         
  -5   4   9        827.44        778.47        26.67 o                         
  -4   4   9       3812.45       3809.80        83.45 o                         
  -3   4   9        602.00        626.32        20.19 o                         
  -2   4   9       2940.36       2875.91        58.15 o                         
  -1   4   9       1312.26       1148.27        33.75 o                         
   0   4   9        246.34        273.38        13.75 o                         
   1   4   9          6.57          1.09         4.92 o                         
   2   4   9       1973.90       1763.37        66.32 o                         
   3   4   9        845.21        784.40        27.27 o                         
   4   4   9        773.50        828.79        22.90 o                         
   5   4   9        954.21        814.64        20.12 o                         
   6   4   9       1408.59       1446.07        27.76 o                         
   7   4   9        877.66        875.52        17.62 o                         
   8   4   9          9.99         12.56         3.44 o                         
   9   4   9        835.88        849.35        16.97 o                         
  10   4   9         64.53         60.62         4.72 o                         
  11   4   9        557.64        607.59        22.53 o                         
  12   4   9          9.53          5.51         4.61 o                         
  13   4   9        216.64        234.10        10.93 o                         
  14   4   9        105.22        129.99         7.00 o                         
  15   4   9        214.05        244.74        17.86 o                         
  16   4   9         68.62         69.69         9.59 o                         
 -15   5   9         71.21         52.92         7.94 o                         
 -14   5   9        426.30        372.45        14.38 o                         
 -13   5   9         12.59         15.37         4.95 o                         
 -12   5   9         79.35         84.87         7.14 o                         
 -11   5   9        177.10        180.83        15.05 o                         
 -10   5   9         54.12         43.17         5.14 o                         
  -9   5   9        101.74        118.84         5.44 o                         
  -8   5   9       3790.04       3672.06        60.28 o                         
  -7   5   9        186.33        222.19         8.86 o                         
  -6   5   9       1020.79       1048.88        23.81 o                         
  -5   5   9         30.44         36.33         5.79 o                         
  -4   5   9        138.04        142.50         8.73 o                         
  -3   5   9         22.53         30.02         4.58 o                         
  -2   5   9         10.34         10.92         3.19 o                         
  -1   5   9         10.57         13.46         3.81 o                         
   0   5   9        842.70        913.67        28.55 o                         
   1   5   9        372.50        416.40        17.11 o                         
   2   5   9       1136.84       1118.78        25.75 o                         
   3   5   9          7.02          9.08         4.46 o                         
   4   5   9       1681.16       1665.37        34.54 o                         
   5   5   9          9.67         14.52         4.41 o                         
   6   5   9       1757.39       1744.62        35.08 o                         
   7   5   9        584.75        628.56        16.51 o                         
   8   5   9        249.02        244.09         9.13 o                         
   9   5   9         77.81         69.60         5.18 o                         
  10   5   9       1014.49       1015.32        20.86 o                         
  11   5   9        376.76        351.56         9.51 o                         
  12   5   9        148.81        143.43         7.24 o                         
  13   5   9         11.84          7.09         3.46 o                         
  14   5   9        180.05        206.21        14.15 o                         
  15   5   9          0.71         -1.32         5.62 o                         
 -14   6   9         14.75         16.54         3.34 o                         
 -13   6   9         64.89         84.67         9.59 o                         
 -12   6   9        114.11        109.14        12.57 o                         
 -11   6   9        676.68        687.74        25.25 o                         
 -10   6   9        245.47        203.73        19.18 o                         
  -9   6   9       1376.87       1452.47        45.48 o                         
  -8   6   9         81.39         72.63         6.19 o                         
  -7   6   9         84.77         66.91         6.29 o                         
  -6   6   9        248.12        222.38         9.02 o                         
  -5   6   9        481.85        488.83        18.79 o                         
  -4   6   9        246.74        256.51        12.06 o                         
  -3   6   9        112.98        104.04         9.77 o                         
  -2   6   9       1850.08       1929.22        41.56 o                         
  -1   6   9        531.88        561.78        19.24 o                         
   0   6   9       1244.29       1197.73        29.16 o                         
   1   6   9       1340.46       1290.66        30.99 o                         
   2   6   9        228.93        223.46        14.24 o                         
   3   6   9        500.49        479.03        15.56 o                         
   4   6   9         52.48         56.84         5.53 o                         
   5   6   9         73.46         70.11         6.11 o                         
   6   6   9         64.79         75.86         6.25 o                         
   7   6   9         66.00         87.70         7.63 o                         
   8   6   9          9.24         18.44         6.76 o                         
   9   6   9        414.38        418.47        23.36 o                         
  10   6   9        242.18        223.44         8.94 o                         
  11   6   9         23.33         25.64         6.73 o                         
  12   6   9         55.13         45.21         6.66 o                         
  13   6   9          0.12         -0.44         4.42 o                         
  14   6   9        116.24        107.82         8.27 o                         
 -11   7   9        221.50        267.56        17.20 o                         
 -10   7   9          6.39         19.84         7.94 o                         
  -9   7   9       2244.76       2244.64        86.32 o                         
  -8   7   9        597.16        619.78        33.73 o                         
  -7   7   9       1842.33       2075.77        47.48 o                         
  -6   7   9        136.52        108.61         6.08 o                         
  -5   7   9        183.88        163.20         7.40 o                         
  -4   7   9        251.02        262.73        14.55 o                         
  -3   7   9       1281.53       1297.40        33.00 o                         
  -2   7   9         11.45         12.61         5.70 o                         
  -1   7   9          0.19          0.31         4.61 o                         
   0   7   9        810.08        938.99        25.81 o                         
   1   7   9        204.92        189.87        10.68 o                         
   2   7   9         62.22         78.32         9.22 o                         
   3   7   9        531.78        486.02        17.24 o                         
   4   7   9        565.00        548.12        18.33 o                         
   5   7   9         67.50         85.95         9.59 o                         
   6   7   9        169.79        145.19        15.54 o                         
   7   7   9          0.44          5.11         4.40 o                         
   8   7   9          0.10          1.65         8.27 o                         
   9   7   9       1025.42        946.54        41.01 o                         
  10   7   9          7.12          5.19         5.32 o                         
  11   7   9        315.72        276.29        15.21 o                         
  12   7   9         19.72         23.48         5.29 o                         
  -9   8   9        730.77        632.35        26.79 o                         
  -8   8   9        175.07        146.18        11.24 o                         
  -7   8   9        292.50        216.96        15.21 o                         
  -6   8   9          8.89         16.54         6.61 o                         
  -5   8   9       1194.40       1148.22        33.55 o                         
  -4   8   9          5.17          8.68         4.61 o                         
  -3   8   9        153.28        175.91        11.84 o                         
  -2   8   9          1.28          9.54         4.76 o                         
  -1   8   9        114.78        110.79        13.23 o                         
   0   8   9          2.25          0.99         7.28 o                         
   1   8   9       1125.97       1161.96        53.08 o                         
   2   8   9          3.98          7.75         5.36 o                         
   3   8   9          5.88          4.28         4.89 o                         
   4   8   9        287.73        303.94        19.84 o                         
   5   8   9        395.82        435.90        23.81 o                         
   6   8   9         25.43         29.43         7.94 o                         
   7   8   9        344.50        305.92        17.53 o                         
   8   8   9        108.47         76.80        12.90 o                         
   9   8   9         33.75         50.93         5.95 o                         
  -4   9   9        100.29         93.60         7.28 o                         
  -3   9   9        223.51        187.19        11.58 o                         
  -2   9   9          8.49         11.24         5.29 o                         
   0   9   9          1.95          1.65         4.96 o                         
   1   9   9         76.97         51.48         4.69 o                         
   2   9   9         42.10         44.99         7.61 o                         
   3   9   9        288.67        174.62        10.91 o                         
   4   9   9        114.57         97.56         7.28 o                         
 -18   0  10       2221.86       2199.66        80.70 o                         
 -16   0  10        722.52        732.42        25.43 o                         
 -14   0  10        483.60        493.73        21.98 o                         
 -12   0  10         22.10         81.70         7.93 o                         
 -10   0  10        347.37        368.67        13.42 o                         
  -8   0  10        654.61        620.07        21.57 o                         
  -6   0  10       1603.66       1492.88        37.94 o                         
  -4   0  10       9657.53      10725.45       386.62 o                         
  -2   0  10        395.37        372.98        30.26 o                         
   0   0  10        135.97        234.48        20.51 o                         
   2   0  10      11755.08      12572.88       423.33 o                         
   4   0  10       8293.59       8633.92       216.50 o                         
   6   0  10        336.30        436.34        15.43 o                         
   8   0  10       8060.92       8012.16       125.19 o                         
  10   0  10        365.74        400.96        14.61 o                         
  12   0  10       1930.39       2234.93        59.02 o                         
  14   0  10        473.76        472.23        19.01 o                         
  16   0  10         84.89         73.43         6.52 o                         
 -17   1  10        219.97        195.18        11.22 o                         
 -16   1  10         31.50         48.98         5.82 o                         
 -15   1  10         42.82         50.23         5.73 o                         
 -14   1  10        321.88        254.46         8.71 o                         
 -13   1  10       1851.50       1789.39        28.65 o                         
 -12   1  10        124.96        103.46         8.16 o                         
 -11   1  10        274.53        289.42        10.74 o                         
 -10   1  10       1754.30       1531.33        27.21 o                         
  -9   1  10       1618.85       1528.01        26.54 o                         
  -8   1  10        481.73        408.27        11.99 o                         
  -7   1  10          2.11          3.94         3.33 o                         
  -6   1  10       2250.32       2443.87        44.70 o                         
  -5   1  10        870.45        983.42        21.41 o                         
  -4   1  10       9833.72      10341.68       213.49 o                         
  -3   1  10       2854.27       2789.80        69.66 o                         
  -2   1  10         10.02         29.26         4.57 o                         
  -1   1  10       4655.38       4799.17       100.15 o                         
   0   1  10       2594.06       2496.27        57.53 o                         
   1   1  10       1389.94       1281.12        43.27 o                         
   2   1  10         89.66        125.68        16.54 o                         
   3   1  10       5120.47       5043.90       182.23 o                         
   4   1  10      25515.89      29299.30       561.67 o                         
   5   1  10       1082.82       1222.27        22.75 o                         
   6   1  10      11338.96      12969.38       180.54 o                         
   7   1  10        247.07        209.55         7.52 o                         
   8   1  10        387.15        397.25         9.53 o                         
   9   1  10        315.54        340.38         7.95 o                         
  10   1  10          0.91          7.80         2.85 o                         
  11   1  10       1392.58       1402.41        22.46 o                         
  12   1  10       2353.53       2385.28        36.64 o                         
  13   1  10         20.90         21.50         4.11 o                         
  14   1  10        886.82        964.37        19.72 o                         
  15   1  10         13.91         10.34         4.07 o                         
  16   1  10        980.17       1126.08        22.50 o                         
  17   1  10         76.04         53.25         8.27 o                         
 -17   2  10          4.38          2.82         3.29 o                         
 -16   2  10         51.79         50.25         7.49 o                         
 -15   2  10       1234.62       1324.62        28.95 o                         
 -14   2  10          8.51          5.65         4.47 o                         
 -13   2  10          2.56         12.97         4.29 o                         
 -12   2  10         96.59        124.32        13.31 o                         
 -11   2  10       1623.93       1585.76        32.14 o                         
 -10   2  10        725.72        727.67        12.85 o                         
  -9   2  10       1878.79       1816.82        24.63 o                         
  -8   2  10       1632.30       1670.34        22.67 o                         
  -7   2  10         53.86         30.10         4.60 o                         
  -6   2  10         26.63         80.95         9.15 o                         
  -5   2  10       5050.18       4602.41        69.57 o                         
  -4   2  10       2017.21       2243.44        52.44 o                         
  -3   2  10       2738.00       3025.85        64.37 o                         
  -2   2  10        630.08        692.00        33.44 o                         
  -1   2  10       1928.76       1623.48        45.11 o                         
   0   2  10        111.33        111.00         9.11 o                         
   1   2  10        242.12        188.27        20.51 o                         
   2   2  10       8805.50       9173.66       229.46 o                         
   3   2  10       3985.39       4688.29        91.24 o                         
   4   2  10       1101.72       1137.42        32.51 o                         
   5   2  10        481.18        497.99        12.96 o                         
   6   2  10        811.09       1000.91        19.51 o                         
   7   2  10       1992.60       2102.94        34.97 o                         
   8   2  10       1206.60       1243.09        16.81 o                         
   9   2  10        616.49        709.03        14.61 o                         
  10   2  10         11.23         10.17         3.01 o                         
  11   2  10        109.06        131.52         5.46 o                         
  12   2  10        383.61        423.44         9.98 o                         
  13   2  10         94.15         74.99         5.49 o                         
  14   2  10        492.83        471.58        13.22 o                         
  15   2  10        256.68        283.73        12.41 o                         
  16   2  10          4.15          4.96         8.93 o                         
  17   2  10        506.77        455.41        23.81 o                         
 -17   3  10        444.94        421.68        20.17 o                         
 -16   3  10        308.41        316.72        12.11 o                         
 -15   3  10        137.16        135.80        11.46 o                         
 -14   3  10       1726.27       1606.66        44.73 o                         
 -13   3  10       2495.35       2451.66        42.60 o                         
 -12   3  10       1248.40       1235.60        24.15 o                         
 -11   3  10         58.46         55.39         4.30 o                         
 -10   3  10         16.35         18.74         5.83 o                         
  -9   3  10         46.39         27.85         3.40 o                         
  -8   3  10        681.30        779.68        15.89 o                         
  -7   3  10          8.18         14.68         3.53 o                         
  -6   3  10        258.24        231.65        11.56 o                         
  -5   3  10       5134.35       5189.39        78.26 o                         
  -4   3  10        204.40        192.23        14.54 o                         
  -3   3  10       1417.56       1488.83        33.25 o                         
  -2   3  10       1059.19       1049.03        25.58 o                         
  -1   3  10       7684.67       7782.04       165.08 o                         
   0   3  10       2487.61       2461.64        56.81 o                         
   1   3  10        757.86        815.25        38.08 o                         
   2   3  10       3128.33       3329.51        69.75 o                         
   3   3  10       9803.24       9916.38       178.50 o                         
   4   3  10        709.88        803.15        27.26 o                         
   5   3  10       3086.91       3208.07        59.95 o                         
   6   3  10        207.94        298.37         9.49 o                         
   7   3  10         40.15         21.54         2.97 o                         
   8   3  10        626.38        642.27        12.89 o                         
   9   3  10        162.87        171.72         5.73 o                         
  10   3  10        244.30        273.79         6.57 o                         
  11   3  10        918.94        881.92        13.12 o                         
  12   3  10          0.29          1.35         3.18 o                         
  13   3  10        271.43        226.45        11.40 o                         
  14   3  10          1.22         -0.19         3.93 o                         
  15   3  10        740.35        792.71        29.77 o                         
  16   3  10         80.65         88.97        11.24 o                         
  17   3  10        817.39        814.58        34.06 o                         
 -16   4  10         14.09         10.25         5.29 o                         
 -15   4  10        423.50        395.22        24.14 o                         
 -14   4  10        388.53        407.01        22.65 o                         
 -13   4  10          4.48          7.27         4.38 o                         
 -12   4  10        539.26        536.51        18.17 o                         
 -11   4  10        468.76        495.85        17.22 o                         
 -10   4  10        701.60        721.57        19.50 o                         
  -9   4  10       2096.42       2179.21        49.39 o                         
  -8   4  10        182.04        205.89         7.79 o                         
  -7   4  10       1652.13       1727.91        36.39 o                         
  -6   4  10        648.50        598.66        22.00 o                         
  -5   4  10        148.12        116.52         9.27 o                         
  -4   4  10         58.56         87.68        11.55 o                         
  -3   4  10       1969.60       2196.84        44.54 o                         
  -2   4  10       2290.92       2479.27        52.22 o                         
  -1   4  10        276.57        269.17        11.76 o                         
   0   4  10       2138.73       2026.60        49.53 o                         
   1   4  10        115.10        121.98        29.60 o                         
   2   4  10         11.92          9.67         5.65 o                         
   3   4  10       2604.04       2648.09        66.08 o                         
   4   4  10       1059.71       1051.70        27.33 o                         
   5   4  10        600.05        503.06        18.00 o                         
   6   4  10        792.08        854.22        19.22 o                         
   7   4  10        747.59        716.57        15.46 o                         
   8   4  10        686.46        775.16        16.04 o                         
   9   4  10          3.06         -0.73         3.64 o                         
  10   4  10        268.53        269.16         9.61 o                         
  11   4  10         47.76         52.33         4.97 o                         
  12   4  10         27.98         25.90         5.06 o                         
  13   4  10       1084.62       1045.28        23.65 o                         
  14   4  10          0.37         -1.51         5.17 o                         
  15   4  10         12.97         27.45         7.61 o                         
  16   4  10          4.99          4.30         3.31 o                         
 -15   5  10         10.82          5.62         5.62 o                         
 -14   5  10         24.05         10.91         6.95 o                         
 -13   5  10         57.99         36.43         5.91 o                         
 -12   5  10        161.06        177.38         9.42 o                         
 -11   5  10        286.30        280.83        14.68 o                         
 -10   5  10        384.75        359.24        20.05 o                         
  -9   5  10       2231.70       2347.46        48.83 o                         
  -8   5  10        707.41        755.03        19.84 o                         
  -7   5  10        242.24        280.65        11.06 o                         
  -6   5  10         50.09         52.56         5.53 o                         
  -5   5  10       3213.31       3240.15        70.36 o                         
  -4   5  10       1304.62       1277.58        30.94 o                         
  -3   5  10        629.99        623.53        18.26 o                         
  -2   5  10        308.37        303.41        10.16 o                         
  -1   5  10       1049.28       1100.80        26.67 o                         
   0   5  10       2456.96       2566.05        55.90 o                         
   1   5  10       3613.35       3679.87        83.72 o                         
   2   5  10        154.94        134.86         9.20 o                         
   3   5  10        804.60        846.73        21.79 o                         
   4   5  10        280.90        284.78        11.78 o                         
   5   5  10       1479.65       1446.81        31.62 o                         
   6   5  10         80.93        101.60         6.86 o                         
   7   5  10       1211.31       1197.10        26.05 o                         
   8   5  10         50.87         42.57         5.07 o                         
   9   5  10         81.28         86.23         5.94 o                         
  10   5  10          0.53          1.13         3.84 o                         
  11   5  10        248.57        239.57        11.71 o                         
  12   5  10          4.50         11.01         3.76 o                         
  13   5  10        753.15        722.02        19.73 o                         
  14   5  10          6.27          8.95         4.05 o                         
  15   5  10       1035.98       1040.13        41.01 o                         
 -14   6  10        217.00        176.28        10.25 o                         
 -13   6  10         68.53         53.12         5.38 o                         
 -12   6  10        181.57        175.28        14.55 o                         
 -11   6  10        237.90        238.64        13.56 o                         
 -10   6  10         90.78         92.27        13.56 o                         
  -9   6  10        344.03        352.94        22.16 o                         
  -8   6  10        445.25        402.18        15.71 o                         
  -7   6  10       2745.36       2810.45        52.83 o                         
  -6   6  10          5.52          6.09         3.86 o                         
  -5   6  10        848.08        942.18        26.64 o                         
  -4   6  10         11.00         12.00         4.07 o                         
  -3   6  10        629.76        582.68        16.08 o                         
  -2   6  10         85.32         95.41         7.17 o                         
  -1   6  10        776.91        799.80        22.06 o                         
   0   6  10        306.16        265.32        18.71 o                         
   1   6  10          2.43          4.39         6.37 o                         
   2   6  10       1517.47       1760.61        63.26 o                         
   3   6  10       1791.87       1803.29        79.43 o                         
   4   6  10        220.06        240.29        13.13 o                         
   5   6  10       1067.10       1078.19        32.80 o                         
   6   6  10         88.93         81.26         8.79 o                         
   7   6  10          2.80          4.26         4.37 o                         
   8   6  10        404.14        452.70        16.10 o                         
   9   6  10        456.21        502.91        16.52 o                         
  10   6  10         16.42         19.55         4.19 o                         
  11   6  10          1.33         10.10         6.07 o                         
  12   6  10        381.87        342.56        23.98 o                         
  13   6  10       1347.12       1328.20        49.94 o                         
  14   6  10         32.24         33.73         4.63 o                         
 -11   7  10          0.45         -0.66         3.97 o                         
 -10   7  10        657.27        622.43        30.43 o                         
  -9   7  10         33.52         81.69        11.91 o                         
  -8   7  10         49.67         32.74         9.92 o                         
  -7   7  10         96.91         94.66         7.43 o                         
  -6   7  10        193.54        192.92         8.69 o                         
  -5   7  10        102.87        110.76        11.77 o                         
  -4   7  10         87.07         78.15        13.73 o                         
  -3   7  10        244.74        250.36        20.84 o                         
  -2   7  10       1733.15       1887.32        55.41 o                         
  -1   7  10         61.48         71.32         8.88 o                         
   0   7  10        433.20        493.40        17.42 o                         
   1   7  10        480.41        491.18        21.63 o                         
   2   7  10       2608.92       2727.05        74.71 o                         
   3   7  10          3.20          2.69         4.75 o                         
   4   7  10        865.85        969.17        26.46 o                         
   5   7  10        472.30        452.77        15.73 o                         
   6   7  10        550.46        582.74        31.09 o                         
   7   7  10       1329.06       1275.98        31.16 o                         
   8   7  10        179.06        194.07        10.69 o                         
   9   7  10         28.28         29.62         6.17 o                         
  10   7  10         68.90         64.49         6.66 o                         
  11   7  10         40.88         27.12         6.28 o                         
  -9   8  10         59.47         42.66         5.95 o                         
  -8   8  10        130.84        129.31        10.25 o                         
  -7   8  10         31.38         28.44         6.61 o                         
  -6   8  10        215.84        256.97        16.87 o                         
  -5   8  10         27.57         29.63         5.26 o                         
  -4   8  10         15.51         14.37         8.93 o                         
  -3   8  10        194.05        177.83         9.38 o                         
  -2   8  10         33.66         34.50         5.63 o                         
  -1   8  10         30.04         24.80         8.27 o                         
   0   8  10        165.95        196.15        27.12 o                         
   1   8  10        149.41        165.59        13.23 o                         
   2   8  10        841.40        924.50        28.75 o                         
   3   8  10          9.51         11.20         5.13 o                         
   4   8  10          8.60          3.64         6.61 o                         
   5   8  10          0.46          2.26         4.19 o                         
   6   8  10          1.13         -3.64         6.28 o                         
   7   8  10         19.77          8.60         5.95 o                         
   8   8  10         53.17         68.13         7.28 o                         
  -3   9  10         18.90         16.54         4.30 o                         
  -2   9  10        427.59        467.98        21.17 o                         
   1   9  10          4.42         -0.66         4.63 o                         
   2   9  10        559.32        525.85        23.15 o                         
   3   9  10         50.83         43.99         5.29 o                         
 -17   0  11        364.52        359.17        22.16 o                         
 -15   0  11        920.22       1001.51        33.52 o                         
 -13   0  11       1761.61       1911.36        51.93 o                         
 -11   0  11       3872.22       3805.74        66.03 o                         
  -9   0  11        192.94        191.19         9.59 o                         
  -7   0  11       7509.87       6958.99       143.68 o                         
  -5   0  11       4721.24       5166.22       136.44 o                         
  -3   0  11       3391.69       4247.77       117.76 o                         
  -1   0  11         34.99         57.88        12.90 o                         
   1   0  11        336.65        471.62        32.74 o                         
   3   0  11       5802.65       7360.64       256.31 o                         
   5   0  11      16197.97      18255.01       433.30 o                         
   7   0  11       2654.89       2870.78        55.45 o                         
   9   0  11       1162.58       1043.30        24.31 o                         
  11   0  11        831.68        716.37        21.49 o                         
  13   0  11         67.57         29.14         8.88 o                         
  15   0  11        311.91        339.07        14.34 o                         
  17   0  11        219.44        279.79        18.85 o                         
 -17   1  11        206.71        211.05        11.57 o                         
 -16   1  11          0.57         -1.39         4.77 o                         
 -15   1  11        785.75        920.45        26.20 o                         
 -14   1  11        137.24        135.03         6.45 o                         
 -13   1  11         41.08         41.70         4.73 o                         
 -12   1  11        970.19        945.50        31.94 o                         
 -11   1  11       2856.68       2648.74        42.59 o                         
 -10   1  11        574.59        570.47        15.06 o                         
  -9   1  11         11.58         20.73         3.84 o                         
  -8   1  11       1331.29       1346.09        23.97 o                         
  -7   1  11      10145.55      10870.89       171.43 o                         
  -6   1  11        258.85        275.43        10.17 o                         
  -5   1  11         10.35         81.00         5.95 o                         
  -4   1  11       1513.11       1416.43        26.35 o                         
  -3   1  11      27602.46      28189.35       547.29 o                         
  -2   1  11         11.19         15.93         4.42 o                         
  -1   1  11       6186.23       6289.74       129.27 o                         
   0   1  11        132.14         92.50         8.82 o                         
   1   1  11       5731.36       5593.36       117.56 o                         
   2   1  11         30.36         44.78        10.09 o                         
   3   1  11       1640.63       1860.00        80.37 o                         
   4   1  11        419.75        484.69        28.49 o                         
   5   1  11       2723.90       2542.19        41.84 o                         
   6   1  11        409.59        384.79        15.13 o                         
   7   1  11       4112.10       4151.42        64.04 o                         
   8   1  11       1817.64       1747.68        26.01 o                         
   9   1  11       1317.96       1309.27        19.35 o                         
  10   1  11       1596.01       1642.10        23.43 o                         
  11   1  11       2556.52       2712.24        37.68 o                         
  12   1  11       1696.40       1729.90        28.67 o                         
  13   1  11        870.26        905.38        19.09 o                         
  14   1  11        616.82        637.89        15.16 o                         
  15   1  11         15.76          8.73         3.97 o                         
  16   1  11        553.62        587.66        25.89 o                         
  17   1  11        109.83         87.31         9.59 o                         
 -17   2  11         62.26         59.90         4.71 o                         
 -16   2  11         25.18         21.50         4.91 o                         
 -15   2  11         95.80         98.79         6.59 o                         
 -14   2  11         63.45         73.03         5.60 o                         
 -13   2  11         84.65        105.92         7.41 o                         
 -12   2  11        177.66        220.49         8.79 o                         
 -11   2  11       2122.02       2084.49        42.84 o                         
 -10   2  11       1815.55       1764.26        28.43 o                         
  -9   2  11        204.67        206.22         7.34 o                         
  -8   2  11         77.25         94.57         5.08 o                         
  -7   2  11       2428.21       2294.36        39.59 o                         
  -6   2  11         15.56          7.53         3.85 o                         
  -5   2  11        561.60        663.01        15.88 o                         
  -4   2  11          3.97          5.31         3.18 o                         
  -3   2  11       2456.25       2945.44        64.46 o                         
  -2   2  11        788.73        883.51        36.29 o                         
  -1   2  11          0.13          4.38         7.21 o                         
   0   2  11        180.66        137.61        13.23 o                         
   1   2  11        797.41        962.74        52.92 o                         
   2   2  11        506.49        614.13        29.95 o                         
   3   2  11        575.17        680.25        24.49 o                         
   4   2  11       1548.73       1552.72        40.83 o                         
   5   2  11       4957.21       5708.61        97.07 o                         
   6   2  11          5.55         15.92         3.41 o                         
   7   2  11       1683.01       1805.66        26.95 o                         
   8   2  11       1527.47       1592.18        22.69 o                         
   9   2  11        723.22        652.72        11.19 o                         
  10   2  11         12.61         18.30         3.19 o                         
  11   2  11       2129.07       2013.78        33.38 o                         
  12   2  11         78.25         81.61         4.88 o                         
  13   2  11         54.77         47.39         5.12 o                         
  14   2  11         80.17         73.66         7.57 o                         
  15   2  11          2.47         10.22         5.60 o                         
  16   2  11          0.66         -1.98         4.44 o                         
  17   2  11        986.18        924.05        38.69 o                         
 -17   3  11        189.03        197.11        12.24 o                         
 -16   3  11        278.87        265.09        16.04 o                         
 -15   3  11         39.59         33.61         5.88 o                         
 -14   3  11          5.25          0.83         4.36 o                         
 -13   3  11        603.76        559.66        14.27 o                         
 -12   3  11        433.22        424.15        13.44 o                         
 -11   3  11        312.49        326.96        10.08 o                         
 -10   3  11        808.96        815.53        16.54 o                         
  -9   3  11        288.15        259.27         8.45 o                         
  -8   3  11        741.31        750.52        17.77 o                         
  -7   3  11       3079.28       3220.32        52.29 o                         
  -6   3  11         90.05         73.62         5.33 o                         
  -5   3  11         45.77         48.36         4.69 o                         
  -4   3  11        874.45        799.48        23.46 o                         
  -3   3  11       1128.13       1227.86        31.23 o                         
  -2   3  11       2036.64       1914.20        44.87 o                         
  -1   3  11        660.13        619.50        29.01 o                         
   0   3  11        102.63        116.07        11.60 o                         
   1   3  11        283.31        228.71        41.01 o                         
   2   3  11       1346.57       1323.45        36.64 o                         
   3   3  11         43.46         21.83        11.74 o                         
   4   3  11          2.74         15.72         6.37 o                         
   5   3  11        783.37        771.17        21.08 o                         
   6   3  11       3580.00       3605.13        59.86 o                         
   7   3  11         73.52         67.97         4.80 o                         
   8   3  11       1266.14       1162.56        19.87 o                         
   9   3  11          1.59         -2.40         4.14 o                         
  10   3  11       2437.94       2454.52        32.92 o                         
  11   3  11         67.32         66.63         4.11 o                         
  12   3  11       1316.20       1262.04        23.31 o                         
  13   3  11        204.32        235.15         8.70 o                         
  14   3  11       1154.72       1184.07        30.64 o                         
  15   3  11         27.78         19.65         9.43 o                         
  16   3  11        909.70        879.40        39.03 o                         
  17   3  11        125.72        108.48         9.26 o                         
 -15   4  11        276.62        284.69        13.31 o                         
 -14   4  11         35.99         33.12         5.05 o                         
 -13   4  11        146.81        125.89         8.04 o                         
 -12   4  11        749.14        780.57        23.01 o                         
 -11   4  11         18.67         43.84         7.45 o                         
 -10   4  11        142.16        139.83         9.68 o                         
  -9   4  11       1527.54       1660.08        49.69 o                         
  -8   4  11         12.29         11.49         3.74 o                         
  -7   4  11         92.46         82.05         6.48 o                         
  -6   4  11        718.74        663.38        26.88 o                         
  -5   4  11        137.67        129.23        13.26 o                         
  -4   4  11        460.37        393.07        23.03 o                         
  -3   4  11       1008.05       1075.97        24.45 o                         
  -2   4  11         10.81         25.28         4.76 o                         
  -1   4  11        609.65        531.00        19.30 o                         
   0   4  11         29.23         44.98        18.19 o                         
   1   4  11        689.16        707.99        25.68 o                         
   2   4  11        915.06        945.03       126.17 o                         
   3   4  11          0.73          3.38        10.12 o                         
   4   4  11         16.31          1.95         4.60 o                         
   5   4  11        108.45        111.29         8.54 o                         
   6   4  11        319.65        345.78        11.32 o                         
   7   4  11        285.45        332.86        12.88 o                         
   8   4  11        135.34        140.17         6.62 o                         
   9   4  11         29.33         26.78         4.32 o                         
  10   4  11        734.41        735.20        15.43 o                         
  11   4  11        533.16        538.68        13.72 o                         
  12   4  11        244.75        252.55        10.13 o                         
  13   4  11         35.17         38.18         6.59 o                         
  14   4  11         89.61         93.93        12.24 o                         
  15   4  11        394.15        421.68        23.15 o                         
  16   4  11         40.30         37.75         4.21 o                         
 -15   5  11        341.46        312.21        16.21 o                         
 -14   5  11       1122.31       1116.53        44.98 o                         
 -13   5  11         82.37         78.56        12.07 o                         
 -12   5  11        197.07        198.86         9.66 o                         
 -11   5  11       1039.84        995.73        35.22 o                         
 -10   5  11         78.12         83.89         6.70 o                         
  -9   5  11        947.28       1005.81        24.73 o                         
  -8   5  11        249.25        241.92        12.35 o                         
  -7   5  11        313.47        332.95        14.66 o                         
  -6   5  11         56.60         78.19         7.48 o                         
  -5   5  11        321.44        265.47        12.34 o                         
  -4   5  11       1173.62       1201.40        29.82 o                         
  -3   5  11          5.89          7.06         3.68 o                         
  -2   5  11       2881.57       2851.40        49.86 o                         
  -1   5  11         77.18         76.71         6.38 o                         
   0   5  11       1410.27       1409.56        32.52 o                         
   1   5  11          5.70         18.57         4.60 o                         
   2   5  11       3365.20       3379.51       103.13 o                         
   3   5  11         52.96         80.86        10.49 o                         
   4   5  11         45.30         43.77         5.86 o                         
   5   5  11         17.02         11.42         5.33 o                         
   6   5  11       3436.00       3554.46        69.24 o                         
   7   5  11        166.59        171.89         9.72 o                         
   8   5  11        118.19        139.04         7.93 o                         
   9   5  11       1688.41       1707.19        36.02 o                         
  10   5  11        260.00        241.42         8.98 o                         
  11   5  11        256.36        246.52         9.67 o                         
  12   5  11         24.50         34.18         5.35 o                         
  13   5  11        523.83        487.76        15.81 o                         
  14   5  11        206.09        181.90        12.57 o                         
  15   5  11        396.09        339.66        16.87 o                         
 -13   6  11          3.40          5.11         7.11 o                         
 -12   6  11        890.98        886.90        26.74 o                         
 -11   6  11        270.79        317.22        15.31 o                         
 -10   6  11        439.67        468.97        28.77 o                         
  -9   6  11        341.28        318.16        24.14 o                         
  -8   6  11        216.96        214.52         9.73 o                         
  -7   6  11          9.09         18.78         3.98 o                         
  -6   6  11        864.33        842.77        19.03 o                         
  -5   6  11       1012.22       1042.34        31.38 o                         
  -4   6  11          0.22          3.14         3.76 o                         
  -3   6  11        146.92        117.91         6.85 o                         
  -2   6  11         32.26         28.63        12.67 o                         
  -1   6  11        121.00        115.92         9.82 o                         
   0   6  11       1316.80       1422.42        52.06 o                         
   1   6  11        471.21        441.41        25.90 o                         
   2   6  11         98.19         90.13        12.59 o                         
   3   6  11        245.71        260.58        12.10 o                         
   4   6  11        918.20        922.63        26.61 o                         
   5   6  11        102.98        133.54         8.96 o                         
   6   6  11        146.27        156.63        12.03 o                         
   7   6  11          0.88          4.32         4.43 o                         
   8   6  11         50.31         59.98         6.54 o                         
   9   6  11          0.54          6.30         4.40 o                         
  10   6  11       1301.59       1307.26        38.38 o                         
  11   6  11        212.94        207.46        11.34 o                         
  12   6  11        153.07        152.23        24.47 o                         
 -12   7  11         18.74         10.58         3.64 o                         
 -10   7  11          0.60         -0.66         6.95 o                         
  -9   7  11       1216.51       1260.73        52.92 o                         
  -8   7  11         14.38         20.47         6.30 o                         
  -7   7  11         77.55         67.38         6.45 o                         
  -6   7  11         31.10         22.87         5.07 o                         
  -5   7  11        301.46        325.17        11.35 o                         
  -4   7  11        697.83        706.67        25.75 o                         
  -3   7  11         23.50         27.12         9.92 o                         
  -2   7  11        214.48        233.62        19.84 o                         
  -1   7  11        100.53        118.12        11.08 o                         
   0   7  11        536.51        545.84        18.35 o                         
   1   7  11         35.29         31.83         7.02 o                         
   2   7  11        102.38        135.54         9.00 o                         
   3   7  11        190.93        214.13        10.82 o                         
   4   7  11          0.52         -2.57         4.57 o                         
   5   7  11        228.14        247.97        11.52 o                         
   6   7  11        117.94        134.84        10.05 o                         
   7   7  11          1.30         16.06         4.69 o                         
   8   7  11          2.01          2.09         4.76 o                         
   9   7  11        904.60        867.04        51.26 o                         
  10   7  11         77.97         67.90         6.19 o                         
  11   7  11         50.36         39.69         5.62 o                         
  -9   8  11         32.75         18.52         4.30 o                         
  -8   8  11         28.24         11.24         4.63 o                         
  -7   8  11         62.88         50.60         7.61 o                         
  -6   8  11          2.15          3.31         5.62 o                         
  -5   8  11        212.81        173.63        13.56 o                         
  -4   8  11        161.03        128.99         8.53 o                         
  -3   8  11          9.75         15.66         5.64 o                         
  -2   8  11        136.78        113.95        23.15 o                         
  -1   8  11         13.05         20.68         7.94 o                         
   0   8  11         10.69          4.02         4.79 o                         
   1   8  11        188.28        157.09         9.75 o                         
   2   8  11          1.10          1.63         4.32 o                         
   3   8  11        565.78        658.91        21.51 o                         
   4   8  11         55.74         46.30         7.94 o                         
   5   8  11          1.77          0.00         4.63 o                         
   6   8  11          0.38         -5.62         5.62 o                         
   7   8  11         12.34         17.86         5.29 o                         
  -2   9  11         27.41         29.43         4.96 o                         
  -1   9  11        259.51        270.53        14.22 o                         
   1   9  11         13.78         11.91         4.63 o                         
   2   9  11         53.69         39.36         5.62 o                         
   3   9  11         13.68          7.28         3.64 o                         
 -16   0  12        134.54        125.35        14.55 o                         
 -14   0  12        509.83        532.27        24.64 o                         
 -12   0  12       3850.55       3562.64        85.02 o                         
 -10   0  12       9318.69       8876.50       141.18 o                         
  -8   0  12       1782.06       1672.14        44.77 o                         
  -6   0  12       1072.11       1044.90        34.74 o                         
  -4   0  12       8516.31       7678.38       195.78 o                         
  -2   0  12        960.06       1176.20        44.85 o                         
   0   0  12      34160.54      34332.34      1132.41 o                         
   2   0  12        375.38        625.40        41.67 o                         
   4   0  12       8443.49       7938.75       301.62 o                         
   6   0  12        214.43        243.71        34.73 o                         
   8   0  12        130.31        237.19        13.46 o                         
  10   0  12        236.12        199.58        12.51 o                         
  12   0  12        218.01        284.63        16.49 o                         
  14   0  12         38.62         36.60         6.61 o                         
  16   0  12       1247.70       1297.34        73.42 o                         
 -17   1  12        102.85        110.51         8.19 o                         
 -16   1  12        301.82        283.60        11.61 o                         
 -15   1  12         89.60        106.20         8.18 o                         
 -14   1  12       1580.93       1793.71        37.74 o                         
 -13   1  12         76.14         58.87         5.26 o                         
 -12   1  12       4198.78       3932.60        55.08 o                         
 -11   1  12         45.67         43.35         4.85 o                         
 -10   1  12       3423.38       3593.73        50.58 o                         
  -9   1  12        269.91        284.38         9.37 o                         
  -8   1  12       7246.80       6953.01        95.47 o                         
  -7   1  12        760.88        820.14        16.69 o                         
  -6   1  12        559.01        511.78        15.26 o                         
  -5   1  12         98.14         93.37         7.32 o                         
  -4   1  12        376.38        423.95        13.75 o                         
  -3   1  12       6187.52       6259.85       139.04 o                         
  -2   1  12       3263.14       3309.69        60.24 o                         
  -1   1  12        425.82        368.57        16.35 o                         
   0   1  12        346.54        366.11        18.16 o                         
   1   1  12       2189.91       2276.76        55.86 o                         
   2   1  12        357.03        261.20        35.39 o                         
   3   1  12       1946.25       2013.62        64.18 o                         
   4   1  12       4573.94       4236.69       100.04 o                         
   5   1  12       1427.90       1462.90        46.03 o                         
   6   1  12        568.52        681.19        15.98 o                         
   7   1  12        284.37        284.01         7.71 o                         
   8   1  12       5014.78       4679.02        54.52 o                         
   9   1  12       1518.92       1554.06        22.16 o                         
  10   1  12       2007.75       2257.65        33.16 o                         
  11   1  12         99.08         91.60         5.82 o                         
  12   1  12       6403.23       6440.19        86.91 o                         
  13   1  12         50.54         76.43         7.50 o                         
  14   1  12          2.23          6.06         4.12 o                         
  15   1  12        156.56        148.25         9.54 o                         
  16   1  12        608.34        613.51        18.64 o                         
  17   1  12        162.04        151.14        11.58 o                         
 -17   2  12        707.06        688.24        29.10 o                         
 -16   2  12         37.93         48.10         5.80 o                         
 -15   2  12        335.51        310.95        10.93 o                         
 -14   2  12         90.68         79.37         6.64 o                         
 -13   2  12       1640.84       1656.57        35.81 o                         
 -12   2  12       1218.14       1114.23        22.70 o                         
 -11   2  12        606.31        658.60        18.83 o                         
 -10   2  12       3668.52       3521.63        49.88 o                         
  -9   2  12       3268.42       3235.31        46.04 o                         
  -8   2  12        224.82        162.58         8.46 o                         
  -7   2  12          4.69          3.83         4.51 o                         
  -6   2  12        439.57        400.64        15.79 o                         
  -5   2  12         45.21         72.86         5.70 o                         
  -4   2  12       3434.24       3165.93        48.20 o                         
  -3   2  12       1959.99       1861.89        37.48 o                         
  -2   2  12       1209.58       1375.91        44.68 o                         
  -1   2  12        159.49        240.52        14.23 o                         
   0   2  12      12785.02      12407.00       297.87 o                         
   1   2  12        906.71        719.72        48.78 o                         
   2   2  12        103.01        123.69        19.51 o                         
   3   2  12          0.57         14.77         7.30 o                         
   4   2  12       4285.01       4596.74        80.57 o                         
   5   2  12        104.97        126.55         9.11 o                         
   6   2  12         56.38        106.12         6.91 o                         
   7   2  12         40.21         27.44         3.58 o                         
   8   2  12        582.14        665.76        12.41 o                         
   9   2  12       1814.30       1856.70        25.02 o                         
  10   2  12        935.05        832.34        13.51 o                         
  11   2  12         69.22         50.96         4.02 o                         
  12   2  12          1.57          8.06         3.36 o                         
  13   2  12        133.14        141.76        12.16 o                         
  14   2  12         38.75         25.47         7.25 o                         
  15   2  12       1255.64       1333.22        40.92 o                         
  16   2  12        636.03        651.66        22.57 o                         
  17   2  12        168.78        179.25        12.57 o                         
 -17   3  12        896.86        943.23        36.05 o                         
 -16   3  12         87.43         88.30        10.25 o                         
 -15   3  12         77.86         96.01        22.65 o                         
 -14   3  12          9.28          5.87         3.89 o                         
 -13   3  12        750.91        722.79        17.01 o                         
 -12   3  12         66.30        106.85         5.87 o                         
 -11   3  12         58.83         46.45         4.46 o                         
 -10   3  12         46.66         54.61         5.72 o                         
  -9   3  12        149.74        140.56         6.41 o                         
  -8   3  12        365.91        337.64        10.38 o                         
  -7   3  12        468.25        479.98        13.36 o                         
  -6   3  12        243.00        244.62        10.79 o                         
  -5   3  12         41.18         57.12         5.06 o                         
  -4   3  12        119.95         80.56         5.47 o                         
  -3   3  12       7102.57       7118.14       115.21 o                         
  -2   3  12       1992.22       1931.90       100.06 o                         
  -1   3  12        349.49        319.83        20.14 o                         
   0   3  12        490.90        532.72        22.12 o                         
   1   3  12        122.10        112.27        15.92 o                         
   2   3  12        309.12        285.30        21.67 o                         
   3   3  12        128.02        132.44        11.68 o                         
   4   3  12         77.63         68.20         9.73 o                         
   5   3  12       4496.33       4597.74        96.88 o                         
   6   3  12        789.71        793.89        18.03 o                         
   7   3  12        113.95        143.01         7.48 o                         
   8   3  12       1426.47       1539.60        25.78 o                         
   9   3  12       7721.86       7559.15        92.99 o                         
  10   3  12         27.08         45.30         3.95 o                         
  11   3  12         65.77         75.47         4.79 o                         
  12   3  12         17.64         20.09         3.88 o                         
  13   3  12        285.13        244.67        10.17 o                         
  14   3  12          5.26         -1.23         6.78 o                         
  15   3  12        609.86        623.00        24.97 o                         
  16   3  12         45.29         33.99         4.84 o                         
  17   3  12          2.93          2.32         3.64 o                         
 -15   4  12        109.88         91.36        12.07 o                         
 -14   4  12        213.01        217.54        11.81 o                         
 -13   4  12        310.56        335.95        12.77 o                         
 -12   4  12         69.45         53.71         6.66 o                         
 -11   4  12        613.39        588.61        19.67 o                         
 -10   4  12          2.68         19.93         6.43 o                         
  -9   4  12       3383.25       3430.85        75.23 o                         
  -8   4  12         48.64         69.85         5.55 o                         
  -7   4  12        416.63        401.76        13.77 o                         
  -6   4  12         12.44         15.26         7.65 o                         
  -5   4  12       3415.25       3215.46        74.27 o                         
  -4   4  12         21.48          6.90         5.09 o                         
  -3   4  12       1049.90        950.40        26.34 o                         
  -2   4  12        380.97        370.85        14.80 o                         
  -1   4  12        465.19        323.29        20.42 o                         
   0   4  12          1.90         22.44        11.28 o                         
   1   4  12       1588.29       1362.63        59.23 o                         
   2   4  12         15.42         25.63        11.46 o                         
   3   4  12         18.07          5.65        10.09 o                         
   4   4  12        237.17        264.81        15.30 o                         
   5   4  12       2081.86       1954.26        79.90 o                         
   6   4  12         21.44         24.64         7.67 o                         
   7   4  12         48.16         65.81         5.95 o                         
   8   4  12        112.90        141.92         6.69 o                         
   9   4  12       1181.45       1118.04        22.38 o                         
  10   4  12        766.53        774.14        17.05 o                         
  11   4  12          4.93          4.39         3.53 o                         
  12   4  12        413.19        383.11        15.54 o                         
  13   4  12         40.02         40.49         6.59 o                         
  14   4  12        144.26        132.29        13.56 o                         
  15   4  12         33.04         31.42         7.28 o                         
  16   4  12          2.65          3.84         2.65 o                         
 -15   5  12         44.15         36.38         5.95 o                         
 -14   5  12         36.94         25.80         6.95 o                         
 -13   5  12        551.73        583.86        27.41 o                         
 -12   5  12          1.60         -0.99         7.61 o                         
 -11   5  12          8.63          1.32         8.27 o                         
 -10   5  12        109.77        131.47         7.97 o                         
  -9   5  12       1228.01       1207.85        24.63 o                         
  -8   5  12         45.43         38.83         6.39 o                         
  -7   5  12       1065.27       1182.91        41.68 o                         
  -6   5  12         32.07         38.94         6.38 o                         
  -5   5  12        110.05         96.44         8.19 o                         
  -4   5  12          4.88          8.27         5.67 o                         
  -3   5  12          1.71          4.88         3.98 o                         
  -2   5  12        139.29        128.32         8.07 o                         
  -1   5  12         91.00         92.99         8.17 o                         
   0   5  12        363.13        359.27        22.04 o                         
   1   5  12       1607.55       1625.12        51.89 o                         
   2   5  12       1865.35       1793.88        61.01 o                         
   3   5  12       1652.13       1648.74        51.22 o                         
   4   5  12       1873.43       1905.26        39.48 o                         
   5   5  12       2047.82       1976.99        58.76 o                         
   6   5  12         78.73         89.50         8.70 o                         
   7   5  12        377.03        333.04        11.59 o                         
   8   5  12       1870.07       1952.43        37.76 o                         
   9   5  12       4025.29       3996.05        73.19 o                         
  10   5  12         41.74         47.72         4.44 o                         
  11   5  12         12.89         18.57         4.14 o                         
  12   5  12        251.44        224.25         9.86 o                         
  13   5  12       1023.76        956.54        34.73 o                         
  14   5  12         22.36         26.79         5.29 o                         
 -13   6  12          6.22         11.10         4.96 o                         
 -12   6  12        201.62        163.22         8.95 o                         
 -11   6  12       1355.10       1336.18        38.50 o                         
 -10   6  12         56.96         46.70        13.39 o                         
  -9   6  12       1025.44       1038.48        49.28 o                         
  -8   6  12        385.71        430.96        14.02 o                         
  -7   6  12        800.54        775.37        20.53 o                         
  -6   6  12         41.75         41.89         5.59 o                         
  -5   6  12       2873.42       2781.56        57.13 o                         
  -4   6  12       1001.23        911.16        26.68 o                         
  -3   6  12        504.16        476.19        20.31 o                         
  -2   6  12         14.11         11.56         4.30 o                         
  -1   6  12       1285.36       1197.27        35.63 o                         
   0   6  12        541.55        493.13        57.38 o                         
   1   6  12       1848.19       1846.35        65.05 o                         
   2   6  12          4.80          2.19         7.07 o                         
   3   6  12        447.95        475.41        17.61 o                         
   4   6  12         27.97         25.59         5.31 o                         
   5   6  12       3312.97       3439.64        67.60 o                         
   6   6  12          8.01          7.93         5.79 o                         
   7   6  12        402.95        385.45        13.07 o                         
   8   6  12        335.91        309.17        11.20 o                         
   9   6  12          1.99         10.28         4.63 o                         
  10   6  12        442.31        417.79        11.90 o                         
  11   6  12        656.10        590.93        38.03 o                         
  12   6  12        217.02        167.64        17.86 o                         
 -10   7  12        346.96        364.46        20.51 o                         
  -9   7  12          1.26          8.60         7.28 o                         
  -8   7  12         13.46         13.76         5.40 o                         
  -7   7  12        586.23        596.83        21.56 o                         
  -6   7  12         62.57         33.94         5.38 o                         
  -5   7  12          7.38          8.02         3.80 o                         
  -4   7  12        282.04        232.96        13.56 o                         
  -3   7  12        115.41        111.45        14.55 o                         
  -2   7  12        451.05        425.42        22.65 o                         
  -1   7  12        234.95        259.73        15.07 o                         
   0   7  12        269.13        231.56        11.30 o                         
   1   7  12        782.48        753.75        23.16 o                         
   2   7  12       2160.44       2107.23        47.93 o                         
   3   7  12        298.38        304.55        12.62 o                         
   4   7  12       1015.90       1096.69        28.33 o                         
   5   7  12        164.04        149.93        11.41 o                         
   6   7  12        867.62        897.41        28.29 o                         
   7   7  12        388.82        411.30        15.87 o                         
   8   7  12         71.89        101.56         8.43 o                         
   9   7  12        379.06        342.29        26.46 o                         
  10   7  12        238.20        227.54        12.90 o                         
  -8   8  12        545.34        533.79        23.15 o                         
  -7   8  12          1.10          1.65         4.63 o                         
  -6   8  12          4.28          4.96         4.96 o                         
  -5   8  12         12.87         12.24         5.95 o                         
  -4   8  12        151.78        161.97         9.12 o                         
  -3   8  12         33.09         28.18         4.36 o                         
  -2   8  12         10.31          4.24         4.04 o                         
  -1   8  12          0.27          8.27         7.61 o                         
   0   8  12          0.41         -1.65         5.95 o                         
   1   8  12         21.53         26.46         7.61 o                         
   2   8  12          0.01          2.98         4.21 o                         
   3   8  12          0.91         11.09         4.32 o                         
   4   8  12         54.42         39.24         5.62 o                         
   5   8  12        334.67        293.12        32.91 o                         
   6   8  12         98.67         67.47         6.95 o                         
  -1   9  12          4.58          4.63         3.31 o                         
   1   9  12        124.02         80.37         6.95 o                         
   2   9  12        169.52        107.82         7.61 o                         
 -17   0  13        399.66        421.35        23.48 o                         
 -15   0  13        730.48        816.08        33.90 o                         
 -13   0  13        360.79        382.83        18.15 o                         
 -11   0  13       3757.56       3974.59        69.02 o                         
  -9   0  13        863.20        946.88        30.88 o                         
  -7   0  13        587.18        503.03        19.86 o                         
  -5   0  13       2238.12       2367.59        56.49 o                         
  -3   0  13        538.86        475.13        47.96 o                         
  -1   0  13        272.51        369.75        29.77 o                         
   1   0  13       1231.67       1428.74        70.44 o                         
   3   0  13       4144.23       4049.08       162.39 o                         
   5   0  13       2619.13       2259.85       119.06 o                         
   7   0  13          8.58         18.71         5.66 o                         
   9   0  13       2292.20       2311.62        49.81 o                         
  11   0  13        148.74        113.37        10.16 o                         
  13   0  13        891.49        894.37        33.74 o                         
  15   0  13        483.97        540.36        22.12 o                         
  17   0  13         37.65         34.06         7.28 o                         
 -17   1  13          0.94         -2.44         7.28 o                         
 -16   1  13         75.44         73.70         6.12 o                         
 -15   1  13       2406.21       2312.42        52.52 o                         
 -14   1  13       1434.36       1427.88        36.93 o                         
 -13   1  13        419.03        379.15        11.82 o                         
 -12   1  13        646.93        572.05        14.77 o                         
 -11   1  13       2469.59       2555.18        38.67 o                         
 -10   1  13       4307.51       4146.70        53.58 o                         
  -9   1  13       1027.79       1051.54        19.31 o                         
  -8   1  13        319.39        272.95         8.34 o                         
  -7   1  13       1807.32       1749.74        29.53 o                         
  -6   1  13        463.59        417.65        14.21 o                         
  -5   1  13          3.00          5.47         6.07 o                         
  -4   1  13        124.68        110.44         6.46 o                         
  -3   1  13       5014.18       4710.20       111.51 o                         
  -2   1  13        907.41        856.96        23.35 o                         
  -1   1  13        603.61        777.75        26.17 o                         
   0   1  13        312.10        302.76        15.49 o                         
   1   1  13        940.92        802.08        27.47 o                         
   2   1  13       1215.96       1106.73        34.51 o                         
   3   1  13        451.24        466.85        26.27 o                         
   4   1  13          5.45         12.61         6.59 o                         
   5   1  13        356.64        414.61        29.05 o                         
   6   1  13       3649.21       3546.82        73.49 o                         
   7   1  13       1023.21        930.32        18.68 o                         
   8   1  13       1678.04       1697.48        24.24 o                         
   9   1  13         13.44         10.34         3.48 o                         
  10   1  13        448.48        442.31        11.28 o                         
  11   1  13        111.01        121.21         7.76 o                         
  12   1  13       1021.66       1082.17        23.72 o                         
  13   1  13       2506.01       2639.69        61.40 o                         
  14   1  13         29.42         18.45         5.40 o                         
  15   1  13       1428.93       1451.67        36.28 o                         
  16   1  13         66.06         78.15         6.28 o                         
  17   1  13        689.94        665.42        28.77 o                         
 -16   2  13         56.01         29.95         4.57 o                         
 -15   2  13        198.52        203.91        10.33 o                         
 -14   2  13        178.20        157.88        12.51 o                         
 -13   2  13        874.42        891.63        22.60 o                         
 -12   2  13       2128.68       2179.42        34.20 o                         
 -11   2  13       2063.57       2202.79        37.59 o                         
 -10   2  13        164.78        200.34        12.42 o                         
  -9   2  13        160.58        200.41         7.95 o                         
  -8   2  13        581.97        581.27        14.16 o                         
  -7   2  13          1.90          4.07         3.43 o                         
  -6   2  13       1124.73       1019.42        21.40 o                         
  -5   2  13        155.72        132.20         7.57 o                         
  -4   2  13         91.25        167.50         7.76 o                         
  -3   2  13       1154.24       1025.89        30.30 o                         
  -2   2  13      13748.75      13555.72       239.50 o                         
  -1   2  13        102.38        193.09        13.53 o                         
   0   2  13       2559.97       2179.59        54.38 o                         
   1   2  13        844.50        899.59        34.60 o                         
   2   2  13       9130.52       9378.11       233.47 o                         
   3   2  13       1153.94       1100.33        60.85 o                         
   4   2  13         44.71         21.25         7.57 o                         
   5   2  13         62.22         43.30         8.66 o                         
   6   2  13        214.00        243.50         8.03 o                         
   7   2  13         22.62         42.94         4.60 o                         
   8   2  13        862.86        945.22        18.09 o                         
   9   2  13        770.96        798.19        15.54 o                         
  10   2  13        906.83        931.54        17.57 o                         
  11   2  13          0.20         -4.01         4.01 o                         
  12   2  13          1.18         10.62         5.32 o                         
  13   2  13        118.39        114.19        11.45 o                         
  14   2  13        191.40        197.14        21.99 o                         
  15   2  13          8.48          9.21         6.28 o                         
  16   2  13         21.50         25.05         6.02 o                         
  17   2  13         66.74         78.05         7.61 o                         
 -17   3  13         34.47         31.42         4.96 o                         
 -15   3  13        801.29        731.89        44.81 o                         
 -14   3  13       1591.49       1497.06        42.28 o                         
 -13   3  13        491.36        494.91        13.51 o                         
 -12   3  13        109.62         86.70         5.55 o                         
 -11   3  13        592.72        590.29        13.69 o                         
 -10   3  13      10827.89      10513.09       131.70 o                         
  -9   3  13       3692.25       3786.28        53.05 o                         
  -8   3  13        182.07        168.31         9.84 o                         
  -7   3  13        477.13        532.20        14.52 o                         
  -6   3  13        740.63        677.19        24.16 o                         
  -5   3  13        875.71        840.54        21.97 o                         
  -4   3  13        683.52        676.42        16.89 o                         
  -3   3  13        680.23        642.11        15.98 o                         
  -2   3  13          2.52          7.06         3.57 o                         
  -1   3  13        775.36        811.53        33.19 o                         
   0   3  13       1547.68       1484.14        47.26 o                         
   1   3  13       1176.92       1174.55       118.07 o                         
   2   3  13        103.54        112.16        11.66 o                         
   3   3  13       2107.91       2215.81        55.66 o                         
   4   3  13         65.46         27.50         8.93 o                         
   5   3  13          1.27         11.57         6.22 o                         
   6   3  13       3546.88       3491.50        55.18 o                         
   7   3  13         86.63         53.09         6.44 o                         
   8   3  13       1497.98       1564.48        31.01 o                         
   9   3  13         13.01         17.21         3.51 o                         
  10   3  13       1643.98       1513.83        26.82 o                         
  11   3  13        382.89        381.70        11.47 o                         
  12   3  13       1158.39       1201.09        24.43 o                         
  13   3  13          8.54          6.36         5.26 o                         
  14   3  13        514.21        463.84        24.31 o                         
  15   3  13        188.61        178.58        29.27 o                         
  16   3  13        142.56        151.14        12.24 o                         
 -16   4  13        355.02        378.35        17.86 o                         
 -15   4  13        178.33        197.39        10.06 o                         
 -14   4  13        204.74        212.39        11.46 o                         
 -13   4  13        321.99        309.99        15.43 o                         
 -12   4  13         41.65         48.88         8.60 o                         
 -11   4  13        638.51        655.13        20.82 o                         
 -10   4  13         19.67         29.61         6.87 o                         
  -9   4  13        361.41        313.60        14.18 o                         
  -8   4  13        453.61        410.29        17.04 o                         
  -7   4  13        183.68        156.72         8.75 o                         
  -6   4  13        575.38        504.86        17.62 o                         
  -5   4  13       1411.84       1462.69        40.89 o                         
  -4   4  13        267.27        275.54        14.58 o                         
  -3   4  13          1.69          6.96         4.42 o                         
  -2   4  13       3784.02       3675.19        74.60 o                         
  -1   4  13         31.64         18.70        11.41 o                         
   0   4  13        939.05        848.97        63.17 o                         
   1   4  13         39.17         32.94        12.15 o                         
   2   4  13       4066.55       4262.92       132.55 o                         
   3   4  13         54.36         53.87        14.64 o                         
   4   4  13          7.23         -6.13        11.12 o                         
   5   4  13       1305.28       1228.51        53.44 o                         
   6   4  13         11.15          5.46         6.37 o                         
   7   4  13        193.87        200.95        10.23 o                         
   8   4  13        109.07         80.31         6.58 o                         
   9   4  13         39.86         46.96         5.16 o                         
  10   4  13          2.34          1.39         4.28 o                         
  11   4  13         25.01         17.40         4.96 o                         
  12   4  13         43.67         36.31         5.75 o                         
  13   4  13         21.60         18.70         5.96 o                         
  14   4  13        583.79        598.28        30.43 o                         
  15   4  13        193.71        181.24        12.90 o                         
 -15   5  13         10.84         10.25         3.97 o                         
 -14   5  13        147.51        155.77        11.58 o                         
 -13   5  13         41.66         37.22         6.95 o                         
 -12   5  13        547.57        549.53        20.22 o                         
 -11   5  13         84.64         50.93        10.91 o                         
 -10   5  13       2558.59       2569.59        58.87 o                         
  -9   5  13         29.21         34.05         5.82 o                         
  -8   5  13          5.48         12.16         4.91 o                         
  -7   5  13        546.22        572.63        20.15 o                         
  -6   5  13        258.63        289.61        15.60 o                         
  -5   5  13         68.11         57.36         6.87 o                         
  -4   5  13         45.74         62.08         7.94 o                         
  -3   5  13       2077.07       1893.21        41.43 o                         
  -2   5  13        719.13        689.65        20.11 o                         
  -1   5  13          0.25         -0.64         5.05 o                         
   0   5  13       1737.11       1766.64        47.35 o                         
   1   5  13        145.81        110.05         8.81 o                         
   2   5  13       1314.33       1316.51        42.47 o                         
   3   5  13         26.54         32.24         4.93 o                         
   4   5  13         22.23         35.80         6.11 o                         
   5   5  13         79.99         80.15         8.04 o                         
   6   5  13         41.08         25.95         6.93 o                         
   7   5  13        105.55        120.53         7.29 o                         
   8   5  13        117.13         88.28         6.97 o                         
   9   5  13        184.71        197.39         8.36 o                         
  10   5  13        179.51        171.44         6.85 o                         
  11   5  13        777.88        720.36        23.09 o                         
  12   5  13         38.57         55.24         5.28 o                         
  13   5  13         25.86         20.32         4.32 o                         
  14   5  13        296.19        219.60        12.24 o                         
 -13   6  13         22.57         23.48         4.30 o                         
 -12   6  13        360.05        354.43        29.77 o                         
 -11   6  13          2.78          0.21         3.82 o                         
 -10   6  13        317.08        327.71        12.15 o                         
  -9   6  13        438.65        402.82        26.13 o                         
  -8   6  13          5.57          8.22         4.46 o                         
  -7   6  13        417.07        453.03        14.61 o                         
  -6   6  13         92.94         96.76         7.09 o                         
  -5   6  13         64.53         78.88         8.16 o                         
  -4   6  13        435.40        435.31        15.71 o                         
  -3   6  13       1075.10       1051.49        26.99 o                         
  -2   6  13         34.23         34.31         5.36 o                         
  -1   6  13        974.95        924.30        47.96 o                         
   0   6  13        217.20        214.05        17.27 o                         
   1   6  13        147.71        107.62        22.16 o                         
   2   6  13        190.22        193.78        12.87 o                         
   3   6  13       2227.36       2087.21        42.35 o                         
   4   6  13        625.72        625.01        19.11 o                         
   5   6  13        148.82        140.66         9.41 o                         
   6   6  13          8.94          5.61         8.76 o                         
   7   6  13         62.49         43.42         5.31 o                         
   8   6  13        269.44        284.03        13.18 o                         
   9   6  13        134.96        158.18         7.39 o                         
  10   6  13        102.50        117.57         5.99 o                         
  11   6  13         10.79          9.32         4.56 o                         
  -9   7  13       2247.30       2299.54        85.33 o                         
  -8   7  13         42.19         29.39         5.55 o                         
  -7   7  13         19.14         17.65         7.07 o                         
  -6   7  13         26.73         40.12         5.49 o                         
  -5   7  13       1544.77       1649.72        42.23 o                         
  -4   7  13        101.22        103.46         9.94 o                         
  -3   7  13        257.38        193.14        18.19 o                         
  -2   7  13         38.04         27.56        10.91 o                         
  -1   7  13          0.63         -0.42         4.29 o                         
   0   7  13        387.00        372.82        14.49 o                         
   1   7  13        163.15        165.73         9.35 o                         
   2   7  13        208.63        203.22        10.07 o                         
   3   7  13        329.54        327.62        12.76 o                         
   4   7  13         43.86         49.96         5.61 o                         
   5   7  13        141.69        144.91         8.01 o                         
   6   7  13         33.03         29.01         5.79 o                         
   7   7  13        610.05        551.37        27.62 o                         
   8   7  13          8.85         -0.08         2.94 o                         
   9   7  13        214.99        172.79         8.51 o                         
  10   7  13        107.14         76.07         6.61 o                         
  -8   8  13         60.72         37.70         5.29 o                         
  -7   8  13        404.19        367.44        18.19 o                         
  -6   8  13        103.39         98.23         9.26 o                         
  -5   8  13        272.29        325.10        18.19 o                         
  -4   8  13         40.75         30.76         6.61 o                         
  -3   8  13        375.20        301.08        12.86 o                         
  -2   8  13         34.44         28.02         5.29 o                         
  -1   8  13       1411.17       1534.24        61.18 o                         
   0   8  13          3.36          6.95         6.61 o                         
   1   8  13          5.35         16.87         6.95 o                         
   2   8  13        159.38        150.81        12.57 o                         
   3   8  13       2425.56       2217.19        80.04 o                         
   4   8  13          4.99         21.17         6.95 o                         
   5   8  13         62.98         60.85         7.61 o                         
 -16   0  14         21.86         20.51         8.27 o                         
 -14   0  14          4.48         20.01         7.02 o                         
 -12   0  14        691.04        839.51        29.66 o                         
 -10   0  14          8.80         10.61         6.17 o                         
  -8   0  14         72.66         64.78         6.43 o                         
  -6   0  14        649.98        785.95        20.96 o                         
  -4   0  14        567.35        483.35        17.83 o                         
  -2   0  14       6175.97       5977.33       162.59 o                         
   0   0  14        629.90        452.43        34.73 o                         
   2   0  14       1381.80       1328.86        70.11 o                         
   4   0  14       3944.21       3991.52       121.60 o                         
   6   0  14       1286.00       1276.83        48.03 o                         
   8   0  14       1956.56       1900.26        51.03 o                         
  10   0  14       1288.11       1379.39        35.95 o                         
  12   0  14         74.48         50.20        25.47 o                         
  14   0  14       4320.08       4280.26       158.75 o                         
  16   0  14        262.15        295.67        19.84 o                         
 -17   1  14          3.46          3.64         4.63 o                         
 -16   1  14          4.04          6.14         3.92 o                         
 -15   1  14          9.63          1.79         4.96 o                         
 -14   1  14       1984.37       1852.32        44.81 o                         
 -13   1  14         28.91         30.28         5.06 o                         
 -12   1  14         12.13          6.59         3.84 o                         
 -11   1  14          1.47         -2.43         4.40 o                         
 -10   1  14       5539.59       5342.55        71.79 o                         
  -9   1  14       1904.50       1881.14        30.05 o                         
  -8   1  14         52.31         87.42         6.34 o                         
  -7   1  14        441.04        447.48        13.35 o                         
  -6   1  14         15.59          4.82         3.44 o                         
  -5   1  14       1876.10       1741.68        35.96 o                         
  -4   1  14       1966.85       1809.29        30.33 o                         
  -3   1  14        266.26        187.95        16.50 o                         
  -2   1  14       7443.77       7659.35       186.46 o                         
  -1   1  14        638.77        527.51        21.42 o                         
   0   1  14       4174.92       4202.34        94.20 o                         
   1   1  14       1985.30       1863.58        50.08 o                         
   2   1  14        311.87        330.49        17.95 o                         
   3   1  14         91.35        109.29        11.17 o                         
   4   1  14         42.71         26.80         7.61 o                         
   5   1  14        131.12        142.97        12.46 o                         
   6   1  14        209.03        158.16        10.74 o                         
   7   1  14         21.73         20.10         4.87 o                         
   8   1  14          3.51         -1.09         4.79 o                         
   9   1  14         38.65         14.25         5.57 o                         
  10   1  14        754.55        624.93        19.10 o                         
  11   1  14         28.91         25.93         6.16 o                         
  12   1  14         75.76         78.96         7.39 o                         
  13   1  14       1116.68       1135.70        40.34 o                         
  14   1  14        722.24        733.20        28.64 o                         
  15   1  14         69.84         72.55         6.93 o                         
  16   1  14        250.16        227.19         9.47 o                         
  17   1  14        361.12        371.41        17.86 o                         
 -16   2  14        255.05        292.11        10.49 o                         
 -15   2  14          1.80          1.48         4.19 o                         
 -14   2  14         35.65         13.15         6.11 o                         
 -13   2  14        887.58        787.69        24.17 o                         
 -12   2  14         50.87         46.77         5.38 o                         
 -11   2  14        185.56        170.51         7.40 o                         
 -10   2  14         16.47          8.12         3.52 o                         
  -9   2  14       1351.21       1221.72        22.09 o                         
  -8   2  14         53.64         61.22         5.20 o                         
  -7   2  14       4341.82       4215.20        68.02 o                         
  -6   2  14        697.93        696.52        23.25 o                         
  -5   2  14       1959.09       2064.38        41.15 o                         
  -4   2  14        727.37        662.68        18.67 o                         
  -3   2  14        275.64        336.59        12.70 o                         
  -2   2  14        104.30        112.16        11.25 o                         
  -1   2  14        520.42        477.57        21.25 o                         
   0   2  14          3.67          3.85         8.80 o                         
   1   2  14       1035.02        851.41        29.51 o                         
   2   2  14        409.36        343.54        21.56 o                         
   3   2  14       1737.92       1766.41        86.65 o                         
   4   2  14       1815.72       1946.53        72.55 o                         
   5   2  14       2908.94       2546.79        41.86 o                         
   6   2  14       2247.67       2274.32        38.91 o                         
   7   2  14        419.73        336.84        12.47 o                         
   8   2  14       3728.39       3690.32        52.42 o                         
   9   2  14       2793.54       2779.89        39.22 o                         
  10   2  14       2483.50       2508.77        39.29 o                         
  11   2  14        562.63        465.49        21.02 o                         
  12   2  14         41.53         44.71         7.34 o                         
  13   2  14       1825.61       1909.39        57.06 o                         
  14   2  14       1585.04       1638.36        48.87 o                         
  15   2  14        137.32        121.26         9.35 o                         
  16   2  14          9.78          6.50         3.10 o                         
  17   2  14         32.28         31.42         4.63 o                         
 -15   3  14          7.37          2.81        10.09 o                         
 -14   3  14        475.42        512.10        16.09 o                         
 -13   3  14          5.03          2.47         3.78 o                         
 -12   3  14         61.12         65.10         4.97 o                         
 -11   3  14          6.86          4.26         3.59 o                         
 -10   3  14        737.45        770.56        17.63 o                         
  -9   3  14       1092.50       1060.58        26.94 o                         
  -8   3  14         10.46          5.76         3.71 o                         
  -7   3  14       1286.30       1282.81        26.48 o                         
  -6   3  14        357.22        345.34        15.14 o                         
  -5   3  14       2403.62       2274.58        68.60 o                         
  -4   3  14       2337.95       2025.73        55.70 o                         
  -3   3  14        952.59        822.38        18.48 o                         
  -2   3  14        320.06        272.69        14.65 o                         
  -1   3  14       4774.04       4430.83       119.87 o                         
   0   3  14       1960.78       1652.77        64.49 o                         
   1   3  14        980.83        878.80        43.85 o                         
   2   3  14       2491.13       2386.23        58.97 o                         
   3   3  14       1231.44       1214.60        38.44 o                         
   4   3  14          1.25         10.24         4.90 o                         
   5   3  14        528.78        498.85        30.04 o                         
   6   3  14       1495.38       1584.00        30.09 o                         
   7   3  14         49.69         45.29         5.25 o                         
   8   3  14       1097.02       1026.76        21.38 o                         
   9   3  14        102.32        148.57         7.02 o                         
  10   3  14        398.70        349.86         9.05 o                         
  11   3  14        308.95        311.88         9.63 o                         
  12   3  14        245.91        226.26        11.79 o                         
  13   3  14       1047.00        934.15        31.22 o                         
  14   3  14       1301.56       1234.95        59.20 o                         
  15   3  14          7.20          4.55         3.65 o                         
  16   3  14        196.02        193.47        12.90 o                         
 -16   4  14        448.07        408.78        17.86 o                         
 -15   4  14          6.16         24.47         6.61 o                         
 -14   4  14         84.35         85.61         7.47 o                         
 -13   4  14        466.96        467.79        18.94 o                         
 -12   4  14        382.63        366.06        13.95 o                         
 -11   4  14         23.08         25.84         6.97 o                         
 -10   4  14        537.52        460.70        29.77 o                         
  -9   4  14        538.39        458.06        31.09 o                         
  -8   4  14        225.91        227.49        12.81 o                         
  -7   4  14        450.77        425.33        17.61 o                         
  -6   4  14        709.02        674.09        27.94 o                         
  -5   4  14       1193.12       1263.75        37.36 o                         
  -4   4  14        232.88        220.56        17.61 o                         
  -3   4  14        632.46        579.73        21.08 o                         
  -2   4  14        651.23        613.12        20.76 o                         
  -1   4  14         70.67         49.40         9.52 o                         
   0   4  14         13.09         25.45        13.00 o                         
   1   4  14       2132.68       2017.36        78.40 o                         
   2   4  14          6.66         18.96        11.74 o                         
   3   4  14        957.70        954.44        69.62 o                         
   4   4  14        505.79        495.12        35.72 o                         
   5   4  14       1637.58       1567.24        67.96 o                         
   6   4  14       1523.94       1481.11        45.11 o                         
   7   4  14        945.49        935.67        28.26 o                         
   8   4  14        954.61        993.00        28.26 o                         
   9   4  14       2017.27       2030.19        38.50 o                         
  10   4  14       1463.66       1474.33        46.30 o                         
  11   4  14        134.23        113.01         7.76 o                         
  12   4  14        100.60         97.12         7.12 o                         
  13   4  14        394.23        394.23        24.80 o                         
  14   4  14        174.27        178.59        14.55 o                         
  15   4  14         82.34        108.48         9.59 o                         
 -14   5  14        435.17        480.21        21.83 o                         
 -13   5  14        201.62        202.56        10.49 o                         
 -12   5  14        247.18        227.08        11.69 o                         
 -11   5  14         41.30         37.11         7.94 o                         
 -10   5  14          1.57          7.82         5.46 o                         
  -9   5  14        151.56        138.12         9.98 o                         
  -8   5  14        836.21        795.30        24.87 o                         
  -7   5  14        519.58        515.67        18.88 o                         
  -6   5  14        166.78        165.19        13.43 o                         
  -5   5  14         16.38          5.17         4.74 o                         
  -4   5  14         56.46         65.22         8.30 o                         
  -3   5  14         52.85         54.78         6.06 o                         
  -2   5  14        568.60        534.62        17.38 o                         
  -1   5  14       1745.75       1717.27        42.62 o                         
   0   5  14        217.52        212.12        12.96 o                         
   1   5  14        118.64        134.72        12.23 o                         
   2   5  14        155.71        118.66         9.33 o                         
   3   5  14       2186.43       2068.43        49.88 o                         
   4   5  14        369.46        350.70        20.36 o                         
   5   5  14        334.72        345.21        13.23 o                         
   6   5  14        309.37        290.77        14.11 o                         
   7   5  14          9.71         10.62         4.28 o                         
   8   5  14        553.38        567.74        16.51 o                         
   9   5  14        270.62        286.97        11.07 o                         
  10   5  14         51.22         57.78         4.36 o                         
  11   5  14       1002.20        924.57        32.63 o                         
  12   5  14        145.17        131.74         8.41 o                         
  13   5  14          0.46          5.29         4.30 o                         
 -12   6  14        250.97        258.51        16.37 o                         
 -11   6  14        103.57         93.66         6.85 o                         
 -10   6  14        171.04        156.87        11.20 o                         
  -9   6  14        223.06        215.47        18.19 o                         
  -8   6  14        173.72        186.65         9.83 o                         
  -7   6  14        102.08        118.73         7.49 o                         
  -6   6  14          0.62         -1.47         3.91 o                         
  -5   6  14        501.01        507.46        25.97 o                         
  -4   6  14         77.51         59.61         6.73 o                         
  -3   6  14       1077.28        990.56        25.91 o                         
  -2   6  14         20.16         27.63         4.97 o                         
  -1   6  14         19.27         32.34         8.05 o                         
   0   6  14        527.75        509.03        33.24 o                         
   1   6  14        235.67        195.34        16.93 o                         
   2   6  14        169.55        172.37        11.09 o                         
   3   6  14         49.16         58.50        14.49 o                         
   4   6  14        353.40        366.50        14.54 o                         
   5   6  14         36.22         30.55         5.54 o                         
   6   6  14         68.81         61.94         6.56 o                         
   7   6  14        105.47        109.53         7.06 o                         
   8   6  14        981.33       1014.60        23.42 o                         
   9   6  14        162.18        159.69         7.48 o                         
  10   6  14         89.20         91.81         5.03 o                         
  11   6  14         75.27         72.10         7.94 o                         
 -11   7  14          1.51         -3.64         3.64 o                         
  -9   7  14        146.22        155.44        13.23 o                         
  -8   7  14       1167.92       1215.31        39.85 o                         
  -7   7  14         69.38         62.20         5.73 o                         
  -6   7  14          0.29         -3.74         3.74 o                         
  -5   7  14          1.15          4.51         3.92 o                         
  -4   7  14        850.16        895.22        30.87 o                         
  -3   7  14          0.17         -2.32         7.61 o                         
  -2   7  14          8.60         11.88         6.03 o                         
  -1   7  14         72.91         61.69         6.31 o                         
   0   7  14        586.11        615.27        19.33 o                         
   1   7  14          2.00          5.68         5.08 o                         
   2   7  14        242.84        251.33        14.03 o                         
   3   7  14         73.85         58.72        12.90 o                         
   4   7  14        788.70        800.84        27.44 o                         
   5   7  14         86.53         68.46         5.08 o                         
   6   7  14        144.43        164.28        23.32 o                         
   7   7  14         18.14         19.94         4.66 o                         
   8   7  14          0.67          1.73         2.66 o                         
  -7   8  14        422.89        343.96        16.54 o                         
  -6   8  14        463.99        412.75        19.84 o                         
  -5   8  14        467.00        413.41        20.51 o                         
  -4   8  14        396.58        306.58        17.20 o                         
  -3   8  14        125.20        127.54         6.42 o                         
  -2   8  14         41.66         47.05         5.32 o                         
  -1   8  14         11.61         12.90         6.95 o                         
   0   8  14       1118.35       1043.44        44.32 o                         
   1   8  14          7.79          2.98         5.95 o                         
   2   8  14         56.62         58.54         8.60 o                         
   3   8  14        111.17         86.98         8.60 o                         
   4   8  14       1341.03       1556.07        58.21 o                         
   5   8  14         11.01         14.22         5.29 o                         
   6   8  14         38.55         50.93         5.95 o                         
 -15   0  15        961.75        935.95        46.30 o                         
 -13   0  15        463.06        369.36        18.93 o                         
 -11   0  15       2831.57       2782.90        58.61 o                         
  -9   0  15       1488.84       1411.61        34.48 o                         
  -7   0  15        234.33        321.74        13.26 o                         
  -5   0  15         10.99         40.94         6.37 o                         
  -3   0  15       1080.10       1352.27        56.55 o                         
  -1   0  15       3110.35       3125.03       128.98 o                         
   1   0  15        570.58        577.45        41.67 o                         
   3   0  15         75.29         51.92        17.86 o                         
   5   0  15        176.73        147.15        12.33 o                         
   7   0  15         27.91         62.14        11.33 o                         
   9   0  15       1855.24       2030.97        54.69 o                         
  11   0  15       1841.39       1880.72        60.39 o                         
  13   0  15        671.97        849.30        46.96 o                         
  15   0  15         66.24         62.62         7.44 o                         
 -16   1  15        232.14        200.45        11.34 o                         
 -15   1  15          0.75          5.02         4.29 o                         
 -14   1  15        331.96        341.67        14.38 o                         
 -13   1  15        257.23        193.48        14.96 o                         
 -12   1  15         82.30         66.66         6.29 o                         
 -11   1  15        419.58        462.44        12.10 o                         
 -10   1  15        213.14        201.84         7.90 o                         
  -9   1  15      11717.77      11506.21       154.52 o                         
  -8   1  15         96.86         76.12         6.34 o                         
  -7   1  15        175.46        146.88        10.00 o                         
  -6   1  15        353.84        317.67         9.57 o                         
  -5   1  15        314.80        293.73         8.07 o                         
  -4   1  15         33.27         27.98         4.23 o                         
  -3   1  15        205.87        265.03        27.39 o                         
  -2   1  15        609.91        511.02        20.64 o                         
  -1   1  15       1545.85       1136.04        42.50 o                         
   0   1  15         76.09         48.63         7.88 o                         
   1   1  15        223.49        253.01        15.67 o                         
   2   1  15         86.28         79.88         9.91 o                         
   3   1  15         69.14         70.45        10.23 o                         
   4   1  15        820.05        783.79        25.45 o                         
   5   1  15        175.52        224.25        10.24 o                         
   6   1  15        711.55        683.97        19.10 o                         
   7   1  15        209.04        219.81        10.45 o                         
   8   1  15        397.63        400.02        15.46 o                         
   9   1  15          0.42         -7.35         7.35 o                         
  10   1  15         18.97         14.56         5.37 o                         
  11   1  15        134.73         74.22         9.17 o                         
  12   1  15        147.57        162.44        11.06 o                         
  13   1  15        422.45        535.53        24.79 o                         
  14   1  15        111.10        116.99        10.98 o                         
  15   1  15         91.00         63.25         6.30 o                         
  16   1  15          6.76          7.34         3.18 o                         
 -16   2  15        200.44        165.82         9.00 o                         
 -15   2  15       1273.08       1232.82        47.29 o                         
 -14   2  15        599.88        507.50        21.62 o                         
 -13   2  15          0.99          0.57         3.99 o                         
 -12   2  15        896.97        957.16        21.81 o                         
 -11   2  15       3152.30       3134.47        53.59 o                         
 -10   2  15        796.21        757.44        16.15 o                         
  -9   2  15          6.13         19.06         4.50 o                         
  -8   2  15       1025.38       1013.31        20.94 o                         
  -7   2  15        281.05        220.67         9.47 o                         
  -6   2  15       1093.86        989.81        22.38 o                         
  -5   2  15        194.20        167.93         8.39 o                         
  -4   2  15         13.49          7.75         4.93 o                         
  -3   2  15        602.22        761.58        21.06 o                         
  -2   2  15        711.53        746.66        28.59 o                         
  -1   2  15         48.93         49.65         8.68 o                         
   0   2  15          9.48         14.69         9.35 o                         
   1   2  15         36.86         40.08         7.57 o                         
   2   2  15        435.59        443.84        24.01 o                         
   3   2  15        209.31        248.96        21.38 o                         
   4   2  15        607.51        576.62        18.12 o                         
   5   2  15        504.82        453.17        14.40 o                         
   6   2  15        382.89        342.94        11.72 o                         
   7   2  15          9.81         13.27         4.73 o                         
   8   2  15         89.76         79.22         6.06 o                         
   9   2  15        119.02        133.22        12.59 o                         
  10   2  15        316.99        297.31        10.83 o                         
  11   2  15        390.71        397.91        17.69 o                         
  12   2  15        454.74        470.36        18.30 o                         
  13   2  15          6.66          7.68         5.22 o                         
  14   2  15        523.25        497.58        28.28 o                         
  15   2  15         65.79         61.35        17.69 o                         
  16   2  15       1255.15       1186.15        41.43 o                         
 -15   3  15          7.09         20.84         7.61 o                         
 -14   3  15        352.03        346.40        12.47 o                         
 -13   3  15         53.08         54.32         5.34 o                         
 -12   3  15          0.25         -4.13         4.13 o                         
 -11   3  15         98.65        105.70         7.10 o                         
 -10   3  15        562.04        548.01        13.53 o                         
  -9   3  15        128.49        127.94        10.81 o                         
  -8   3  15       3756.19       3471.52        58.85 o                         
  -7   3  15        205.01        225.74        11.01 o                         
  -6   3  15       1346.41       1173.76        32.69 o                         
  -5   3  15        180.96        135.91        10.07 o                         
  -4   3  15        597.92        511.36        16.88 o                         
  -3   3  15        889.52        758.87        20.61 o                         
  -2   3  15        934.80        751.89        20.98 o                         
  -1   3  15        938.02        895.49        37.42 o                         
   0   3  15        173.27        137.01        15.08 o                         
   1   3  15       2610.05       2702.36       125.68 o                         
   2   3  15         21.99         22.14         7.20 o                         
   3   3  15       3650.14       3592.79        74.36 o                         
   4   3  15       3707.06       3564.65        69.62 o                         
   5   3  15         25.08         18.90         5.33 o                         
   6   3  15        512.32        452.25        17.02 o                         
   7   3  15       1000.73        969.16        20.61 o                         
   8   3  15        377.34        407.24        10.94 o                         
   9   3  15        551.70        511.21        15.10 o                         
  10   3  15        151.59        165.90         7.21 o                         
  11   3  15        121.20        121.50         6.74 o                         
  12   3  15         36.24         35.20         5.97 o                         
  13   3  15        448.77        373.39        23.81 o                         
  14   3  15        102.17         89.27         8.00 o                         
  15   3  15          0.72          3.97         5.62 o                         
  16   3  15         58.50         47.96         6.28 o                         
 -15   4  15        605.38        625.73        26.79 o                         
 -14   4  15       2313.35       2382.09        61.27 o                         
 -13   4  15        142.93        125.46        15.71 o                         
 -12   4  15         27.89         39.79         5.68 o                         
 -11   4  15       1100.13       1130.16        29.81 o                         
 -10   4  15        887.96        874.17        72.59 o                         
  -9   4  15        586.54        562.97        24.90 o                         
  -8   4  15        737.34        686.30        23.54 o                         
  -7   4  15       1946.86       1871.21        46.96 o                         
  -6   4  15        355.43        294.92        21.17 o                         
  -5   4  15        258.74        219.74        13.81 o                         
  -4   4  15          8.48         20.06         8.61 o                         
  -3   4  15        222.23        202.50        12.28 o                         
  -2   4  15        266.27        247.68        21.33 o                         
  -1   4  15        485.92        472.32        26.93 o                         
   0   4  15         12.43         32.79        13.64 o                         
   1   4  15       2046.17       2081.18        81.45 o                         
   2   4  15         21.02         27.72        12.23 o                         
   3   4  15        713.58        684.16        42.17 o                         
   4   4  15       1644.80       1714.21        72.30 o                         
   5   4  15       2989.78       3085.75       107.46 o                         
   6   4  15        549.97        587.62        27.58 o                         
   7   4  15         69.03         57.51         7.25 o                         
   8   4  15       3440.43       3368.93        83.72 o                         
   9   4  15        302.08        323.07        11.91 o                         
  10   4  15         24.19         19.59         4.54 o                         
  11   4  15         11.64          9.32         4.17 o                         
  12   4  15        173.77        173.16        19.35 o                         
  13   4  15         28.11         40.68         8.93 o                         
  14   4  15        846.35        815.24        36.05 o                         
  15   4  15        127.98        120.05         8.93 o                         
 -14   5  15        105.49        109.14         8.27 o                         
 -13   5  15         18.59         12.89         4.19 o                         
 -12   5  15          3.98          4.40         4.56 o                         
 -11   5  15          5.93          8.19         5.26 o                         
 -10   5  15        732.10        742.62        19.16 o                         
  -9   5  15        139.54        131.71        15.13 o                         
  -8   5  15       4696.40       4731.66        76.20 o                         
  -7   5  15        344.78        346.59        30.10 o                         
  -6   5  15        375.66        320.20        18.35 o                         
  -5   5  15        227.26        216.02        11.57 o                         
  -4   5  15       3189.16       2955.79        82.89 o                         
  -3   5  15       1240.53       1214.71        36.24 o                         
  -2   5  15        103.78         80.31         7.01 o                         
  -1   5  15        751.33        672.89        32.32 o                         
   0   5  15        569.21        565.03        25.61 o                         
   1   5  15        120.18        118.51         9.55 o                         
   2   5  15         13.27         20.79         5.76 o                         
   3   5  15          5.11         12.41         5.70 o                         
   4   5  15       2660.27       2579.13        71.21 o                         
   5   5  15        134.21        142.61        10.82 o                         
   6   5  15         22.35         30.25         6.17 o                         
   7   5  15        374.86        320.96        13.90 o                         
   8   5  15          9.14          7.48         3.95 o                         
   9   5  15        125.82        119.97         6.37 o                         
  10   5  15        213.87        187.05         6.62 o                         
  11   5  15         42.62         20.61         4.13 o                         
  12   5  15         35.00         31.75         6.61 o                         
  13   5  15        416.67        331.06        16.87 o                         
 -12   6  15         41.89         25.47         5.29 o                         
 -11   6  15        438.26        442.75        16.13 o                         
 -10   6  15         41.58         48.35         4.69 o                         
  -9   6  15        114.68        145.60        10.87 o                         
  -8   6  15        302.24        302.95        15.67 o                         
  -7   6  15         49.61         39.38         4.94 o                         
  -6   6  15          2.14          0.73         4.02 o                         
  -5   6  15         52.17         44.58         5.29 o                         
  -4   6  15         14.77         14.71         4.77 o                         
  -3   6  15         68.18         52.87         6.50 o                         
  -2   6  15        179.00        153.43        16.77 o                         
  -1   6  15         43.76         34.81         6.31 o                         
   0   6  15         32.33         22.41        13.73 o                         
   1   6  15       1518.80       1480.66        65.15 o                         
   2   6  15          6.02          9.46         5.60 o                         
   3   6  15          0.83          6.18         5.64 o                         
   4   6  15       1209.46       1141.46        38.47 o                         
   5   6  15        322.48        370.93        30.10 o                         
   6   6  15        209.83        244.94        13.56 o                         
   7   6  15        866.63        733.18        21.68 o                         
   8   6  15       1778.34       1739.97        63.96 o                         
   9   6  15        111.42        111.64         6.98 o                         
  10   6  15        116.72        112.41         7.06 o                         
  -9   7  15         63.66        101.86        10.25 o                         
  -8   7  15        206.62        229.91        11.30 o                         
  -7   7  15        200.54        229.86        10.14 o                         
  -6   7  15         94.08         93.36         6.53 o                         
  -5   7  15         30.45         42.31         5.05 o                         
  -4   7  15        591.75        590.85        23.03 o                         
  -3   7  15         26.29         28.77         9.26 o                         
  -2   7  15         12.79         35.40        17.36 o                         
  -1   7  15       1033.81       1043.95        95.25 o                         
   0   7  15        319.98        318.59        12.64 o                         
   1   7  15        783.71        686.74        25.61 o                         
   2   7  15        134.48        159.26        10.18 o                         
   3   7  15       1024.40        921.76        30.38 o                         
   4   7  15        355.40        315.26        14.82 o                         
   5   7  15        401.80        363.15        14.97 o                         
   6   7  15         19.85         28.93         5.60 o                         
   7   7  15        131.86        116.74        23.32 o                         
   8   7  15         47.93         59.20         7.61 o                         
  -6   8  15         81.95         67.47         6.61 o                         
  -5   8  15          3.02         -0.33         4.30 o                         
  -4   8  15         75.73         69.78         7.61 o                         
  -3   8  15         38.45         32.41         5.95 o                         
  -2   8  15          2.00          0.85         2.76 o                         
  -1   8  15         96.86         73.75         9.26 o                         
   0   8  15         14.19         25.14         6.95 o                         
   1   8  15         49.92         50.60         7.94 o                         
   2   8  15         68.04         79.37         8.60 o                         
   3   8  15        149.61        131.02         7.77 o                         
   4   8  15          3.79         16.87         5.62 o                         
   5   8  15         89.46         65.81         6.95 o                         
   6   8  15         39.32         56.55         5.62 o                         
 -16   0  16        928.91        821.52        38.03 o                         
 -14   0  16        162.41         91.28        14.88 o                         
 -12   0  16       3720.27       3897.14       103.36 o                         
 -10   0  16        927.28        895.44        31.34 o                         
  -8   0  16       2553.30       2241.85        48.95 o                         
  -6   0  16       3986.17       3811.85        73.94 o                         
  -4   0  16        754.31        735.69        24.54 o                         
  -2   0  16      13852.68      15000.40       395.05 o                         
   0   0  16       2122.36       2299.21       103.85 o                         
   2   0  16       4432.85       5081.61       199.76 o                         
   4   0  16         39.28         63.19        10.03 o                         
   6   0  16        395.82        433.58        22.73 o                         
   8   0  16       2424.00       2289.42        78.55 o                         
  10   0  16       3374.05       3282.90       100.93 o                         
  12   0  16       2150.53       2089.20        90.29 o                         
  14   0  16       3269.52       3466.67       130.31 o                         
  16   0  16        107.30         91.28        10.25 o                         
 -16   1  16       1261.39       1437.34        40.69 o                         
 -15   1  16        164.61        182.32         9.32 o                         
 -14   1  16       2014.28       2044.45        47.81 o                         
 -13   1  16        102.81         91.93        11.34 o                         
 -12   1  16        106.28         68.51         6.75 o                         
 -11   1  16         25.96         24.68         5.99 o                         
 -10   1  16        754.19        672.41        16.50 o                         
  -9   1  16        862.99        838.45        21.21 o                         
  -8   1  16       2536.06       2504.43        47.11 o                         
  -7   1  16       1229.24       1199.41        28.11 o                         
  -6   1  16       3217.33       3593.41        59.16 o                         
  -5   1  16         43.65         18.26         3.49 o                         
  -4   1  16       1569.43       1388.86        25.76 o                         
  -3   1  16        379.38        341.96        13.38 o                         
  -2   1  16       1422.04       1451.49        50.51 o                         
  -1   1  16        593.43        625.82        27.85 o                         
   0   1  16       3322.36       3319.17       103.02 o                         
   1   1  16         92.82         75.48         9.72 o                         
   2   1  16       7953.23       7785.34       165.63 o                         
   3   1  16        762.28        654.41        22.28 o                         
   4   1  16       1036.11       1049.59        20.57 o                         
   5   1  16        666.37        655.60        16.63 o                         
   6   1  16       6954.18       6882.03       106.78 o                         
   7   1  16        119.55         95.38         7.20 o                         
   8   1  16          8.99         13.08         6.57 o                         
   9   1  16         93.51         76.96         9.28 o                         
  10   1  16       1561.77       1582.71        55.32 o                         
  11   1  16          6.77          3.92         4.86 o                         
  12   1  16         87.12         86.63         8.32 o                         
  13   1  16        236.81        275.64        18.19 o                         
  14   1  16         67.09         44.64        13.39 o                         
  15   1  16         64.19         45.43         7.28 o                         
  16   1  16        309.19        292.96         9.93 o                         
 -15   2  16        370.85        373.32        16.13 o                         
 -14   2  16        347.51        276.16        15.08 o                         
 -13   2  16          4.54          5.72         4.51 o                         
 -12   2  16        180.15        197.52        10.23 o                         
 -11   2  16         72.51         83.08         6.04 o                         
 -10   2  16         61.17         53.29         5.89 o                         
  -9   2  16        800.38        764.73        17.69 o                         
  -8   2  16        699.85        594.81        15.08 o                         
  -7   2  16          0.62         -3.65         4.33 o                         
  -6   2  16        331.22        282.48        10.55 o                         
  -5   2  16        654.24        616.84        16.00 o                         
  -4   2  16        320.85        305.73        10.93 o                         
  -3   2  16        898.08        804.21        30.85 o                         
  -2   2  16       1541.78       1688.35        47.96 o                         
  -1   2  16       5028.60       4969.73       103.77 o                         
   0   2  16       1250.75       1342.55       105.34 o                         
   1   2  16       5631.61       5979.96       166.41 o                         
   2   2  16        707.83        773.21        30.18 o                         
   3   2  16        111.83        107.85         6.81 o                         
   4   2  16        317.68        284.42        10.16 o                         
   5   2  16       1692.04       1568.32        31.49 o                         
   6   2  16         83.77         72.80         6.90 o                         
   7   2  16          9.21         22.22         5.00 o                         
   8   2  16        164.17        159.56         9.30 o                         
   9   2  16         90.14         53.83         5.80 o                         
  10   2  16        179.49        151.12        10.11 o                         
  11   2  16         65.81         80.00         8.33 o                         
  12   2  16       1048.07        953.24        49.44 o                         
  13   2  16         73.42         56.00         6.76 o                         
  14   2  16        526.86        511.64        20.46 o                         
  15   2  16        105.04         62.80         6.31 o                         
  16   2  16         21.95         18.52         4.96 o                         
 -15   3  16        792.23        959.11        39.36 o                         
 -14   3  16          9.42          2.76        10.42 o                         
 -13   3  16        152.55        145.08         8.46 o                         
 -12   3  16        688.92        637.51        18.25 o                         
 -11   3  16        111.35        104.61         5.99 o                         
 -10   3  16        241.53        233.13         8.73 o                         
  -9   3  16       1012.60        903.26        26.21 o                         
  -8   3  16       6396.14       6288.23       121.45 o                         
  -7   3  16       3052.07       2941.21        54.06 o                         
  -6   3  16       1261.87       1352.39        37.59 o                         
  -5   3  16          0.74         -1.90         4.77 o                         
  -4   3  16        425.53        367.28        14.53 o                         
  -3   3  16        390.48        389.21        14.70 o                         
  -2   3  16         95.87        102.22        14.06 o                         
  -1   3  16        619.71        636.86        29.84 o                         
   0   3  16       1444.07       1531.14        52.51 o                         
   1   3  16       1000.19        959.14        39.55 o                         
   2   3  16        143.23        132.45        10.30 o                         
   3   3  16          5.74          3.46         4.08 o                         
   4   3  16        549.38        511.13        16.55 o                         
   5   3  16       2322.08       2039.00        41.25 o                         
   6   3  16        245.39        224.28        15.20 o                         
   7   3  16         20.54         17.53         4.77 o                         
   8   3  16        995.02        876.47        28.72 o                         
   9   3  16        222.78        216.14         8.50 o                         
  10   3  16        199.86        196.52         8.59 o                         
  11   3  16         32.81         19.25         4.28 o                         
  12   3  16       1317.36       1191.85        41.30 o                         
  13   3  16        375.25        369.09        22.82 o                         
  14   3  16        165.79        165.26        21.00 o                         
  15   3  16         99.31         69.78         8.60 o                         
 -15   4  16          2.37          7.61         4.30 o                         
 -14   4  16        195.91        167.15        12.73 o                         
 -13   4  16       1221.01       1327.23        40.84 o                         
 -12   4  16        713.69        707.04        24.97 o                         
 -11   4  16        691.92        772.41        19.91 o                         
 -10   4  16        333.11        324.68        16.49 o                         
  -9   4  16         17.87         15.15         5.64 o                         
  -8   4  16         17.75         25.59         6.17 o                         
  -7   4  16         73.06         86.94         7.40 o                         
  -6   4  16       1124.18       1155.31        32.84 o                         
  -5   4  16          5.02         -2.28         6.82 o                         
  -4   4  16         12.12         15.15         8.81 o                         
  -3   4  16        878.59        766.11        26.09 o                         
  -2   4  16        397.90        349.25        27.12 o                         
  -1   4  16        295.33        248.17        17.07 o                         
   0   4  16        207.98        223.84        49.11 o                         
   1   4  16       9702.82       9904.94       268.50 o                         
   2   4  16          0.03          2.24        10.87 o                         
   3   4  16        612.98        562.31        43.33 o                         
   4   4  16        666.43        542.37        38.86 o                         
   5   4  16        321.88        353.28        31.14 o                         
   6   4  16        134.71        131.41        15.17 o                         
   7   4  16         97.84        153.67        16.97 o                         
   8   4  16        136.11        116.72         7.16 o                         
   9   4  16       1327.56       1127.08        40.77 o                         
  10   4  16        616.84        631.81        31.42 o                         
  11   4  16          6.31         -1.98         6.61 o                         
  12   4  16        159.76        160.73        15.54 o                         
  13   4  16       1273.36       1246.18        51.92 o                         
  14   4  16        538.68        581.42        27.12 o                         
 -13   5  16         68.46         81.62         6.03 o                         
 -12   5  16         22.42         24.80         6.61 o                         
 -11   5  16        336.28        349.80        14.84 o                         
 -10   5  16         36.41         44.29         6.83 o                         
  -9   5  16          4.03          7.66         4.20 o                         
  -8   5  16        334.01        330.48        10.76 o                         
  -7   5  16        815.99        780.64        20.62 o                         
  -6   5  16        689.45        717.59        29.10 o                         
  -5   5  16        219.39        192.84        13.01 o                         
  -4   5  16        354.74        319.42        16.37 o                         
  -3   5  16        262.62        249.25        16.27 o                         
  -2   5  16          1.96          1.87         4.11 o                         
  -1   5  16        310.13        261.70        11.90 o                         
   0   5  16        593.31        530.58        20.09 o                         
   1   5  16       3579.42       3331.15        71.09 o                         
   2   5  16        231.92        200.77        12.15 o                         
   3   5  16        587.69        596.11        21.43 o                         
   4   5  16          2.42          4.96         5.59 o                         
   5   5  16       1232.36       1099.81        32.24 o                         
   6   5  16       1045.81       1106.37        37.71 o                         
   7   5  16        159.03        140.81        13.56 o                         
   8   5  16        319.18        262.93        10.14 o                         
   9   5  16        160.66        166.23        11.69 o                         
  10   5  16        483.06        518.97        12.97 o                         
  11   5  16        365.93        340.98        20.51 o                         
  12   5  16        242.97        200.09        13.56 o                         
 -11   6  16        729.37        844.43        25.35 o                         
 -10   6  16         53.13         55.32         8.60 o                         
  -9   6  16         30.37         36.29         6.31 o                         
  -8   6  16         88.46         92.41        10.42 o                         
  -7   6  16          8.32          8.67         4.45 o                         
  -6   6  16        100.46         82.66         9.50 o                         
  -5   6  16         74.83         83.46         6.52 o                         
  -4   6  16         15.35          5.57         4.45 o                         
  -3   6  16          3.87          8.64         4.72 o                         
  -2   6  16         49.52         54.55         6.16 o                         
  -1   6  16          8.89         15.87         7.44 o                         
   0   6  16        422.70        390.59        26.46 o                         
   1   6  16       1772.12       1684.06        71.77 o                         
   2   6  16         17.08         13.06         5.85 o                         
   3   6  16       1221.62       1082.80        54.90 o                         
   4   6  16         22.54         33.84        17.36 o                         
   5   6  16        110.38         96.56         9.82 o                         
   6   6  16        120.47         95.25        13.56 o                         
   7   6  16          2.01          5.16         5.40 o                         
   8   6  16        140.12        104.55         7.38 o                         
   9   6  16        778.40        699.97        50.11 o                         
  10   6  16          2.95          1.98         4.63 o                         
  -8   7  16        716.99        858.90        37.37 o                         
  -7   7  16        151.21        127.38         8.18 o                         
  -6   7  16        399.31        400.22        14.98 o                         
  -5   7  16        226.57        202.47         9.08 o                         
  -4   7  16        274.62        328.42        15.67 o                         
  -3   7  16          8.01         29.10         8.93 o                         
  -2   7  16         22.79         22.12         6.08 o                         
  -1   7  16        493.22        470.33        19.64 o                         
   0   7  16        458.39        413.84        18.61 o                         
   1   7  16         58.33         65.86         6.95 o                         
   2   7  16         82.52         65.19         5.74 o                         
   3   7  16        163.88        146.58        24.47 o                         
   4   7  16         74.65         68.40        14.22 o                         
   5   7  16        127.63        117.84         7.94 o                         
   6   7  16         30.30         42.12         5.83 o                         
   7   7  16         51.46         43.99         7.94 o                         
   8   7  16        325.13        377.69        18.52 o                         
  -5   8  16          9.56          5.62         3.97 o                         
  -4   8  16         71.97         78.86         5.70 o                         
  -3   8  16        214.56        172.64        10.91 o                         
  -2   8  16          0.11          2.28         2.55 o                         
  -1   8  16        385.77        359.83        19.84 o                         
   0   8  16       1068.89       1174.74        46.63 o                         
   1   8  16        299.92        293.35        16.87 o                         
   2   8  16          3.79          8.60         4.63 o                         
   3   8  16         49.28         37.70         4.96 o                         
   4   8  16        354.14        383.64        18.19 o                         
   5   8  16         13.30         17.86         4.63 o                         
 -15   0  17          8.25         15.54         7.28 o                         
 -13   0  17        734.27        683.61        40.68 o                         
 -11   0  17        518.16        514.19        26.06 o                         
  -9   0  17         20.53         40.41         7.05 o                         
  -7   0  17        136.65        149.87         9.45 o                         
  -5   0  17      12391.20      12566.67       216.92 o                         
  -3   0  17       2862.29       2807.23        93.53 o                         
  -1   0  17       8322.01       7780.51       209.81 o                         
   1   0  17        796.69        894.61        56.88 o                         
   3   0  17       4329.25       4393.88       148.83 o                         
   5   0  17        353.97        470.65        23.42 o                         
   7   0  17        797.02        816.12        33.85 o                         
   9   0  17       1139.57       1158.63        43.66 o                         
  11   0  17        541.31        474.92        34.06 o                         
  13   0  17        590.37        575.79        35.72 o                         
  15   0  17         21.25         16.21         7.28 o                         
 -16   1  17        158.70        169.41         9.11 o                         
 -15   1  17        436.48        367.22        21.00 o                         
 -14   1  17        101.90         99.76        17.36 o                         
 -13   1  17        282.96        245.16        15.88 o                         
 -12   1  17        119.21        124.41         7.14 o                         
 -11   1  17        775.54        751.04        17.69 o                         
 -10   1  17         74.36         74.79         8.44 o                         
  -9   1  17       3458.61       3331.97        57.87 o                         
  -8   1  17        378.51        349.54        15.38 o                         
  -7   1  17       1039.69        986.76        34.61 o                         
  -6   1  17         57.40         68.62         5.91 o                         
  -5   1  17       1373.64       1198.76        24.01 o                         
  -4   1  17          4.17          9.59         3.72 o                         
  -3   1  17       1033.89       1108.92        27.88 o                         
  -2   1  17        512.97        516.13        28.91 o                         
  -1   1  17        497.64        511.73        21.89 o                         
   0   1  17         40.31         23.11         8.01 o                         
   1   1  17         55.06         69.31        11.36 o                         
   2   1  17         94.72         75.51        12.94 o                         
   3   1  17       3231.35       3186.64        68.55 o                         
   4   1  17         98.92         73.99         5.62 o                         
   5   1  17       1063.38       1112.13        23.84 o                         
   6   1  17        870.67        816.57        19.94 o                         
   7   1  17       4143.72       4093.73        65.40 o                         
   8   1  17        111.13        114.72        10.42 o                         
   9   1  17       1728.71       1590.27        41.92 o                         
  10   1  17         25.63         11.10         5.31 o                         
  11   1  17        346.54        263.88        18.47 o                         
  12   1  17          2.00          4.40         5.17 o                         
  13   1  17        712.50        778.30        43.66 o                         
  14   1  17         30.98         22.15         6.30 o                         
  15   1  17        100.33        103.24         6.95 o                         
  16   1  17          0.36          0.28         2.43 o                         
 -15   2  17         66.95         54.04         6.30 o                         
 -14   2  17          4.88         -4.13         4.85 o                         
 -13   2  17         14.34         19.06         5.59 o                         
 -12   2  17       1640.52       1673.67        33.49 o                         
 -11   2  17        383.10        394.78        13.45 o                         
 -10   2  17        185.68        158.35         8.87 o                         
  -9   2  17        688.08        718.66        17.05 o                         
  -8   2  17       1382.27       1335.07        25.81 o                         
  -7   2  17          6.35          1.87         5.11 o                         
  -6   2  17        998.65       1008.52        22.77 o                         
  -5   2  17       2830.46       2783.79        48.22 o                         
  -4   2  17        357.03        348.35        11.28 o                         
  -3   2  17        168.18        173.59         9.91 o                         
  -2   2  17         57.68         70.30        11.83 o                         
  -1   2  17        141.77         98.01        11.46 o                         
   0   2  17        183.40        190.77        15.02 o                         
   1   2  17         12.74          4.04         9.47 o                         
   2   2  17       1394.16       1432.70        71.25 o                         
   3   2  17         38.13         26.73         5.87 o                         
   4   2  17        560.26        586.28        17.58 o                         
   5   2  17        782.36        890.81        20.36 o                         
   6   2  17        947.40        979.92        23.67 o                         
   7   2  17        176.59        177.13        10.19 o                         
   8   2  17        322.33        357.20        13.54 o                         
   9   2  17         97.89         95.60        11.17 o                         
  10   2  17       1160.99       1101.63        32.76 o                         
  11   2  17         37.61         33.04         7.80 o                         
  12   2  17         14.87         16.62         5.22 o                         
  13   2  17          4.39         -0.86         5.70 o                         
  14   2  17        189.15        176.75        22.65 o                         
  15   2  17          1.10          2.51         3.97 o                         
  16   2  17          0.02          0.33         3.64 o                         
 -15   3  17          2.77          7.61         5.29 o                         
 -14   3  17         23.52         36.29         5.32 o                         
 -13   3  17         37.73         54.93         5.72 o                         
 -12   3  17         43.13         26.72         4.13 o                         
 -11   3  17         10.49         -0.52         4.67 o                         
 -10   3  17        518.34        519.60        13.48 o                         
  -9   3  17        201.75        196.29         7.68 o                         
  -8   3  17          9.56         10.11         4.05 o                         
  -7   3  17        866.15        863.88        46.47 o                         
  -6   3  17       1067.80       1102.67        24.41 o                         
  -5   3  17        484.75        469.03        15.03 o                         
  -4   3  17         36.35         51.55         9.53 o                         
  -3   3  17         28.41         38.59         5.76 o                         
  -2   3  17        468.84        497.14        14.51 o                         
  -1   3  17       1198.27       1179.58        27.40 o                         
   0   3  17       2607.41       2414.21        63.34 o                         
   1   3  17        687.48        614.25        22.63 o                         
   2   3  17        369.16        406.18        31.58 o                         
   3   3  17         83.60         85.50         7.52 o                         
   4   3  17        495.09        428.46        15.37 o                         
   5   3  17        297.98        280.78        10.84 o                         
   6   3  17        326.33        291.83        16.86 o                         
   7   3  17        278.51        251.01        14.76 o                         
   8   3  17       1324.59       1340.81        39.87 o                         
   9   3  17        908.66        922.65        24.37 o                         
  10   3  17        305.22        286.74        11.81 o                         
  11   3  17        214.09        183.33        10.49 o                         
  12   3  17        248.60        301.87        18.84 o                         
  13   3  17         86.44         71.44        10.25 o                         
  14   3  17         41.70         49.12         5.48 o                         
  15   3  17         47.03         30.76         5.95 o                         
 -14   4  17         65.63         80.37         5.96 o                         
 -13   4  17        320.11        358.03        14.60 o                         
 -12   4  17         31.36         32.65         6.30 o                         
 -11   4  17        301.26        315.25        11.20 o                         
 -10   4  17       1913.47       1990.69        55.75 o                         
  -9   4  17        279.17        282.66        13.01 o                         
  -8   4  17        229.24        217.97        11.77 o                         
  -7   4  17         28.85         16.87         5.74 o                         
  -6   4  17        163.57        173.62        12.94 o                         
  -5   4  17         93.50         84.47        10.59 o                         
  -4   4  17        149.26        108.79        13.81 o                         
  -3   4  17        611.51        695.36        33.77 o                         
  -2   4  17        532.21        557.60        36.05 o                         
  -1   4  17       2857.09       3109.76        94.91 o                         
   0   4  17        827.23        770.74        46.97 o                         
   1   4  17         36.45         34.03        15.54 o                         
   2   4  17       4036.13       4069.39       132.63 o                         
   3   4  17       4028.31       4114.25       133.63 o                         
   4   4  17       1245.00       1191.41        59.28 o                         
   5   4  17        774.34        671.95        43.42 o                         
   6   4  17       1264.83       1276.45        51.10 o                         
   7   4  17        454.42        456.97        28.20 o                         
   8   4  17       2634.21       2565.57        77.59 o                         
   9   4  17         74.82         50.27        11.24 o                         
  10   4  17         40.82         42.66         9.92 o                         
  11   4  17         88.69         79.98         8.18 o                         
  12   4  17         12.16         10.25         6.95 o                         
  13   4  17         38.17         48.62         8.27 o                         
  14   4  17         15.27         18.19         4.96 o                         
 -13   5  17        540.93        596.11        50.44 o                         
 -12   5  17        822.64        807.63        32.74 o                         
 -11   5  17         60.55         63.28         8.27 o                         
 -10   5  17       1097.99       1170.05        25.43 o                         
  -9   5  17       2003.13       2050.34        40.70 o                         
  -8   5  17        471.84        462.77        14.37 o                         
  -7   5  17         51.74         45.44         7.10 o                         
  -6   5  17       1654.53       1718.03        53.20 o                         
  -5   5  17       1444.14       1533.74        48.73 o                         
  -4   5  17        562.14        573.90        25.70 o                         
  -3   5  17          9.54          5.18         5.99 o                         
  -2   5  17         48.77         43.52         6.05 o                         
  -1   5  17        464.84        471.85        18.19 o                         
   0   5  17       1777.68       1697.02        48.69 o                         
   1   5  17         57.87         92.49        11.31 o                         
   2   5  17       2023.95       1970.56        47.74 o                         
   3   5  17         81.08         82.77         8.55 o                         
   4   5  17        104.55         89.43         9.92 o                         
   5   5  17         42.69         37.99         8.15 o                         
   6   5  17       1060.40       1127.69        62.01 o                         
   7   5  17        239.52        204.42        14.60 o                         
   8   5  17       1886.81       1937.80        57.38 o                         
   9   5  17        133.78        142.21        11.16 o                         
  10   5  17        111.84         96.21         9.66 o                         
  11   5  17        304.42        286.41        17.53 o                         
  12   5  17        693.61        648.22        27.45 o                         
 -11   6  17        179.92        185.29         8.64 o                         
 -10   6  17       2381.47       2549.49        65.48 o                         
  -9   6  17        123.12        142.76         9.69 o                         
  -8   6  17         14.48         10.53         5.02 o                         
  -7   6  17        740.76        750.73        33.68 o                         
  -6   6  17        125.16        132.04         7.52 o                         
  -5   6  17         47.24         50.23         5.37 o                         
  -4   6  17          1.42          3.99         4.17 o                         
  -3   6  17         72.36         50.50         7.35 o                         
  -2   6  17        332.32        317.21        20.01 o                         
  -1   6  17        378.17        378.35        24.80 o                         
   0   6  17        354.72        319.15        23.48 o                         
   1   6  17        166.40        196.45        18.52 o                         
   2   6  17        625.73        577.44        24.64 o                         
   3   6  17       2466.62       2332.20       112.94 o                         
   4   6  17        779.49        802.22       104.34 o                         
   5   6  17          1.98          7.83         4.66 o                         
   6   6  17        155.24        151.55        11.34 o                         
   7   6  17       1632.29       1581.53        66.48 o                         
   8   6  17       1338.35       1285.61        40.10 o                         
   9   6  17          0.05          9.32         4.28 o                         
  -8   7  17         48.17         48.62         7.61 o                         
  -7   7  17        222.01        176.68         9.04 o                         
  -6   7  17        186.40        194.56        10.19 o                         
  -5   7  17        309.46        313.55        20.51 o                         
  -4   7  17        152.84        147.53        12.07 o                         
  -3   7  17        667.98        705.44        35.39 o                         
  -2   7  17         47.59         32.41         6.31 o                         
  -1   7  17        159.07        139.22        10.17 o                         
   0   7  17         30.92         19.84         4.33 o                         
   1   7  17        830.38        774.48        26.51 o                         
   2   7  17        543.01        540.49        19.64 o                         
   3   7  17        260.95        228.09        11.92 o                         
   4   7  17          0.06         -0.73         6.95 o                         
   5   7  17         13.13         35.65         4.84 o                         
   6   7  17        426.59        454.38        17.20 o                         
   7   7  17        391.10        372.40        18.85 o                         
  -2   8  17          0.67          6.61         4.63 o                         
  -1   8  17        113.56        122.88         6.87 o                         
   0   8  17         36.02         41.01         6.61 o                         
   1   8  17        122.32        142.47         7.77 o                         
   2   8  17         13.98          9.59         3.97 o                         
   4   8  17         40.36         45.31         5.62 o                         
 -14   0  18        222.16        254.99        21.50 o                         
 -12   0  18       4039.40       4485.64       168.34 o                         
 -10   0  18       1410.30       1446.14        35.64 o                         
  -8   0  18       9754.17       9597.51       172.28 o                         
  -6   0  18        370.47        386.35        14.69 o                         
  -4   0  18       1374.96       1526.49        42.62 o                         
  -2   0  18        820.32        951.80        46.23 o                         
   0   0  18        989.61        951.83        59.53 o                         
   2   0  18       4729.11       4557.07       186.86 o                         
   4   0  18        365.28        329.48        20.44 o                         
   6   0  18      10408.02      10398.68       222.23 o                         
   8   0  18        407.68        439.88        25.01 o                         
  10   0  18       3619.17       3599.16       186.08 o                         
  12   0  18        121.78        132.95        18.52 o                         
  14   0  18       1173.00       1210.72        51.92 o                         
  16   0  18        343.06        356.52        18.19 o                         
 -15   1  18        116.44        103.78         8.41 o                         
 -14   1  18        298.47        282.71        15.43 o                         
 -13   1  18          6.17          4.98         8.10 o                         
 -12   1  18        928.84       1024.28        22.29 o                         
 -11   1  18        315.46        315.93        12.18 o                         
 -10   1  18       1539.47       1572.05        32.65 o                         
  -9   1  18         96.18        102.48         7.48 o                         
  -8   1  18        280.12        270.68        11.34 o                         
  -7   1  18        166.58        154.65        10.94 o                         
  -6   1  18       5831.86       5936.90        92.11 o                         
  -5   1  18        370.24        396.82        11.37 o                         
  -4   1  18       1414.40       1351.92        24.65 o                         
  -3   1  18         54.29         61.06         5.46 o                         
  -2   1  18       2719.18       2727.48        79.87 o                         
  -1   1  18        155.39        144.21        16.16 o                         
   0   1  18       2869.57       2763.15       114.43 o                         
   1   1  18        234.27        238.27        20.02 o                         
   2   1  18       3301.57       3265.94       101.49 o                         
   3   1  18       1222.86       1246.80        27.07 o                         
   4   1  18          1.78          9.47         4.07 o                         
   5   1  18          6.76          2.67         4.36 o                         
   6   1  18         16.99         12.55         6.81 o                         
   7   1  18        605.55        592.59        17.93 o                         
   8   1  18          0.32          1.48         5.51 o                         
   9   1  18         86.16         70.73         8.18 o                         
  10   1  18        269.82        323.24        14.61 o                         
  11   1  18         51.73         50.49         7.05 o                         
  12   1  18        257.53        265.28        16.71 o                         
  13   1  18        125.34        122.09        11.56 o                         
  14   1  18       2394.54       2495.87        67.23 o                         
  15   1  18        110.07        118.29         6.43 o                         
  16   1  18          2.62          5.12         2.45 o                         
 -15   2  18         15.44         19.51         5.95 o                         
 -14   2  18        464.77        480.09        15.38 o                         
 -13   2  18         24.69         26.10         4.43 o                         
 -12   2  18        173.75        166.18         8.32 o                         
 -11   2  18        138.60        134.88         7.61 o                         
 -10   2  18        751.25        749.26        18.29 o                         
  -9   2  18       1439.58       1325.38        36.35 o                         
  -8   2  18       2670.18       2608.96        44.36 o                         
  -7   2  18        344.24        380.85        13.20 o                         
  -6   2  18        214.24        229.93        13.59 o                         
  -5   2  18       1503.46       1565.26        31.05 o                         
  -4   2  18        544.95        564.37        15.33 o                         
  -3   2  18        901.96        936.77        22.91 o                         
  -2   2  18         14.21         36.44         7.25 o                         
  -1   2  18       1113.66       1175.11        39.83 o                         
   0   2  18         28.77         14.71         8.31 o                         
   1   2  18        861.60        760.58        41.32 o                         
   2   2  18       4379.36       4315.17        83.95 o                         
   3   2  18       1398.60       1398.11        27.43 o                         
   4   2  18         62.49         64.09         5.40 o                         
   5   2  18         33.23         12.20         4.57 o                         
   6   2  18       5357.77       5332.37        85.68 o                         
   7   2  18       1469.81       1341.46        34.02 o                         
   8   2  18         73.62         66.14         6.85 o                         
   9   2  18         21.56         23.72         5.12 o                         
  10   2  18        166.67        171.95        11.52 o                         
  11   2  18        391.00        368.26        15.89 o                         
  12   2  18         11.81         36.99         5.93 o                         
  13   2  18         98.61         88.32         8.75 o                         
  14   2  18        188.64        172.88        10.28 o                         
  15   2  18         17.25          6.95         4.63 o                         
 -14   3  18        109.26         92.93        10.25 o                         
 -13   3  18        121.61        114.31         6.98 o                         
 -12   3  18         23.44         35.73         4.71 o                         
 -11   3  18       1929.70       2091.45        56.55 o                         
 -10   3  18       1176.44       1156.61        22.18 o                         
  -9   3  18         12.57         13.78         4.27 o                         
  -8   3  18        174.84        178.68         8.59 o                         
  -7   3  18       3104.81       3033.10        52.67 o                         
  -6   3  18       1492.18       1396.36        59.61 o                         
  -5   3  18         81.63        101.27         6.83 o                         
  -4   3  18         13.19         13.19         5.77 o                         
  -3   3  18        726.41        718.38        21.95 o                         
  -2   3  18          5.79         10.08         4.51 o                         
  -1   3  18        342.54        334.94        14.11 o                         
   0   3  18       1455.69       1488.35        56.38 o                         
   1   3  18        445.73        526.22        16.54 o                         
   2   3  18        374.81        351.36        19.76 o                         
   3   3  18         80.55         77.40         9.16 o                         
   4   3  18        253.09        266.45        16.79 o                         
   5   3  18        545.57        522.02        17.41 o                         
   6   3  18        198.72        169.86         9.22 o                         
   7   3  18       1139.38       1033.12        36.23 o                         
   8   3  18          8.22         -0.92         5.85 o                         
   9   3  18         42.18         31.63         5.32 o                         
  10   3  18         27.61         28.27         5.03 o                         
  11   3  18        499.04        544.60        15.70 o                         
  12   3  18        124.25         87.22        14.55 o                         
  13   3  18          5.89         -7.28         7.28 o                         
  14   3  18        196.73        234.48        15.87 o                         
  15   3  18        993.48        998.13        38.36 o                         
 -14   4  18        475.88        473.60        20.84 o                         
 -13   4  18        374.10        380.17        14.48 o                         
 -12   4  18        224.87        221.42        14.55 o                         
 -11   4  18         32.41         38.00         5.65 o                         
 -10   4  18         14.29         13.75         5.07 o                         
  -9   4  18       2669.65       2643.83        59.00 o                         
  -8   4  18         21.87         19.87         5.68 o                         
  -7   4  18        408.09        379.92        15.29 o                         
  -6   4  18          5.42          5.40         7.94 o                         
  -5   4  18          7.62          4.36         6.90 o                         
  -4   4  18         14.88         21.17        11.24 o                         
  -3   4  18          4.71         -0.58         8.12 o                         
  -2   4  18         29.03         33.90        10.32 o                         
  -1   4  18        188.71        186.42        17.31 o                         
   0   4  18         35.75         39.45        14.72 o                         
   1   4  18        387.54        340.62        30.91 o                         
   2   4  18        214.81        200.26        24.44 o                         
   3   4  18        448.67        404.76        33.75 o                         
   4   4  18         21.64         18.48        11.92 o                         
   5   4  18        630.94        629.21        60.30 o                         
   6   4  18        165.04        167.05        15.32 o                         
   7   4  18       3808.32       3651.22       118.07 o                         
   8   4  18        437.01        433.54        21.19 o                         
   9   4  18        543.20        585.72        62.67 o                         
  10   4  18        566.87        482.53        28.44 o                         
  11   4  18        909.51        969.69        46.63 o                         
  12   4  18          6.04         16.21         6.95 o                         
  13   4  18          2.01          3.97         4.96 o                         
  14   4  18         38.75         31.09         4.63 o                         
 -13   5  18          5.05          1.98         3.97 o                         
 -12   5  18          0.57         -2.32         4.30 o                         
 -11   5  18        587.29        677.75        21.26 o                         
 -10   5  18         94.53         96.94         5.93 o                         
  -9   5  18        237.79        219.87         8.94 o                         
  -8   5  18        256.48        255.96        12.50 o                         
  -7   5  18       3751.11       3866.29        81.87 o                         
  -6   5  18          1.65         10.96         6.67 o                         
  -5   5  18        141.62        113.76        10.96 o                         
  -4   5  18        621.04        573.94        25.30 o                         
  -3   5  18       1752.62       1764.59        47.44 o                         
  -2   5  18        114.60        130.52         8.43 o                         
  -1   5  18         58.98         64.96         7.61 o                         
   0   5  18          3.94          2.74         5.05 o                         
   1   5  18          3.70         17.26         5.77 o                         
   2   5  18         39.34         25.22         6.44 o                         
   3   5  18       1309.30       1212.61        33.52 o                         
   4   5  18         35.65         46.81         8.05 o                         
   5   5  18       1312.56       1228.15        36.38 o                         
   6   5  18        271.69        270.89        23.65 o                         
   7   5  18         29.62         21.90         5.85 o                         
   8   5  18        199.48        205.56        13.61 o                         
   9   5  18        105.89        110.17         9.76 o                         
  10   5  18          0.08          0.00         3.26 o                         
  11   5  18         27.97         17.20         4.96 o                         
 -11   6  18         40.09         37.96         3.81 o                         
 -10   6  18        595.44        632.61        20.34 o                         
  -9   6  18        202.53        190.45        17.03 o                         
  -8   6  18         15.19          9.62         4.03 o                         
  -7   6  18       1054.75       1045.74        38.04 o                         
  -6   6  18          0.71         -0.16         4.12 o                         
  -5   6  18        951.88        987.45        23.12 o                         
  -4   6  18        203.59        208.02        14.11 o                         
  -3   6  18        100.21         82.09         6.98 o                         
  -2   6  18          2.00          4.48         5.32 o                         
  -1   6  18        375.44        336.68        22.49 o                         
   0   6  18        110.92        112.12        13.89 o                         
   1   6  18        377.46        357.51        24.80 o                         
   2   6  18        976.50        873.60        96.74 o                         
   3   6  18        332.48        296.81        15.77 o                         
   4   6  18         87.73         67.41         8.19 o                         
   5   6  18        792.12        852.95        23.98 o                         
   6   6  18        565.86        652.75        22.86 o                         
   7   6  18       1650.30       1459.16        61.18 o                         
   8   6  18         97.25         87.03         7.60 o                         
   9   6  18         90.03         95.25         9.92 o                         
  -8   7  18        334.49        321.14        16.87 o                         
  -7   7  18        183.18        174.95        13.23 o                         
  -6   7  18        373.47        396.64        14.95 o                         
  -5   7  18          3.59          7.19         4.37 o                         
  -4   7  18        296.65        316.04        14.15 o                         
  -3   7  18        309.16        332.05        21.17 o                         
  -2   7  18         40.29         28.17         6.95 o                         
  -1   7  18         92.78         87.15         8.05 o                         
   0   7  18         22.75         20.37         4.18 o                         
   1   7  18         18.03         12.20         3.72 o                         
   2   7  18         53.21         35.15         4.27 o                         
   3   7  18        126.01        106.18         7.57 o                         
   4   7  18        806.74        748.44        31.80 o                         
   5   7  18        304.39        259.95        17.20 o                         
   6   7  18       1347.12       1256.43        49.94 o                         
   7   7  18         78.27         71.77         7.61 o                         
  -2   8  18        128.11         98.56         8.27 o                         
  -1   8  18          0.37          3.64         3.97 o                         
   0   8  18          0.17          4.76         2.86 o                         
   1   8  18         77.33         58.05         4.32 o                         
   2   8  18        359.44        318.82        15.54 o                         
 -15   0  19          6.35         -0.99         6.28 o                         
 -13   0  19        488.06        569.84        34.40 o                         
 -11   0  19         37.97         30.61         7.04 o                         
  -9   0  19       2547.10       2594.25        57.56 o                         
  -7   0  19        421.05        353.63        14.67 o                         
  -5   0  19        811.66        821.71        28.70 o                         
  -3   0  19         20.81         42.90         7.94 o                         
  -1   0  19         45.74         42.68        13.73 o                         
   1   0  19        274.14        241.43        29.77 o                         
   3   0  19         12.62         20.91         7.94 o                         
   5   0  19         47.99         36.99         9.66 o                         
   7   0  19       1203.35       1223.87        62.64 o                         
   9   0  19       3467.97       2984.23        92.30 o                         
  11   0  19        185.02        225.89        22.49 o                         
  13   0  19         73.46         61.52        13.23 o                         
  15   0  19         20.08          5.62         5.62 o                         
 -15   1  19          8.66          8.72         6.78 o                         
 -14   1  19        526.29        515.51        20.92 o                         
 -13   1  19        275.04        253.53        21.50 o                         
 -12   1  19          0.57          1.21         3.80 o                         
 -11   1  19        580.17        671.70        17.13 o                         
 -10   1  19         28.54         32.12         5.13 o                         
  -9   1  19       3090.89       3292.29        91.28 o                         
  -8   1  19       1044.67       1090.53        25.28 o                         
  -7   1  19        248.28        251.27        16.42 o                         
  -6   1  19        104.28        101.03         7.26 o                         
  -5   1  19        898.15        976.17        20.14 o                         
  -4   1  19       3537.41       3707.68        55.44 o                         
  -3   1  19        747.98        929.74        32.38 o                         
  -2   1  19        241.70        244.02        21.38 o                         
  -1   1  19         78.42         12.80        14.15 o                         
   0   1  19       1679.86       1708.97        58.84 o                         
   1   1  19        445.50        342.43        24.54 o                         
   2   1  19        245.89        201.85        19.73 o                         
   3   1  19        511.27        516.68        15.27 o                         
   4   1  19         65.55         59.49         5.62 o                         
   5   1  19        129.59        105.36         7.43 o                         
   6   1  19         51.41         36.56         5.71 o                         
   7   1  19        861.35        955.01        26.76 o                         
   8   1  19        421.46        371.03        16.25 o                         
   9   1  19        106.82        124.94         9.83 o                         
  10   1  19          6.03          9.56         5.42 o                         
  11   1  19         52.93         35.01         6.85 o                         
  12   1  19        178.84        182.16        13.80 o                         
  13   1  19        106.98         92.96         9.94 o                         
  14   1  19        256.75        233.44        10.05 o                         
  15   1  19          1.20         -2.42         2.62 o                         
 -14   2  19        141.04        118.84         8.65 o                         
 -13   2  19        384.26        424.01        14.86 o                         
 -12   2  19       2371.64       2430.93        42.46 o                         
 -11   2  19        478.87        512.73        20.15 o                         
 -10   2  19         14.06          6.58         4.22 o                         
  -9   2  19       1018.87       1048.04        21.65 o                         
  -8   2  19        627.25        599.16        15.32 o                         
  -7   2  19        273.34        327.79        14.40 o                         
  -6   2  19         23.39         15.58         4.81 o                         
  -5   2  19         59.54         39.55         6.17 o                         
  -4   2  19          0.32         -2.87         4.25 o                         
  -3   2  19        288.07        279.36        11.72 o                         
  -2   2  19       3170.11       3156.90        77.11 o                         
  -1   2  19        360.23        356.69        44.01 o                         
   0   2  19       1046.68        952.19        42.94 o                         
   1   2  19        215.78        253.78        24.53 o                         
   2   2  19          5.95          5.46         4.02 o                         
   3   2  19       1017.02       1032.24        22.44 o                         
   4   2  19       3526.59       3447.97        55.28 o                         
   5   2  19         48.95         18.95         7.79 o                         
   6   2  19          1.96          2.49         6.12 o                         
   7   2  19        805.49        844.83        21.03 o                         
   8   2  19       4787.71       4904.34       118.97 o                         
   9   2  19       2654.39       2487.79        59.00 o                         
  10   2  19       1973.82       1853.92        46.14 o                         
  11   2  19          8.46          9.87         4.88 o                         
  12   2  19        596.74        646.00        21.03 o                         
  13   2  19        532.92        499.57        19.64 o                         
  14   2  19        563.20        571.82        19.53 o                         
  15   2  19         35.50         26.79         5.29 o                         
 -13   3  19        175.44        163.40        10.67 o                         
 -12   3  19         43.31         43.40         4.63 o                         
 -11   3  19        140.06        148.51         7.51 o                         
 -10   3  19        181.36        180.30         7.25 o                         
  -9   3  19       2219.21       2358.07        60.89 o                         
  -8   3  19       1431.44       1443.76        29.35 o                         
  -7   3  19         47.63         57.17         5.84 o                         
  -6   3  19       1225.51       1098.18        25.42 o                         
  -5   3  19        862.22        782.45        35.03 o                         
  -4   3  19       7692.06       7599.57       189.66 o                         
  -3   3  19         51.83         63.94         6.93 o                         
  -2   3  19         28.21         27.86         5.48 o                         
  -1   3  19          3.24          4.85         4.80 o                         
   0   3  19       7937.55       8049.06       164.02 o                         
   1   3  19        935.07        897.64        23.46 o                         
   2   3  19       1106.99        927.87        21.95 o                         
   3   3  19       4464.82       4397.19        80.82 o                         
   4   3  19        351.55        284.95        13.44 o                         
   5   3  19        135.67        110.39         9.13 o                         
   6   3  19         91.89         73.02         7.65 o                         
   7   3  19        284.94        226.78        13.48 o                         
   8   3  19        803.76        730.15        20.35 o                         
   9   3  19          5.39          6.58         4.63 o                         
  10   3  19         14.11          6.19         4.04 o                         
  11   3  19        144.48        130.67         8.22 o                         
  12   3  19        412.64        369.96        21.66 o                         
  13   3  19        105.57         84.41        10.25 o                         
  14   3  19        217.57        203.07        13.89 o                         
 -13   4  19          1.12          1.98         3.51 o                         
 -12   4  19         34.10         25.44         5.13 o                         
 -11   4  19       1194.69       1300.34        31.90 o                         
 -10   4  19        245.16        278.25        11.74 o                         
  -9   4  19        862.07        970.96        26.44 o                         
  -8   4  19         36.54         39.88         6.10 o                         
  -7   4  19       1072.04       1203.43        36.50 o                         
  -6   4  19         86.74         91.28        15.54 o                         
  -5   4  19        394.04        406.86        46.96 o                         
  -4   4  19       1103.34       1031.87        54.57 o                         
  -3   4  19        452.35        527.84        35.39 o                         
  -2   4  19        843.98        799.30        28.62 o                         
  -1   4  19        365.72        382.34        26.98 o                         
   0   4  19        152.53        163.01        16.67 o                         
   1   4  19          9.30          8.60        16.21 o                         
   2   4  19       1551.42       1489.80        68.35 o                         
   3   4  19       1028.68       1014.10        54.37 o                         
   4   4  19       1113.40       1186.06        39.55 o                         
   5   4  19         62.09         40.11         9.73 o                         
   6   4  19          7.00         28.11        10.58 o                         
   7   4  19        330.11        331.60        14.89 o                         
   8   4  19       1814.52       1970.79        47.03 o                         
   9   4  19        101.56         86.62        30.10 o                         
  10   4  19        154.04        165.36        15.54 o                         
  11   4  19         46.27         47.96         9.59 o                         
  12   4  19        359.48        351.56        20.51 o                         
  13   4  19        123.33        126.34         9.92 o                         
 -11   5  19         48.49         34.41        11.41 o                         
 -10   5  19         21.18         32.38         3.77 o                         
  -9   5  19         63.71         59.63         6.28 o                         
  -8   5  19          2.04          1.54         4.71 o
[truncated: 117,856 more chars]
